# Supplementary material for: Generation of an isoform-level transcriptome atlas of macrophage activation
Source: J Biol Chem. 2021 May 14;296:100784. doi: 10.1016/j.jbc.2021.100784 (PMC8191339; doi:10.1016/j.jbc.2021.100784)
Supplement: Supplemental Tables S1–S9 [file mmc1.xlsx]

## Sheet: Table S1 Read Numbers
				Pilot
Treatment	Replicate	Smart-seq2	R2C2	Regular	Size-Selected	Splint Indexed	OlidodT Indexed 1	OligodT Indexed 2
NoStim	Replicate 1	17175068	2563148	940403	541201	572248	305970	203326
NoStim	Replicate 2	21242654	1769056	451156	262086	449357	373333	233124
LPS	Replicate 1	30597442	2395557	867497	412650	508119	364069	243222
LPS	Replicate 2	25463427	1850523	485258	272478	331500	439363	321924
PAM3CSK4	Replicate 1	16687369	982268			414796	337535	229937
PAM3CSK4	Replicate 2	23581452	1228172			593127	388995	246050
R848	Replicate 1	17156836	961109			378334	346994	235781
R848	Replicate 2	15346611	1071906			424216	384245	263445
poly(I:C)	Replicate 1	20424039	876642			264041	370428	242173
poly(I:C)	Replicate 2	16542519	1274711			577304	410372	287035
Table S1: Sequencing read numbers. Numbers are shown for the indicated treatments and replicates are shown for Smart-seq2 and R2C2 methods. For R2C2, read numbers are further broken down according to library type.

## Sheet: Table S2 Gene Expression Values
						Raw Counts										RPM
Geneid	Chr	Start	End	Strand	Length	Rep1_NoStim	Rep2_NoStim	Rep1_LPS	Rep2_LPS	Rep1_PAM	Rep2_PAM	Rep1_R848	Rep2_R848	Rep1_poly(I:C)	Rep2_poly(I:C)	Rep1_NoStim	Rep2_NoStim	Rep1_LPS	Rep2_LPS	Rep1_PAM	Rep2_PAM	Rep1_R848	Rep2_R848	Rep1_poly(I:C)	Rep2_poly(I:C)	AverageRPM			Table S2: Gene Expression Values. Smart-seq2 data was quantified with featureCounts and the GENCODE v34 annotation
DDX11L1	chr1;chr1;chr1;chr1;chr1;chr1;chr1;chr1;chr1	11869;12010;12179;12613;12613;12975;13221;13221;13453	12227;12057;12227;12721;12697;13052;13374;14409;13670	+;+;+;+;+;+;+;+;+	1735	0	0	0	0	0	0	0	0	0	0	0	0	0	0	0	0	0	0	0	0	0
WASH7P	chr1;chr1;chr1;chr1;chr1;chr1;chr1;chr1;chr1;chr1;chr1	14404;15005;15796;16607;16858;17233;17606;17915;18268;24738;29534	14501;15038;15947;16765;17055;17368;17742;18061;18366;24891;29570	-;-;-;-;-;-;-;-;-;-;-	1351	3	1	3	5	2	2	0	2	0	0	0.171706	0.0482031	0.0981966	0.211313	0.120158	0.0872207	0	0.132922	0	0	0.086972
MIR6859-1	chr1	17369	17436	-	68	0	2	1	1	1	1	0	0	0	0	0	0.0964062	0.0327322	0.0422626	0.0600792	0.0436104	0	0	0	0	0.0275091
MIR1302-2HG	chr1;chr1;chr1;chr1;chr1	29554;30267;30564;30976;30976	30039;30667;30667;31109;31097	+;+;+;+;+	1021	0	0	0	0	0	0	0	0	0	0	0	0	0	0	0	0	0	0	0	0	0
MIR1302-2	chr1	30366	30503	+	138	0	0	0	0	0	0	0	0	0	0	0	0	0	0	0	0	0	0	0	0	0
FAM138A	chr1;chr1;chr1;chr1;chr1	34554;35245;35277;35721;35721	35174;35481;35481;36073;36081	-;-;-;-;-	1219	0	0	0	0	0	0	0	0	0	0	0	0	0	0	0	0	0	0	0	0	0
OR4G4P	chr1	52473	53312	+	840	0	0	0	0	0	0	0	0	0	0	0	0	0	0	0	0	0	0	0	0	0
OR4G11P	chr1;chr1;chr1;chr1	57598;58700;62916;62949	57653;58856;64116;63887	+;+;+;+	1414	0	0	0	0	0	0	0	0	0	0	0	0	0	0	0	0	0	0	0	0	0
OR4F5	chr1;chr1;chr1;chr1	65419;65520;69037;69055	65433;65573;71585;70108	+;+;+;+	2618	0	0	0	0	0	0	0	0	0	0	0	0	0	0	0	0	0	0	0	0	0
AL627309.1	chr1;chr1;chr1;chr1;chr1;chr1;chr1;chr1;chr1;chr1;chr1;chr1;chr1;chr1;chr1;chr1;chr1	89295;92091;92230;110953;112700;112700;112700;120721;120725;120775;120874;129055;129055;129055;129081;133374;133374	91629;92240;92240;111357;112804;112804;112804;120932;120869;120932;120932;129223;129217;129173;129223;133566;133723	-;-;-;-;-;-;-;-;-;-;-;-;-;-;-;-;-	3726	0	0	0	0	0	0	0	0	0	0	0	0	0	0	0	0	0	0	0	0	0
AL627309.3	chr1;chr1	89551;90287	90050;91105	-;-	1319	0	0	0	0	0	0	0	0	0	0	0	0	0	0	0	0	0	0	0	0	0
CICP27	chr1	131025	134836	+	3812	0	0	0	0	0	0	0	0	0	0	0	0	0	0	0	0	0	0	0	0	0
AL627309.6	chr1	135141	135895	-	755	0	2	0	5	0	2	0	1	1	1	0	0.0964062	0	0.211313	0	0.0872207	0	0.066461	0.0487422	0.0614633	0.0571606
AL627309.7	chr1	137682	137965	-	284	0	0	0	1	0	2	1	0	0	0	0	0	0	0.0422626	0	0.0872207	0.0592671	0	0	0	0.018875
AL627309.2	chr1;chr1	139790;140075	139847;140339	-;-	323	0	0	0	0	0	0	0	0	0	0	0	0	0	0	0	0	0	0	0	0	0
AL627309.5	chr1;chr1;chr1;chr1;chr1;chr1;chr1;chr1;chr1;chr1;chr1;chr1;chr1;chr1;chr1;chr1;chr1;chr1;chr1;chr1;chr1	141474;142808;146386;146386;146386;146642;155767;164263;165491;165884;165889;167129;167959;168100;168100;168610;169049;169049;169049;172557;173753	143011;143011;146509;146509;149707;146831;155831;164791;165942;165942;165942;168165;168165;168165;168165;168767;169240;169210;169264;172688;173862	-;-;-;-;-;-;-;-;-;-;-;-;-;-;-;-;-;-;-;-;-	7559	0	2	0	0	0	0	0	2	0	0	0	0.0964062	0	0	0	0	0	0.132922	0	0	0.0229328
RNU6-1100P	chr1	157784	157887	-	104	0	0	0	0	0	0	0	0	0	0	0	0	0	0	0	0	0	0	0	0	0
AL627309.4	chr1;chr1	160446;161314	160690;161525	+;+	457	0	0	0	0	0	0	0	0	0	0	0	0	0	0	0	0	0	0	0	0	0
FO538757.1	chr1;chr1;chr1;chr1;chr1	182696;183132;183494;183740;183981	182746;183216;183571;183901;184174	+;+;+;+;+	570	0	1	0	0	0	0	0	0	1	1	0	0.0482031	0	0	0	0	0	0	0.0487422	0.0614633	0.0158409
WASH9P	chr1;chr1;chr1;chr1;chr1;chr1;chr1;chr1;chr1;chr1	185217;185491;186317;187129;187376;187755;188130;188439;188791;195263	185350;185559;186469;187287;187577;187890;188266;188584;188902;195411	-;-;-;-;-;-;-;-;-;-	1397	25	15	16	15	9	8	14	12	8	9	1.43089	0.723047	0.523715	0.633939	0.540713	0.348883	0.82974	0.797532	0.389937	0.55317	0.677156
MIR6859-2	chr1	187891	187958	-	68	0	0	0	0	0	0	0	0	0	0	0	0	0	0	0	0	0	0	0	0	0
AP006222.1	chr1;chr1;chr1;chr1;chr1;chr1;chr1;chr1;chr1;chr1;chr1;chr1;chr1;chr1;chr1;chr1;chr1;chr1	257864;257913;258144;258524;258568;261550;263015;264604;267303;267303;268667;268667;268667;289266;297345;356685;358049;359345	259025;259025;259025;259025;259024;261634;268204;264733;268204;268204;268816;268816;268816;289370;297502;357586;358183;359681	-;-;-;-;-;-;-;-;-;-;-;-;-;-;-;-;-;-	8224	2	5	0	2	1	0	2	2	3	0	0.114471	0.241016	0	0.0845251	0.0600792	0	0.118534	0.132922	0.146227	0	0.0897774
AP006222.2	chr1;chr1	266855;268122	267056;268655	+;+	736	2	1	0	1	0	0	0	0	0	0	0.114471	0.0482031	0	0.0422626	0	0	0	0	0	0	0.0204936
RPL23AP24	chr1	347982	348366	-	385	0	0	0	0	0	0	0	0	0	0	0	0	0	0	0	0	0	0	0	0	0
AL732372.1	chr1;chr1;chr1;chr1;chr1;chr1	358857;358872;360057;365171;365171;365171	358929;358957;360168;366052;365704;365510	+;+;+;+;+;+	1095	0	0	0	0	0	0	0	0	0	0	0	0	0	0	0	0	0	0	0	0	0
AL732372.2	chr1;chr1;chr1;chr1;chr1;chr1;chr1;chr1;chr1;chr1;chr1;chr1;chr1;chr1;chr1;chr1;chr1;chr1;chr1;chr1;chr1;chr1;chr1;chr1;chr1;chr1;chr1;chr1;chr1;chr1;chr1;chr1;chr1;chr1;chr1;chr1;chr1;chr1;chr1;chr1;chr1;chr1;chr1;chr1;chr1;chr1;chr1;chr1;chr1;chr1;chr1;chr1;chr1;chr1;chr1;chr1;chr1;chr1;chr1;chr1;chr1;chr1;chr1;chr1;chr1;chr1;chr1;chr1;chr1;chr1;chr1;chr1;chr1;chr1;chr1;chr1;chr1;chr1;chr1;chr1…	365389;365395;365615;366019;368251;373144;373182;379769;379769;476364;484832;485026;485040;485040;485066;489361;494382;494464;494475;494611;494771;494992;494992;494992;494992;494992;495277;495277;496264;497109;497109;497109;497134;497205;497210;497240;497245;497275;498047;498073;498073;498073;498281;498399;498399;498399;498399;498399;498399;498399;498399;498684;498684;498684;498684;498984;501556;…	365692;365692;365692;366151;368450;373323;373323;379870;379972;476945;485208;485208;485208;485208;485208;489553;494586;494898;494898;494898;494898;495049;495049;495049;495049;495049;495368;495476;496605;497299;497299;497259;497299;497228;497299;497299;497299;497299;498305;498305;498305;498305;498305;498456;498456;498976;498456;498456;498456;498456;498456;499175;499002;499175;498976;499369;501607;…	-;-;-;-;-;-;-;-;-;-;-;-;-;-;-;-;-;-;-;-;-;-;-;-;-;-;-;-;-;-;-;-;-;-;-;-;-;-;-;-;-;-;-;-;-;-;-;-;-;-;-;-;-;-;-;-;-;-;-;-;-;-;-;-;-;-;-;-;-;-;-;-;-;-;-;-;-;-;-;-;-;-	6204	0	1	0	0	0	0	0	1	0	1	0	0.0482031	0	0	0	0	0	0.066461	0	0.0614633	0.0176127
WBP1LP7	chr1	439870	440232	+	363	0	0	0	0	0	0	0	0	0	0	0	0	0	0	0	0	0	0	0	0	0
OR4F29	chr1	450703	451697	-	995	0	0	1	3	1	1	0	1	0	1	0	0	0.0327322	0.126788	0.0600792	0.0436104	0	0.066461	0	0.0614633	0.0391134
CICP7	chr1;chr1	487101;489717	489387;489906	+;+	2477	0	0	0	0	0	0	0	0	0	0	0	0	0	0	0	0	0	0	0	0	0
AL732372.3	chr1;chr1	491225;492768	491989;493241	-;-	1239	0	0	0	0	0	0	0	0	0	0	0	0	0	0	0	0	0	0	0	0	0
FO681485.1	chr1	516376	516479	-	104	0	0	0	0	0	0	0	0	0	0	0	0	0	0	0	0	0	0	0	0	0
AL669831.3	chr1;chr1;chr1;chr1;chr1;chr1;chr1;chr1;chr1;chr1;chr1;chr1;chr1;chr1;chr1;chr1;chr1;chr1;chr1;chr1;chr1;chr1;chr1;chr1;chr1;chr1;chr1;chr1;chr1;chr1;chr1;chr1;chr1;chr1;chr1;chr1;chr1;chr1;chr1;chr1;chr1;chr1;chr1;chr1;chr1;chr1;chr1;chr1;chr1;chr1;chr1;chr1;chr1;chr1;chr1;chr1;chr1;chr1;chr1	586071;586278;586821;586821;586945;588117;594191;594198;594308;594308;594308;594458;594629;597299;601398;601398;601398;601398;601398;601398;601436;607955;607955;607955;607955;607955;607955;612741;612741;627377;627961;628919;628919;628919;631131;631131;633044;698927;698927;701936;703685;703685;711711;711711;711765;711867;720024;720032;720032;720032;720032;720032;720053;724358;732017;732017;732981;…	586358;586358;586955;586955;586955;588453;594756;594756;594756;594756;594756;594756;594756;598551;601577;601577;601577;601577;601577;601577;601577;608056;608056;608056;608056;608056;608056;612864;612813;627823;628223;629006;629006;629006;631150;631204;633129;698959;698959;702340;703789;703789;711922;711922;711922;711922;720206;720200;720150;720200;720200;720194;720200;724564;732212;732207;733064;…	-;-;-;-;-;-;-;-;-;-;-;-;-;-;-;-;-;-;-;-;-;-;-;-;-;-;-;-;-;-;-;-;-;-;-;-;-;-;-;-;-;-;-;-;-;-;-;-;-;-;-;-;-;-;-;-;-;-;-	5495	9	8	6	20	7	22	9	12	7	1	0.515119	0.385625	0.196393	0.845251	0.420555	0.959428	0.533404	0.797532	0.341195	0.0614633	0.505597
AC114498.1	chr1;chr1;chr1;chr1	587629;587668;594235;594235	587701;587729;594768;594574	+;+;+;+	635	0	0	0	0	0	0	0	0	0	0	0	0	0	0	0	0	0	0	0	0	0
MTND1P23	chr1	629062	629433	+	372	0	2	0	2	0	0	1	1	0	0	0	0.0964062	0	0.0845251	0	0	0.0592671	0.066461	0	0	0.030666
MTND2P28	chr1	629640	630683	+	1044	302	194	489	408	235	276	237	176	394	212	17.2851	9.35141	16.006	17.2431	14.1186	12.0365	14.0463	11.6971	19.2044	13.0302	14.4019
MTCO1P12	chr1	631074	632616	+	1543	30	18	67	21	38	38	34	27	43	12	1.71706	0.867656	2.19306	0.887514	2.28301	1.65719	2.01508	1.79445	2.09591	0.737559	1.62485
AC114498.2	chr1	632325	632413	-	89	2	1	4	0	0	1	1	0	1	0	0.114471	0.0482031	0.130929	0	0	0.0436104	0.0592671	0	0.0487422	0	0.0445222
MTCO2P12	chr1	632757	633438	+	682	5	4	3	8	1	1	0	5	2	3	0.286177	0.192812	0.0981966	0.338101	0.0600792	0.0436104	0	0.332305	0.0974843	0.18439	0.163316
MTATP8P1	chr1	633535	633741	+	207	2	2	1	1	1	1	2	1	1	0	0.114471	0.0964062	0.0327322	0.0422626	0.0600792	0.0436104	0.118534	0.066461	0.0487422	0	0.0623299
MTATP6P1	chr1	633696	634376	+	681	3455	2146	4311	4406	2260	2272	2890	2044	3213	2116	197.748	103.444	141.109	186.209	135.779	99.0827	171.282	135.846	156.609	130.056	145.716
MTCO3P12	chr1	634376	634922	+	547	6	0	1	3	2	4	1	2	2	2	0.343413	0	0.0327322	0.126788	0.120158	0.174441	0.0592671	0.132922	0.0974843	0.122927	0.121013
WBP1LP6	chr1	674842	675265	+	424	0	0	0	0	0	0	0	0	0	0	0	0	0	0	0	0	0	0	0	0	0
OR4F16	chr1	685679	686673	-	995	0	0	0	1	1	0	0	0	0	0	0	0	0	0.0422626	0.0600792	0	0	0	0	0	0.0102342
CICP3	chr1;chr1	722092;724718	724360;724903	+;+	2455	0	0	0	0	0	0	0	0	0	0	0	0	0	0	0	0	0	0	0	0	0
AL669831.1	chr1;chr1;chr1;chr1;chr1;chr1;chr1;chr1;chr1;chr1;chr1;chr1;chr1;chr1;chr1;chr1;chr1;chr1;chr1;chr1;chr1	725885;733307;735423;743180;744195;744728;746695;756077;758967;764723;764723;765144;766329;766329;768548;768548;769497;772976;774171;774171;778284	729804;733364;735613;743350;744391;744825;746818;756141;759123;764800;765247;765247;766387;766387;768613;768613;769712;773107;774280;774280;778626	-;-;-;-;-;-;-;-;-;-;-;-;-;-;-;-;-;-;-;-;-	6432	2	0	1	2	2	2	1	0	3	0	0.114471	0	0.0327322	0.0845251	0.120158	0.0872207	0.0592671	0	0.146227	0	0.0644601
RNU6-1199P	chr1	758233	758336	-	104	0	0	0	0	0	0	0	0	0	0	0	0	0	0	0	0	0	0	0	0	0
AL669831.2	chr1;chr1	760911;761778	761154;761989	+;+	456	0	1	0	0	0	0	0	0	0	0	0	0.0482031	0	0	0	0	0	0	0	0	0.00482031
LINC01409	chr1;chr1;chr1;chr1;chr1;chr1;chr1;chr1;chr1;chr1;chr1;chr1;chr1;chr1;chr1;chr1;chr1;chr1;chr1;chr1;chr1;chr1;chr1;chr1;chr1;chr1;chr1;chr1;chr1;chr1;chr1;chr1;chr1;chr1;chr1;chr1;chr1;chr1;chr1;chr1;chr1;chr1;chr1;chr1;chr1;chr1;chr1;chr1;chr1;chr1;chr1;chr1;chr1;chr1;chr1;chr1;chr1;chr1;chr1;chr1;chr1;chr1;chr1;chr1;chr1;chr1;chr1;chr1;chr1;chr1;chr1;chr1;chr1;chr1;chr1;chr1;chr1;chr1;chr1;chr1…	778747;778747;778758;778760;778760;778770;778782;778796;778802;778809;778809;778812;778812;778849;778930;778937;778972;781937;781937;781937;781937;783111;783111;784370;784370;784370;784370;784370;784370;784370;784370;784370;784370;784370;784370;784370;784370;784396;785800;786393;786393;792882;792882;795470;795470;795470;801607;803567;803567;803567;803567;803836;803919;803919;803919;803919;803919;…	779092;779092;779092;779092;779092;779092;779092;779092;779092;779092;779092;779092;779092;779092;779092;779092;779092;782136;782043;782191;782136;783363;783363;784493;784493;784493;784493;784493;784493;784759;784977;784493;784493;784493;784429;784655;784690;784493;787672;786866;787186;793041;793041;795582;795582;795513;801876;803667;803667;803667;803667;804222;804222;804222;804222;804222;804222;…	+;+;+;+;+;+;+;+;+;+;+;+;+;+;+;+;+;+;+;+;+;+;+;+;+;+;+;+;+;+;+;+;+;+;+;+;+;+;+;+;+;+;+;+;+;+;+;+;+;+;+;+;+;+;+;+;+;+;+;+;+;+;+;+;+;+;+;+;+;+;+;+;+;+;+;+;+;+;+;+;+;+;+;+;+;+;+;+;+;+;+;+;+;+;+;+;+;+;+;+;+;+;+;+;+;+;+;+;+;+;+	8413	1	3	1	2	1	6	2	1	0	2	0.0572354	0.144609	0.0327322	0.0845251	0.0600792	0.261662	0.118534	0.066461	0	0.122927	0.0948765
AL669831.6	chr1	781937	782050	+	114	0	0	0	0	0	0	0	0	0	0	0	0	0	0	0	0	0	0	0	0	0
AL669831.4	chr1;chr1;chr1;chr1;chr1;chr1;chr1;chr1	800879;805799;805799;808574;808574;810067;810067;817373	801163;805891;805891;808623;808623;810170;810161;817712	-;-;-;-;-;-;-;-	872	2	3	2	2	2	2	0	3	2	1	0.114471	0.144609	0.0654644	0.0845251	0.120158	0.0872207	0	0.199383	0.0974843	0.0614633	0.097478
FAM87B	chr1;chr1	817371;818723	818202;819837	+;+	1947	0	8	3	3	0	3	0	1	1	3	0	0.385625	0.0981966	0.126788	0	0.130831	0	0.066461	0.0487422	0.18439	0.104103
LINC01128	chr1;chr1;chr1;chr1;chr1;chr1;chr1;chr1;chr1;chr1;chr1;chr1;chr1;chr1;chr1;chr1;chr1;chr1;chr1;chr1;chr1;chr1;chr1;chr1;chr1;chr1;chr1;chr1;chr1;chr1;chr1;chr1;chr1;chr1;chr1;chr1;chr1;chr1;chr1;chr1;chr1;chr1;chr1;chr1;chr1;chr1;chr1;chr1;chr1;chr1;chr1;chr1;chr1;chr1;chr1;chr1;chr1;chr1;chr1;chr1;chr1;chr1;chr1;chr1;chr1;chr1;chr1;chr1;chr1;chr1;chr1;chr1;chr1;chr1;chr1;chr1;chr1;chr1;chr1;chr1…	825138;826832;827598;827603;827604;827635;827638;827652;827652;827654;827654;827657;827663;827667;827667;827667;827673;827692;827699;827700;827771;827806;827815;827821;829003;829003;829003;829003;829003;829003;829003;829003;829003;829003;829003;829003;829003;829003;829003;829003;829003;829003;829003;829003;829003;829003;831578;831605;841200;841200;841200;841200;841200;841200;841200;841200;841200;…	825552;826923;827775;827775;827775;827775;827775;827775;827775;827775;827775;827775;827775;827775;827775;827775;827775;827775;827775;827775;827853;827849;828127;827853;829104;829104;829104;829104;829104;829104;829104;829104;829104;829104;829104;829104;829104;829104;829104;829104;829104;829104;829104;829104;829104;829104;831677;831677;842020;841999;843594;842001;841373;841373;842001;844498;846365;…	+;+;+;+;+;+;+;+;+;+;+;+;+;+;+;+;+;+;+;+;+;+;+;+;+;+;+;+;+;+;+;+;+;+;+;+;+;+;+;+;+;+;+;+;+;+;+;+;+;+;+;+;+;+;+;+;+;+;+;+;+;+;+;+;+;+;+;+;+;+;+;+;+;+;+;+;+;+;+;+;+;+;+;+;+;+;+;+;+;+;+;+;+;+;+;+;+;+;+;+;+;+;+;+;+;+;+;+;+;+;+;+;+;+;+;+;+;+;+;+;+;+;+;+;+;+	15682	192	123	174	254	197	275	192	186	75	29	10.9892	5.92898	5.6954	10.7347	11.8356	11.9928	11.3793	12.3617	3.65566	1.78244	8.63559
LINC00115	chr1	826206	827522	-	1317	8	3	12	11	4	7	6	5	1	4	0.457883	0.144609	0.392786	0.464888	0.240317	0.305273	0.355603	0.332305	0.0487422	0.245853	0.298826
AL669831.7	chr1;chr1;chr1;chr1;chr1	860226;860227;865260;865260;867420	861273;861273;865499;866720;868202	+;+;+;+;+	3292	0	0	0	0	0	1	0	0	0	0	0	0	0	0	0	0.0436104	0	0	0	0	0.00436104
FAM41C	chr1;chr1;chr1;chr1;chr1;chr1;chr1;chr1;chr1;chr1	868071;868240;868403;868627;869528;870086;874112;875040;876746;876746	868675;868530;868675;868675;869575;870201;875155;875155;876802;876903	-;-;-;-;-;-;-;-;-;-	1971	0	0	0	0	0	0	0	0	0	0	0	0	0	0	0	0	0	0	0	0	0
TUBB8P11	chr1	873292	874349	+	1058	0	0	0	0	0	0	0	0	0	0	0	0	0	0	0	0	0	0	0	0	0
AL669831.5	chr1;chr1;chr1;chr1;chr1	874529;875047;875526;876527;876755	874591;875155;875625;876611;877234	-;-;-;-;-	837	0	0	0	0	0	0	0	0	0	0	0	0	0	0	0	0	0	0	0	0	0
AL645608.6	chr1;chr1	904834;915750	904957;915976	+;+	351	0	0	0	0	0	0	0	0	0	0	0	0	0	0	0	0	0	0	0	0	0
AL645608.2	chr1;chr1	911435;911945	911473;914948	+;+	3043	0	0	0	0	0	0	0	0	0	0	0	0	0	0	0	0	0	0	0	0	0
AL645608.4	chr1;chr1	914171;914803	914444;914971	+;+	443	0	0	0	0	0	0	0	0	0	0	0	0	0	0	0	0	0	0	0	0	0
LINC02593	chr1;chr1;chr1;chr1;chr1;chr1;chr1	916865;916870;917370;918022;918022;918825;919335	921016;917720;917486;918110;918534;918915;919692	-;-;-;-;-;-;-	4152	0	1	0	0	0	0	0	0	0	0	0	0.0482031	0	0	0	0	0	0	0	0	0.00482031
SAMD11	chr1;chr1;chr1;chr1;chr1;chr1;chr1;chr1;chr1;chr1;chr1;chr1;chr1;chr1;chr1;chr1;chr1;chr1;chr1;chr1;chr1;chr1;chr1;chr1;chr1;chr1;chr1;chr1;chr1;chr1;chr1;chr1;chr1;chr1;chr1;chr1;chr1;chr1;chr1;chr1;chr1;chr1;chr1;chr1;chr1;chr1;chr1;chr1;chr1;chr1;chr1;chr1;chr1;chr1;chr1;chr1;chr1;chr1;chr1;chr1;chr1;chr1;chr1;chr1;chr1;chr1;chr1;chr1;chr1;chr1;chr1;chr1;chr1;chr1;chr1;chr1;chr1;chr1;chr1;chr1…	923928;925150;925731;925741;925741;925741;925741;925741;925741;925741;925741;925922;925922;925922;925922;925922;925922;925922;925922;925922;925922;925922;930155;930155;930155;930155;930155;930155;930155;930155;930155;930155;930155;930312;931039;931039;931039;931039;931039;931039;931039;931039;931039;931039;931039;935772;935772;935772;935772;935772;935772;935772;935772;935772;935772;935772;939040;…	924948;925189;925800;925800;925800;925800;925800;925800;925800;925800;925800;926013;926013;926013;926013;926013;926013;926013;926013;926013;926013;926013;930336;930336;930336;930336;930336;930336;930336;930336;930336;930336;930336;930336;931089;931089;931089;931089;931089;931089;931089;931089;931089;931089;931089;935896;935896;935896;935896;935896;935805;935896;935896;935896;935793;935896;939129;…	+;+;+;+;+;+;+;+;+;+;+;+;+;+;+;+;+;+;+;+;+;+;+;+;+;+;+;+;+;+;+;+;+;+;+;+;+;+;+;+;+;+;+;+;+;+;+;+;+;+;+;+;+;+;+;+;+;+;+;+;+;+;+;+;+;+;+;+;+;+;+;+;+;+;+;+;+;+;+;+;+;+;+;+;+;+;+;+;+;+;+;+;+;+;+;+;+;+;+;+;+;+;+;+;+;+;+;+;+;+;+;+;+;+;+;+;+;+;+;+;+;+;+;+;+;+;+;+;+;+;+;+;+;+;+;+;+;+;+;+;+;+;+;+;+;+;+;+;+;+;+;+;+	4173	136	87	78	70	106	90	77	73	116	38	7.78402	4.19367	2.55311	2.95838	6.3684	3.92493	4.56357	4.85165	5.65409	2.3356	4.51874
NOC2L	chr1;chr1;chr1;chr1;chr1;chr1;chr1;chr1;chr1;chr1;chr1;chr1;chr1;chr1;chr1;chr1;chr1;chr1;chr1;chr1;chr1;chr1;chr1;chr1;chr1;chr1;chr1;chr1;chr1;chr1;chr1;chr1;chr1;chr1;chr1;chr1;chr1;chr1;chr1;chr1;chr1;chr1;chr1;chr1;chr1;chr1;chr1;chr1;chr1;chr1;chr1;chr1	944203;944204;944205;945042;945042;945057;945319;945518;945518;945518;945518;946173;946173;946173;946402;946402;946402;948131;948131;948490;948490;951127;951127;952000;952000;952412;952412;953175;953175;953782;953782;954004;954004;954426;955923;955923;955923;956095;956095;956095;956894;956894;956894;957099;957099;957099;958246;958929;958929;959215;959215;959215	944800;944800;944800;945146;945146;945146;945422;945562;945653;945653;945653;946286;946286;946286;946545;947060;946545;948232;948232;948603;948603;951238;951238;952139;952139;952600;952600;953288;953288;953892;953892;954523;954082;954523;956013;956013;956013;956215;956215;956215;957025;957025;957025;957273;958458;957273;959081;959081;959081;959256;959309;959256	-;-;-;-;-;-;-;-;-;-;-;-;-;-;-;-;-;-;-;-;-;-;-;-;-;-;-;-;-;-;-;-;-;-;-;-;-;-;-;-;-;-;-;-;-;-;-;-;-;-;-;-	5540	1132	869	845	467	845	924	613	559	903	364	64.7905	41.8885	27.6587	19.7366	50.767	40.296	36.3307	37.1517	44.0142	22.3726	38.5007
KLHL17	chr1;chr1;chr1;chr1;chr1;chr1;chr1;chr1;chr1;chr1;chr1;chr1;chr1;chr1;chr1;chr1;chr1;chr1;chr1;chr1;chr1;chr1;chr1;chr1;chr1;chr1;chr1;chr1;chr1;chr1;chr1	960584;960639;961293;961449;961629;961826;961826;962082;962355;962704;962704;962727;963032;963109;963109;963337;963337;963337;963552;963920;963920;963920;964107;964107;964107;964107;964349;964349;964349;964963;964963	960800;960699;961552;961750;961750;962478;962047;962471;962471;962917;962917;962917;963253;963253;963253;963504;963504;963504;964008;964008;964008;964008;964164;964167;964167;964180;964530;964530;964530;965602;965719	+;+;+;+;+;+;+;+;+;+;+;+;+;+;+;+;+;+;+;+;+;+;+;+;+;+;+;+;+;+;+	3402	4	5	3	15	4	11	3	6	3	4	0.228942	0.241016	0.0981966	0.633939	0.240317	0.479714	0.177801	0.398766	0.146227	0.245853	0.289077
PLEKHN1	chr1;chr1;chr1;chr1;chr1;chr1;chr1;chr1;chr1;chr1;chr1;chr1;chr1;chr1;chr1;chr1;chr1;chr1;chr1;chr1;chr1;chr1;chr1;chr1;chr1;chr1;chr1;chr1;chr1;chr1;chr1;chr1;chr1;chr1;chr1;chr1;chr1;chr1;chr1;chr1;chr1;chr1;chr1;chr1;chr1;chr1;chr1;chr1;chr1;chr1;chr1;chr1;chr1;chr1	966482;966502;966502;966704;966704;966704;970277;970277;970277;970521;970521;970521;970686;970686;970686;970875;970879;970879;971077;971077;971077;971113;971324;971324;971324;971324;972075;972075;972075;972288;972288;972288;972861;972861;972861;973186;973186;973500;973500;973500;973512;973833;973833;973833;973833;974316;974316;974316;974316;974442;974442;974442;974442;975712	966614;966614;966614;966803;966803;966803;970423;970423;970423;970601;970601;970601;970758;971006;970758;971006;971006;971006;971208;971208;971208;971208;971523;971404;971404;971404;972150;972150;972150;972424;972424;972424;973010;973010;973010;973326;973326;973640;973640;973640;973640;974051;974051;974051;974051;974364;974364;974364;974364;974588;975008;975008;975865;975865	+;+;+;+;+;+;+;+;+;+;+;+;+;+;+;+;+;+;+;+;+;+;+;+;+;+;+;+;+;+;+;+;+;+;+;+;+;+;+;+;+;+;+;+;+;+;+;+;+;+;+;+;+;+	3451	8	17	120	70	10	21	15	15	56	34	0.457883	0.819453	3.92786	2.95838	0.600792	0.915818	0.889007	0.996915	2.72956	2.08975	1.63854
PERM1	chr1;chr1;chr1;chr1;chr1;chr1;chr1;chr1;chr1;chr1	975204;975205;975205;976499;976499;976499;978881;978881;981137;982065	976269;976269;976269;976624;976641;976624;981029;980657;981173;982093	-;-;-;-;-;-;-;-;-;-	3424	0	2	11	12	0	1	2	0	2	2	0	0.0964062	0.360054	0.507151	0	0.0436104	0.118534	0	0.0974843	0.122927	0.134617
AL645608.7	chr1	995966	998051	-	2086	2	0	11	17	0	1	0	1	3	8	0.114471	0	0.360054	0.718464	0	0.0436104	0	0.066461	0.146227	0.491706	0.194099
HES4	chr1;chr1;chr1;chr1;chr1;chr1;chr1;chr1;chr1;chr1;chr1;chr1	998962;998964;998966;998970;999526;999526;999526;999526;999692;999692;999866;999866	999432;999432;999432;999432;999613;999613;999613;1000096;999787;1000172;999981;1000097	-;-;-;-;-;-;-;-;-;-;-;-	1118	0	0	15	76	2	1	3	4	4	83	0	0	0.490983	3.21196	0.120158	0.0436104	0.177801	0.265844	0.194969	5.10145	0.960677
ISG15	chr1;chr1;chr1;chr1;chr1;chr1;chr1;chr1	1001138;1001145;1008194;1008194;1013497;1013984;1013984;1013984	1001281;1001263;1008279;1008279;1013576;1014540;1014435;1014540	+;+;+;+;+;+;+;+	867	314	243	50140	172368	120	230	708	1798	25084	73367	17.9719	11.7134	1641.19	7284.71	7.20951	10.0304	41.9611	119.497	1222.65	4509.38	1486.63
AL645608.3	chr1	1008076	1008229	-	154	0	0	1	0	0	0	0	0	0	0	0	0	0.0327322	0	0	0	0	0	0	0	0.00327322
AL645608.1	chr1;chr1	1011997;1012917	1012190;1013193	-;-	471	0	0	1	2	0	0	0	0	2	2	0	0	0.0327322	0.0845251	0	0	0	0	0.0974843	0.122927	0.0337668
AGRN	chr1;chr1;chr1;chr1;chr1;chr1;chr1;chr1;chr1;chr1;chr1;chr1;chr1;chr1;chr1;chr1;chr1;chr1;chr1;chr1;chr1;chr1;chr1;chr1;chr1;chr1;chr1;chr1;chr1;chr1;chr1;chr1;chr1;chr1;chr1;chr1;chr1;chr1;chr1;chr1;chr1;chr1;chr1;chr1;chr1;chr1;chr1;chr1;chr1;chr1;chr1;chr1;chr1;chr1;chr1;chr1;chr1;chr1;chr1;chr1;chr1;chr1;chr1;chr1;chr1;chr1;chr1;chr1;chr1;chr1;chr1;chr1;chr1;chr1;chr1;chr1;chr1;chr1;chr1;chr1…	1020120;1020123;1022201;1022201;1034106;1034106;1034867;1035277;1035277;1035277;1035277;1040665;1040665;1040665;1040665;1040665;1041173;1041173;1041173;1041173;1041173;1041478;1041478;1041478;1041478;1041956;1041956;1041956;1041956;1043239;1043239;1043239;1043239;1043538;1043538;1043538;1043538;1043823;1043823;1043823;1043823;1044109;1044109;1044109;1044109;1044334;1044334;1044334;1044334;1045161…	1020373;1020373;1022462;1022462;1034703;1034703;1035324;1035324;1035324;1035324;1035324;1040880;1040880;1040880;1040880;1040880;1041397;1041397;1041397;1041397;1041397;1041702;1041702;1041702;1041702;1042162;1042162;1042162;1042162;1043457;1043457;1043457;1043457;1043732;1043732;1043732;1043732;1044023;1044023;1044023;1044023;1044257;1044257;1044257;1044257;1044439;1044439;1044439;1044439;1045277…	+;+;+;+;+;+;+;+;+;+;+;+;+;+;+;+;+;+;+;+;+;+;+;+;+;+;+;+;+;+;+;+;+;+;+;+;+;+;+;+;+;+;+;+;+;+;+;+;+;+;+;+;+;+;+;+;+;+;+;+;+;+;+;+;+;+;+;+;+;+;+;+;+;+;+;+;+;+;+;+;+;+;+;+;+;+;+;+;+;+;+;+;+;+;+;+;+;+;+;+;+;+;+;+;+;+;+;+;+;+;+;+;+;+;+;+;+;+;+;+;+;+;+;+;+;+;+;+;+;+;+;+;+;+;+;+;+;+;+;+;+;+;+;+;+;+;+;+;+;+;+;+;+;+;+;+;+;+;+;+;+;+;+;+;+	10761	16	21	76	159	19	66	25	34	53	77	0.915767	1.01227	2.48765	6.71975	1.14151	2.87828	1.48168	2.25967	2.58333	4.73267	2.62126
AL645608.5	chr1;chr1	1055033;1055898	1055215;1056116	+;+	402	2	2	11	34	4	7	5	6	12	12	0.114471	0.0964062	0.360054	1.43693	0.240317	0.305273	0.296336	0.398766	0.584906	0.737559	0.457102
AL390719.1	chr1;chr1;chr1;chr1;chr1;chr1;chr1;chr1;chr1;chr1;chr1;chr1;chr1;chr1;chr1;chr1;chr1;chr1;chr1;chr1;chr1;chr1;chr1;chr1;chr1	1059708;1059734;1060277;1060280;1061020;1063079;1063079;1063079;1063079;1063480;1064210;1064490;1064495;1064518;1065352;1065830;1065830;1065830;1065830;1065949;1066587;1067566;1067869;1068577;1069208	1059782;1059846;1060393;1060393;1061117;1063201;1063201;1063201;1063201;1063566;1064401;1064589;1064589;1064589;1065475;1066274;1066459;1066456;1066456;1066441;1066667;1067646;1068003;1068724;1069355	+;+;+;+;+;+;+;+;+;+;+;+;+;+;+;+;+;+;+;+;+;+;+;+;+	2203	96	25	200	275	157	235	304	253	64	61	5.4946	1.20508	6.54644	11.6222	9.43244	10.2484	18.0172	16.8146	3.1195	3.74926	8.62498
AL645608.8	chr1;chr1	1062208;1063061	1062808;1063288	-;-	829	4	0	8	9	10	10	14	14	4	4	0.228942	0	0.261858	0.380363	0.600792	0.436104	0.82974	0.930454	0.194969	0.245853	0.410907
RNF223	chr1;chr1	1070967;1074016	1072575;1074306	-;-	1900	0	0	1	0	0	1	0	1	0	0	0	0	0.0327322	0	0	0.0436104	0	0.066461	0	0	0.0142804
C1orf159	chr1;chr1;chr1;chr1;chr1;chr1;chr1;chr1;chr1;chr1;chr1;chr1;chr1;chr1;chr1;chr1;chr1;chr1;chr1;chr1;chr1;chr1;chr1;chr1;chr1;chr1;chr1;chr1;chr1;chr1;chr1;chr1;chr1;chr1;chr1;chr1;chr1;chr1;chr1;chr1;chr1;chr1;chr1;chr1;chr1;chr1;chr1;chr1;chr1;chr1;chr1;chr1;chr1;chr1;chr1;chr1;chr1;chr1;chr1;chr1;chr1;chr1;chr1;chr1;chr1;chr1;chr1;chr1;chr1;chr1;chr1;chr1;chr1;chr1;chr1;chr1;chr1;chr1;chr1;chr1…	1081818;1081823;1081823;1081823;1081825;1081825;1081825;1082146;1082235;1082604;1082700;1082916;1083915;1083915;1083915;1083915;1083915;1083915;1083915;1083926;1084353;1084353;1084353;1084353;1084353;1084353;1084353;1084481;1084481;1084481;1084481;1084481;1084481;1084481;1084481;1084481;1085251;1085878;1085878;1085878;1085878;1085878;1085878;1085878;1085878;1085878;1085878;1085878;1087139;1087139…	1082987;1082987;1082987;1082987;1082987;1082987;1084506;1082253;1082987;1082987;1082987;1082987;1084011;1084383;1084086;1084072;1084383;1084086;1084383;1084086;1084383;1084383;1084383;1084383;1084383;1084383;1084506;1084506;1084506;1084506;1084506;1084506;1084506;1084506;1084506;1084506;1085310;1086012;1086012;1086012;1086012;1086012;1086012;1086012;1086012;1086012;1086012;1086012;1087204;1087204…	-;-;-;-;-;-;-;-;-;-;-;-;-;-;-;-;-;-;-;-;-;-;-;-;-;-;-;-;-;-;-;-;-;-;-;-;-;-;-;-;-;-;-;-;-;-;-;-;-;-;-;-;-;-;-;-;-;-;-;-;-;-;-;-;-;-;-;-;-;-;-;-;-;-;-;-;-;-;-;-;-;-;-;-;-;-;-;-;-;-;-;-;-;-;-;-;-;-;-;-;-;-;-;-;-;-;-;-;-;-;-;-;-;-;-;-;-;-;-;-;-;-;-;-;-;-;-;-;-;-;-;-;-;-;-;-;-;-;-;-;-;-;-;-;-;-	6322	147	158	111	105	110	135	102	97	96	56	8.41361	7.61609	3.63327	4.43757	6.60872	5.8874	6.04525	6.44672	4.67925	3.44194	5.72098
AL390719.3	chr1;chr1	1097585;1104033	1098113;1104598	+;+	1095	1	0	1	2	0	0	0	0	1	0	0.0572354	0	0.0327322	0.0845251	0	0	0	0	0.0487422	0	0.0223235
LINC01342	chr1;chr1;chr1	1137017;1140825;1142739	1137110;1141032;1144056	+;+;+	1620	0	0	0	0	0	0	0	0	0	0	0	0	0	0	0	0	0	0	0	0	0
MIR200B	chr1	1167104	1167198	+	95	0	0	0	0	0	0	0	0	0	0	0	0	0	0	0	0	0	0	0	0	0
MIR200A	chr1	1167863	1167952	+	90	0	0	0	0	0	0	0	0	0	0	0	0	0	0	0	0	0	0	0	0	0
MIR429	chr1	1169005	1169087	+	83	0	0	0	0	0	0	0	0	0	0	0	0	0	0	0	0	0	0	0	0	0
AL390719.2	chr1	1169357	1170343	+	987	0	0	0	0	0	0	0	0	0	0	0	0	0	0	0	0	0	0	0	0	0
TTLL10-AS1	chr1;chr1	1173056;1179365	1176396;1179555	-;-	3532	0	0	0	0	0	0	0	0	0	0	0	0	0	0	0	0	0	0	0	0	0
TTLL10	chr1;chr1;chr1;chr1;chr1;chr1;chr1;chr1;chr1;chr1;chr1;chr1;chr1;chr1;chr1;chr1;chr1;chr1;chr1;chr1;chr1;chr1;chr1;chr1;chr1;chr1;chr1;chr1;chr1;chr1;chr1;chr1;chr1;chr1;chr1;chr1;chr1;chr1;chr1;chr1;chr1;chr1;chr1;chr1;chr1;chr1;chr1;chr1;chr1;chr1;chr1;chr1;chr1;chr1;chr1;chr1;chr1;chr1;chr1;chr1;chr1	1173880;1173880;1173884;1173898;1174216;1174266;1174285;1174424;1174424;1174424;1174521;1179189;1179189;1179189;1179657;1179657;1179657;1179697;1180034;1180034;1180034;1180034;1180483;1180483;1180483;1180484;1180537;1180731;1180731;1180731;1180731;1181741;1181741;1181741;1181741;1182361;1182361;1182361;1182361;1182876;1182876;1182876;1182876;1183920;1183920;1183920;1183920;1184969;1184969;1184969…	1173926;1173926;1173926;1173926;1174321;1174321;1174321;1174489;1174489;1174489;1175034;1179333;1179333;1179333;1179737;1179737;1179737;1179853;1180174;1180340;1180340;1180340;1180601;1180601;1180601;1180860;1180601;1180884;1180860;1180860;1180860;1181815;1181815;1181815;1181815;1182446;1182446;1182446;1182446;1183047;1183047;1183047;1183047;1183927;1184091;1184091;1184091;1185864;1185109;1185109…	+;+;+;+;+;+;+;+;+;+;+;+;+;+;+;+;+;+;+;+;+;+;+;+;+;+;+;+;+;+;+;+;+;+;+;+;+;+;+;+;+;+;+;+;+;+;+;+;+;+;+;+;+;+;+;+;+;+;+;+;+	3998	0	0	0	0	0	0	0	1	0	0	0	0	0	0	0	0	0	0.066461	0	0	0.0066461
TNFRSF18	chr1;chr1;chr1;chr1;chr1;chr1;chr1;chr1;chr1;chr1;chr1;chr1;chr1;chr1;chr1;chr1;chr1;chr1	1203508;1203508;1203844;1203844;1204034;1204034;1204055;1204399;1204399;1204399;1204399;1205370;1205370;1205370;1205370;1206385;1206385;1206385	1203968;1203960;1203968;1203968;1204236;1204236;1204236;1204486;1204486;1204486;1204486;1205492;1205492;1205680;1205492;1206571;1206571;1206592	-;-;-;-;-;-;-;-;-;-;-;-;-;-;-;-;-;-	1271	2	21	87	216	181	344	300	209	19	71	0.114471	1.01227	2.8477	9.12871	10.8743	15.002	17.7801	13.8904	0.926101	4.36389	7.59399
TNFRSF4	chr1;chr1;chr1;chr1;chr1;chr1;chr1;chr1;chr1;chr1;chr1;chr1;chr1;chr1;chr1;chr1	1211340;1211340;1211704;1211942;1211942;1212019;1212638;1212638;1212638;1212992;1212992;1212992;1213395;1213663;1213983;1213983	1211625;1211832;1211832;1212138;1212138;1212138;1212704;1212704;1212704;1213093;1213093;1213785;1213498;1213785;1214153;1214138	-;-;-;-;-;-;-;-;-;-;-;-;-;-;-;-	1722	4	21	181	458	304	1378	553	1047	50	388	0.228942	1.01227	5.92453	19.3563	18.2641	60.0951	32.7747	69.5847	2.43711	23.8478	23.3525
SDF4	chr1;chr1;chr1;chr1;chr1;chr1;chr1;chr1;chr1;chr1;chr1;chr1;chr1;chr1;chr1;chr1;chr1;chr1;chr1;chr1;chr1;chr1;chr1;chr1;chr1;chr1;chr1;chr1;chr1;chr1;chr1;chr1;chr1;chr1;chr1;chr1;chr1;chr1;chr1;chr1;chr1	1216908;1216909;1216931;1216931;1216932;1216934;1218458;1218458;1218458;1218458;1218458;1218458;1218523;1218769;1218769;1218769;1218769;1218769;1218769;1223244;1223244;1223244;1223244;1223244;1223832;1223832;1223832;1223832;1223832;1227272;1228468;1228468;1228468;1228468;1228468;1228468;1231892;1231892;1231892;1231892;1231892	1217688;1217804;1217804;1217804;1217688;1217688;1218633;1218633;1220293;1218633;1218633;1218633;1218633;1219005;1221351;1218927;1218943;1218927;1218927;1223357;1223357;1223357;1223357;1223357;1223968;1223968;1223968;1223968;1223968;1227319;1228946;1228596;1228946;1228946;1228946;1228946;1231968;1232031;1232031;1232067;1232001	-;-;-;-;-;-;-;-;-;-;-;-;-;-;-;-;-;-;-;-;-;-;-;-;-;-;-;-;-;-;-;-;-;-;-;-;-;-;-;-;-	4745	1700	1778	2876	2393	2101	2691	2114	1901	1779	1442	97.3002	85.7052	94.1378	101.134	126.226	117.355	125.291	126.342	86.7123	88.6301	104.883
B3GALT6	chr1	1232237	1235041	+	2805	22	16	6	42	18	28	19	25	8	9	1.25918	0.77125	0.196393	1.77503	1.08143	1.22109	1.12608	1.66153	0.389937	0.55317	1.00351
C1QTNF12	chr1;chr1;chr1;chr1;chr1;chr1;chr1;chr1;chr1;chr1;chr1;chr1;chr1;chr1;chr1;chr1;chr1;chr1	1242446;1242449;1242453;1242835;1242835;1242835;1243062;1243062;1243266;1243444;1243954;1243954;1243981;1244191;1244381;1244381;1244381;1246514	1242646;1242646;1242646;1242913;1243158;1242913;1243152;1243463;1243552;1243552;1244275;1244105;1244275;1244275;1244724;1244418;1244497;1246722	-;-;-;-;-;-;-;-;-;-;-;-;-;-;-;-;-;-	1794	0	0	0	0	1	5	0	1	0	1	0	0	0	0	0.0600792	0.218052	0	0.066461	0	0.0614633	0.0406055
AL162741.1	chr1	1249777	1251334	-	1558	0	0	0	2	0	0	0	0	0	0	0	0	0	0.0845251	0	0	0	0	0	0	0.00845251
UBE2J2	chr1;chr1;chr1;chr1;chr1;chr1;chr1;chr1;chr1;chr1;chr1;chr1;chr1;chr1;chr1;chr1;chr1;chr1;chr1;chr1;chr1;chr1;chr1;chr1;chr1;chr1;chr1;chr1;chr1;chr1;chr1;chr1;chr1;chr1;chr1;chr1;chr1;chr1;chr1;chr1;chr1;chr1;chr1;chr1;chr1;chr1;chr1;chr1;chr1;chr1;chr1;chr1;chr1;chr1;chr1;chr1;chr1;chr1;chr1;chr1;chr1;chr1;chr1;chr1;chr1;chr1;chr1;chr1;chr1;chr1;chr1;chr1;chr1;chr1;chr1;chr1;chr1;chr1;chr1;chr1…	1253909;1253912;1253914;1254985;1255048;1255164;1255178;1255264;1255268;1255395;1255439;1256045;1256045;1256045;1256045;1256045;1256045;1256045;1256045;1256045;1256045;1256045;1256049;1256992;1256992;1256992;1256992;1256992;1256992;1256992;1256992;1256992;1256992;1256992;1256992;1257011;1257049;1257122;1257208;1257208;1257208;1257208;1257208;1257208;1257208;1257208;1257208;1257208;1257208;1257208…	1255487;1255487;1255487;1255487;1255487;1255487;1255487;1255487;1255487;1255487;1255487;1256125;1256125;1256125;1256335;1256125;1256125;1256125;1256125;1256125;1256125;1256125;1256125;1257130;1257130;1257130;1257130;1257130;1257130;1257130;1257130;1257130;1257130;1257130;1257130;1257130;1257130;1257130;1257310;1257310;1257310;1257310;1257310;1257310;1257310;1257310;1257310;1257310;1257310;1257310…	-;-;-;-;-;-;-;-;-;-;-;-;-;-;-;-;-;-;-;-;-;-;-;-;-;-;-;-;-;-;-;-;-;-;-;-;-;-;-;-;-;-;-;-;-;-;-;-;-;-;-;-;-;-;-;-;-;-;-;-;-;-;-;-;-;-;-;-;-;-;-;-;-;-;-;-;-;-;-;-;-;-;-;-;-;-;-;-;-;-;-;-;-;-;-;-;-;-;-;-;-;-;-;-;-;-;-;-;-;-;-;-	4691	621	558	651	683	458	763	439	547	408	392	35.5432	26.8973	21.3087	28.8653	27.5163	33.2747	26.0183	36.3542	19.8868	24.0936	27.9758
LINC01786	chr1;chr1;chr1;chr1;chr1	1275223;1275237;1279068;1279068;1280311	1275299;1275299;1279148;1279393;1280420	+;+;+;+;+	513	1	0	0	0	0	0	0	0	0	0	0.0572354	0	0	0	0	0	0	0	0	0	0.00572354
SCNN1D	chr1;chr1;chr1;chr1;chr1;chr1;chr1;chr1;chr1;chr1;chr1;chr1;chr1;chr1;chr1;chr1;chr1;chr1;chr1;chr1;chr1;chr1;chr1;chr1;chr1;chr1;chr1;chr1;chr1;chr1;chr1;chr1;chr1;chr1;chr1;chr1;chr1;chr1;chr1;chr1;chr1;chr1;chr1;chr1;chr1;chr1;chr1;chr1;chr1;chr1;chr1;chr1;chr1;chr1;chr1;chr1;chr1;chr1;chr1;chr1;chr1;chr1;chr1;chr1;chr1;chr1;chr1;chr1;chr1;chr1;chr1;chr1;chr1;chr1;chr1;chr1;chr1;chr1;chr1;chr1…	1280436;1280472;1280588;1281224;1281226;1281226;1281411;1281411;1281411;1281925;1282109;1282117;1282164;1282242;1282242;1282242;1282242;1282276;1283978;1283978;1283978;1283978;1283978;1283978;1283978;1285571;1285571;1285571;1285926;1285926;1285926;1285926;1285926;1285926;1286768;1286768;1286768;1286768;1286768;1287109;1287109;1287109;1287109;1287109;1287109;1287508;1287508;1287508;1287508;1287508…	1280666;1280666;1281610;1281297;1281297;1281297;1281610;1281610;1281610;1282010;1282315;1282319;1282187;1282315;1282315;1282315;1282315;1282315;1284090;1284090;1284090;1284090;1284090;1284090;1284090;1285597;1285664;1285664;1286278;1286168;1286278;1286278;1286278;1286278;1286975;1286975;1286975;1286975;1286975;1287299;1287299;1287299;1287299;1287299;1287299;1287836;1287596;1287596;1287596;1287596…	+;+;+;+;+;+;+;+;+;+;+;+;+;+;+;+;+;+;+;+;+;+;+;+;+;+;+;+;+;+;+;+;+;+;+;+;+;+;+;+;+;+;+;+;+;+;+;+;+;+;+;+;+;+;+;+;+;+;+;+;+;+;+;+;+;+;+;+;+;+;+;+;+;+;+;+;+;+;+;+;+;+;+;+;+;+;+;+;+;+;+;+;+;+;+;+	4025	1	0	4	1	1	2	4	1	1	0	0.0572354	0	0.130929	0.0422626	0.0600792	0.0872207	0.237068	0.066461	0.0487422	0	0.0729998
ACAP3	chr1;chr1;chr1;chr1;chr1;chr1;chr1;chr1;chr1;chr1;chr1;chr1;chr1;chr1;chr1;chr1;chr1;chr1;chr1;chr1;chr1;chr1;chr1;chr1;chr1;chr1;chr1;chr1;chr1;chr1;chr1;chr1;chr1;chr1;chr1;chr1;chr1;chr1;chr1;chr1;chr1;chr1;chr1;chr1;chr1;chr1;chr1;chr1;chr1;chr1;chr1;chr1;chr1;chr1;chr1;chr1;chr1;chr1;chr1;chr1;chr1;chr1;chr1;chr1;chr1;chr1;chr1;chr1;chr1;chr1;chr1;chr1;chr1;chr1;chr1;chr1;chr1;chr1;chr1;chr1…	1292390;1292391;1292870;1293564;1293823;1293823;1293823;1293823;1294090;1294090;1294090;1294090;1294402;1294402;1294402;1294402;1294499;1294718;1294718;1294718;1295447;1295447;1295447;1295447;1295736;1295736;1295736;1295736;1296015;1296015;1296015;1296015;1296211;1296211;1296211;1296211;1296425;1296425;1296425;1296425;1296436;1296466;1297822;1297822;1297822;1297822;1297822;1297822;1297837;1298013…	1293708;1293708;1293708;1293708;1293933;1293933;1293933;1293933;1294199;1294199;1294199;1294199;1294628;1294628;1294628;1294628;1294628;1295008;1294816;1294816;1295554;1295554;1295554;1295554;1295938;1295938;1295938;1295938;1296109;1296109;1296109;1296109;1296280;1296280;1296280;1296280;1296633;1296633;1296633;1296633;1296633;1296633;1297933;1297933;1297933;1297933;1297933;1297933;1297933;1298241…	-;-;-;-;-;-;-;-;-;-;-;-;-;-;-;-;-;-;-;-;-;-;-;-;-;-;-;-;-;-;-;-;-;-;-;-;-;-;-;-;-;-;-;-;-;-;-;-;-;-;-;-;-;-;-;-;-;-;-;-;-;-;-;-;-;-;-;-;-;-;-;-;-;-;-;-;-;-;-;-;-;-;-;-;-;-;-;-;-;-;-;-;-;-;-;-;-;-;-;-;-;-;-;-;-;-;-;-;-;-;-;-;-;-;-;-;-;-;-;-;-;-;-;-	8707	158	139	60	57	87	111	48	61	84	68	9.0432	6.70023	1.96393	2.40897	5.22689	4.84075	2.84482	4.05412	4.09434	4.1795	4.53568
MIR6726	chr1	1296110	1296170	-	61	1	1	0	0	0	0	0	0	1	0	0.0572354	0.0482031	0	0	0	0	0	0	0.0487422	0	0.0154181
PUSL1	chr1;chr1;chr1;chr1;chr1;chr1;chr1;chr1;chr1;chr1;chr1;chr1;chr1;chr1;chr1;chr1;chr1;chr1;chr1;chr1;chr1;chr1;chr1;chr1;chr1;chr1	1308597;1308611;1308788;1308821;1308915;1309086;1309086;1309086;1309086;1309235;1309454;1309454;1309454;1309454;1309681;1309681;1309706;1310036;1310634;1310634;1310634;1310909;1310909;1310909;1311330;1311330	1308720;1308720;1308972;1308972;1308972;1309840;1309273;1309273;1309273;1309273;1309814;1309603;1309603;1309603;1309851;1309851;1309851;1311071;1310688;1310688;1310688;1311069;1311071;1311028;1311676;1311677	+;+;+;+;+;+;+;+;+;+;+;+;+;+;+;+;+;+;+;+;+;+;+;+;+;+	2459	226	118	61	83	84	105	65	104	52	56	12.9352	5.68797	1.99666	3.50779	5.04666	4.57909	3.85236	6.91195	2.53459	3.44194	5.04942
INTS11	chr1;chr1;chr1;chr1;chr1;chr1;chr1;chr1;chr1;chr1;chr1;chr1;chr1;chr1;chr1;chr1;chr1;chr1;chr1;chr1;chr1;chr1;chr1;chr1;chr1;chr1;chr1;chr1;chr1;chr1;chr1;chr1;chr1;chr1;chr1;chr1;chr1;chr1;chr1;chr1;chr1;chr1;chr1;chr1;chr1;chr1;chr1;chr1;chr1;chr1;chr1;chr1;chr1;chr1;chr1;chr1;chr1;chr1;chr1;chr1;chr1;chr1;chr1;chr1;chr1;chr1;chr1;chr1;chr1;chr1;chr1;chr1;chr1;chr1;chr1;chr1;chr1;chr1;chr1;chr1…	1311585;1311585;1311585;1311585;1311585;1311598;1311600;1311600;1311601;1311602;1311606;1311606;1311606;1311606;1311627;1311819;1311823;1312018;1312018;1312018;1312018;1312018;1312018;1312018;1312018;1312018;1312018;1312018;1312018;1312018;1312018;1312018;1312018;1312018;1312080;1312226;1312226;1312226;1312226;1312226;1312226;1312226;1312226;1312226;1312226;1312226;1312226;1312226;1312226;1312226…	1311924;1311924;1311924;1311924;1311924;1311924;1311924;1311924;1311924;1311924;1311924;1311924;1311924;1311924;1311924;1311924;1311924;1312147;1312147;1312147;1312147;1312147;1312147;1312147;1312147;1312147;1312147;1312147;1312147;1312147;1312147;1312147;1312147;1312147;1312147;1312501;1312368;1312368;1312368;1312368;1312368;1312368;1312501;1312368;1312368;1312368;1312368;1312700;1312356;1312368…	-;-;-;-;-;-;-;-;-;-;-;-;-;-;-;-;-;-;-;-;-;-;-;-;-;-;-;-;-;-;-;-;-;-;-;-;-;-;-;-;-;-;-;-;-;-;-;-;-;-;-;-;-;-;-;-;-;-;-;-;-;-;-;-;-;-;-;-;-;-;-;-;-;-;-;-;-;-;-;-;-;-;-;-;-;-;-;-;-;-;-;-;-;-;-;-;-;-;-;-;-;-;-;-;-;-;-;-;-;-;-;-;-;-;-;-;-;-;-;-;-;-;-;-;-;-;-;-;-;-;-;-;-;-;-;-;-;-;-;-;-;-;-;-;-;-;-;-;-;-;-;-;-;-;-;-;-;-;-;-;-;-;-;-;-;-;-;-;-;-;-;-;-;-;-;-;-;-;-;-;-;-;-;-;-;-;-;-;-;-;-;-;-;-;-;-;-;-;-;-…	8216	834	611	852	527	785	768	664	579	649	332	47.7343	29.4521	27.8878	22.2724	47.1622	33.4928	39.3534	38.4809	31.6337	20.4058	33.7875
MIR6727	chr1	1312502	1312566	-	65	0	0	0	0	2	0	1	0	2	0	0	0	0	0	0.120158	0	0.0592671	0	0.0974843	0	0.027691
AL139287.1	chr1;chr1	1317581;1318623	1317899;1318689	-;-	386	0	0	0	1	0	0	0	1	0	0	0	0	0	0.0422626	0	0	0	0.066461	0	0	0.0108724
CPTP	chr1;chr1;chr1;chr1;chr1;chr1;chr1;chr1	1324756;1324802;1325241;1326836;1326836;1327241;1327241;1327241	1325102;1325102;1325595;1327032;1327032;1327994;1328896;1327471	+;+;+;+;+;+;+;+	2555	583	495	295	284	242	425	148	215	203	161	33.3683	23.8605	9.656	12.0026	14.5392	18.5344	8.77153	14.2891	9.89466	9.89559	15.4812
TAS1R3	chr1;chr1;chr1;chr1;chr1;chr1	1331280;1331638;1332024;1332921;1333259;1333506	1331536;1331938;1332806;1333124;1333379;1335314	+;+;+;+;+;+	3475	1	0	1	0	1	0	0	2	0	0	0.0572354	0	0.0327322	0	0.0600792	0	0	0.132922	0	0	0.0282969
DVL1	chr1;chr1;chr1;chr1;chr1;chr1;chr1;chr1;chr1;chr1;chr1;chr1;chr1;chr1;chr1;chr1;chr1;chr1;chr1;chr1;chr1;chr1;chr1;chr1;chr1;chr1;chr1;chr1;chr1;chr1;chr1;chr1;chr1;chr1;chr1;chr1;chr1;chr1;chr1;chr1;chr1;chr1;chr1;chr1;chr1;chr1;chr1;chr1;chr1;chr1;chr1;chr1;chr1;chr1;chr1;chr1;chr1;chr1;chr1;chr1;chr1;chr1;chr1;chr1;chr1	1335276;1335278;1335279;1336412;1337018;1337023;1337977;1337977;1337977;1337977;1337977;1338269;1338269;1338269;1338269;1338269;1338334;1338522;1338522;1338522;1338522;1338522;1339287;1339287;1339287;1339362;1339362;1339492;1339582;1339582;1339582;1339736;1339736;1339736;1339736;1340038;1340038;1340038;1340038;1340038;1340247;1340247;1340247;1340410;1340410;1340459;1341667;1341667;1341667;1341770…	1336515;1336515;1336515;1336515;1337055;1337055;1338183;1338183;1338183;1338183;1338183;1338436;1338436;1338372;1338436;1338436;1338436;1338653;1338653;1338653;1338653;1338653;1339649;1339422;1339439;1339439;1339439;1339812;1339649;1339649;1339649;1339812;1339812;1339812;1339812;1340177;1340190;1340052;1340177;1340177;1340365;1340316;1340316;1340503;1340503;1340503;1341805;1341805;1341805;1342156…	-;-;-;-;-;-;-;-;-;-;-;-;-;-;-;-;-;-;-;-;-;-;-;-;-;-;-;-;-;-;-;-;-;-;-;-;-;-;-;-;-;-;-;-;-;-;-;-;-;-;-;-;-;-;-;-;-;-;-;-;-;-;-;-;-	3882	33	22	31	57	42	62	33	35	12	17	1.88877	1.06047	1.0147	2.40897	2.52333	2.70384	1.95581	2.32614	0.584906	1.04488	1.75118
MIR6808	chr1	1339650	1339708	-	59	0	0	0	0	0	0	0	1	0	0	0	0	0	0	0	0	0	0.066461	0	0	0.0066461
MXRA8	chr1;chr1;chr1;chr1;chr1;chr1;chr1;chr1;chr1;chr1;chr1;chr1;chr1;chr1;chr1;chr1;chr1;chr1;chr1;chr1;chr1;chr1;chr1;chr1;chr1;chr1;chr1;chr1;chr1;chr1;chr1;chr1;chr1;chr1;chr1;chr1;chr1;chr1;chr1;chr1;chr1;chr1;chr1;chr1;chr1;chr1;chr1;chr1;chr1;chr1;chr1;chr1;chr1;chr1;chr1;chr1;chr1;chr1;chr1	1352689;1352689;1352691;1352692;1352692;1353192;1353215;1353439;1353848;1353848;1353848;1353848;1353848;1353848;1354030;1354030;1354030;1354030;1354030;1354030;1354030;1354030;1354193;1354193;1354193;1354193;1354193;1354193;1354193;1354193;1354354;1354354;1354354;1354354;1354354;1354682;1354682;1354682;1354682;1354682;1355004;1355083;1355244;1355244;1355244;1355244;1355244;1355450;1355450;1355450…	1353629;1353629;1353629;1353629;1353332;1353928;1353928;1353629;1353928;1353928;1353946;1353928;1353928;1353928;1354106;1354106;1354106;1354106;1354106;1354106;1354106;1354106;1354509;1354247;1354232;1354232;1354232;1354232;1354232;1354264;1354474;1354509;1354509;1354509;1354509;1355016;1355152;1355152;1355152;1355152;1355345;1355152;1355512;1355345;1355345;1355345;1355345;1355512;1355752;1355752…	-;-;-;-;-;-;-;-;-;-;-;-;-;-;-;-;-;-;-;-;-;-;-;-;-;-;-;-;-;-;-;-;-;-;-;-;-;-;-;-;-;-;-;-;-;-;-;-;-;-;-;-;-;-;-;-;-;-;-	3622	0	2	0	3	2	1	0	1	0	0	0	0.0964062	0	0.126788	0.120158	0.0436104	0	0.066461	0	0	0.0453424
AURKAIP1	chr1;chr1;chr1;chr1;chr1;chr1;chr1;chr1;chr1;chr1;chr1;chr1;chr1;chr1;chr1;chr1;chr1;chr1;chr1	1373730;1373730;1373732;1373737;1374000;1374000;1374000;1374000;1374244;1374438;1374705;1374705;1374705;1374705;1374705;1374997;1374997;1375075;1375154	1373902;1373902;1373902;1373902;1374445;1374445;1374445;1374445;1374790;1374590;1375159;1374790;1374790;1374790;1375157;1375144;1375173;1375169;1375495	-;-;-;-;-;-;-;-;-;-;-;-;-;-;-;-;-;-;-	1669	950	626	362	1612	287	685	374	695	475	642	54.3737	30.1752	11.8491	68.1273	17.2427	29.8731	22.1659	46.1904	23.1525	39.4594	34.2609
NDUFB4P8	chr1	1378666	1379032	+	367	1	1	0	1	0	0	0	0	0	0	0.0572354	0.0482031	0	0.0422626	0	0	0	0	0	0	0.0147701
CCNL2	chr1;chr1;chr1;chr1;chr1;chr1;chr1;chr1;chr1;chr1;chr1;chr1;chr1;chr1;chr1;chr1;chr1;chr1;chr1;chr1;chr1;chr1;chr1;chr1;chr1;chr1;chr1;chr1;chr1;chr1;chr1;chr1;chr1;chr1;chr1;chr1;chr1;chr1;chr1;chr1;chr1;chr1;chr1;chr1;chr1;chr1;chr1;chr1;chr1;chr1;chr1;chr1;chr1;chr1;chr1;chr1;chr1;chr1;chr1;chr1;chr1;chr1;chr1;chr1;chr1;chr1;chr1;chr1;chr1;chr1;chr1;chr1;chr1;chr1;chr1;chr1;chr1;chr1;chr1;chr1…	1385711;1385711;1386482;1386495;1386499;1386502;1386503;1386708;1386713;1387122;1387232;1387543;1387777;1387777;1387777;1387777;1387777;1387777;1387777;1387777;1387777;1387777;1387777;1387777;1387954;1387954;1387954;1387954;1387954;1387954;1387954;1387954;1387954;1387954;1387954;1387954;1388023;1388492;1388492;1388492;1388626;1388626;1388626;1388626;1388626;1388816;1388950;1388950;1389346;1390230…	1387582;1387582;1387582;1387582;1387582;1387582;1387582;1387582;1387582;1387582;1387582;1387582;1387869;1387869;1387869;1387869;1387869;1387869;1387869;1387869;1387869;1387869;1387869;1387869;1388065;1388065;1388065;1388065;1388065;1388065;1388065;1388065;1388713;1388065;1388065;1388065;1388065;1388510;1388510;1388510;1388743;1388743;1388743;1388743;1388743;1388830;1389047;1389047;1389473;1390371…	-;-;-;-;-;-;-;-;-;-;-;-;-;-;-;-;-;-;-;-;-;-;-;-;-;-;-;-;-;-;-;-;-;-;-;-;-;-;-;-;-;-;-;-;-;-;-;-;-;-;-;-;-;-;-;-;-;-;-;-;-;-;-;-;-;-;-;-;-;-;-;-;-;-;-;-;-;-;-;-;-;-;-;-;-;-;-;-;-;-;-;-;-;-;-;-;-;-;-;-;-;-;-;-;-;-;-;-;-;-;-;-;-;-;-;-;-;-;-;-;-;-;-;-;-;-;-;-;-;-;-;-;-;-;-;-;-;-;-;-;-;-	6857	625	929	970	647	766	1026	687	575	569	298	35.7721	44.7807	31.7502	27.3439	46.0207	44.7442	40.7165	38.2151	27.7343	18.3161	35.5394
MRPL20-AS1	chr1;chr1;chr1;chr1;chr1;chr1;chr1;chr1;chr1;chr1;chr1;chr1;chr1;chr1;chr1;chr1;chr1;chr1;chr1;chr1	1399520;1399520;1399527;1399530;1399552;1399562;1399572;1399806;1399981;1400158;1400158;1400158;1400158;1400419;1400605;1400605;1400605;1400605;1400605;1401243	1399689;1400303;1399685;1400303;1399685;1399689;1399689;1402033;1400303;1400608;1400544;1400303;1400303;1400472;1402006;1402046;1402036;1402026;1402019;1402046	+;+;+;+;+;+;+;+;+;+;+;+;+;+;+;+;+;+;+;+	2527	346	302	205	377	197	256	173	214	207	152	19.8035	14.5573	6.7101	15.933	11.8356	11.1643	10.2532	14.2227	10.0896	9.34242	12.3912
MRPL20	chr1;chr1;chr1;chr1;chr1;chr1;chr1;chr1;chr1;chr1;chr1;chr1;chr1;chr1;chr1;chr1;chr1;chr1;chr1	1401909;1401913;1401913;1402182;1405109;1405809;1405809;1405809;1405809;1406226;1406249;1406909;1406909;1406909;1406909;1407131;1407131;1407131;1407131	1402256;1402256;1402256;1402601;1405886;1405886;1407019;1405886;1405886;1406307;1406346;1407019;1407019;1406998;1407019;1407290;1407235;1407268;1407293	-;-;-;-;-;-;-;-;-;-;-;-;-;-;-;-;-;-;-	2767	733	501	334	1090	277	455	322	450	504	384	41.9536	24.1498	10.9326	46.0662	16.642	19.8427	19.084	29.9075	24.5661	23.6019	25.6746
RN7SL657P	chr1	1405460	1405752	-	293	6	7	4	4	3	5	3	0	0	0	0.343413	0.337422	0.130929	0.16905	0.180238	0.218052	0.177801	0	0	0	0.15569
AL391244.2	chr1	1409096	1410618	+	1523	2	2	0	2	0	0	4	1	1	1	0.114471	0.0964062	0	0.0845251	0	0	0.237068	0.066461	0.0487422	0.0614633	0.0709137
ANKRD65	chr1;chr1;chr1;chr1;chr1;chr1;chr1;chr1;chr1;chr1;chr1;chr1;chr1;chr1;chr1	1418420;1418420;1418422;1418880;1419138;1420052;1420052;1420797;1420797;1420797;1420797;1420816;1421133;1421133;1421133	1419549;1419549;1419549;1419549;1419549;1420592;1420592;1421091;1421260;1421005;1421005;1421005;1421444;1421444;1421769	-;-;-;-;-;-;-;-;-;-;-;-;-;-;-	2644	1	1	0	0	0	0	0	0	1	0	0.0572354	0.0482031	0	0	0	0	0	0	0.0487422	0	0.0154181
AL391244.1	chr1;chr1	1420245;1422469	1420564;1422691	+;+	543	0	0	0	0	0	0	0	0	0	0	0	0	0	0	0	0	0	0	0	0	0
TMEM88B	chr1;chr1	1426128;1427554	1426385;1427787	+;+	492	0	0	0	0	0	0	0	0	0	0	0	0	0	0	0	0	0	0	0	0	0
LINC01770	chr1;chr1;chr1;chr1;chr1;chr1;chr1;chr1	1430539;1430550;1430550;1430664;1431805;1434178;1434178;1434188	1430662;1430662;1430954;1430954;1431843;1434520;1434488;1434573	-;-;-;-;-;-;-;-	851	0	0	0	0	0	0	0	0	0	1	0	0	0	0	0	0	0	0	0	0.0614633	0.00614633
VWA1	chr1;chr1;chr1;chr1;chr1;chr1;chr1;chr1;chr1;chr1	1434861;1435523;1435690;1435735;1436807;1436927;1436927;1437322;1439081;1439081	1435146;1435821;1435821;1435821;1437177;1437484;1437459;1437484;1440765;1442882	+;+;+;+;+;+;+;+;+;+	5065	0	0	0	2	0	0	0	2	0	0	0	0	0	0.0845251	0	0	0	0.132922	0	0	0.0217447
ATAD3C	chr1;chr1;chr1;chr1;chr1;chr1;chr1;chr1;chr1;chr1;chr1;chr1;chr1;chr1;chr1;chr1;chr1;chr1;chr1;chr1	1449689;1449914;1450681;1452046;1452046;1452365;1452365;1454345;1455460;1455460;1455791;1455791;1456225;1457129;1459161;1460750;1462483;1462600;1468384;1468384	1450758;1450041;1450758;1452122;1452122;1452434;1452434;1454500;1455519;1455519;1455902;1455916;1456349;1457180;1459231;1460917;1462708;1462708;1468663;1470163	+;+;+;+;+;+;+;+;+;+;+;+;+;+;+;+;+;+;+;+	3981	4	2	0	5	5	3	1	3	3	0	0.228942	0.0964062	0	0.211313	0.300396	0.130831	0.0592671	0.199383	0.146227	0	0.137276
ATAD3B	chr1;chr1;chr1;chr1;chr1;chr1;chr1;chr1;chr1;chr1;chr1;chr1;chr1;chr1;chr1;chr1;chr1;chr1;chr1;chr1;chr1;chr1;chr1;chr1;chr1;chr1;chr1;chr1;chr1;chr1;chr1;chr1;chr1;chr1;chr1;chr1;chr1;chr1;chr1;chr1;chr1;chr1;chr1;chr1;chr1;chr1;chr1;chr1;chr1;chr1;chr1;chr1;chr1;chr1;chr1;chr1;chr1;chr1;chr1;chr1;chr1;chr1;chr1	1471765;1471784;1477274;1477274;1478026;1478644;1479049;1479049;1479049;1480867;1480867;1480867;1480867;1482138;1482138;1482138;1482266;1482545;1482545;1482545;1482545;1483485;1484569;1485016;1485016;1485016;1485782;1485782;1485782;1485782;1485782;1486110;1486110;1486110;1486110;1486544;1486544;1486544;1486544;1486544;1487863;1487863;1487863;1487863;1489204;1489204;1489204;1489204;1489204;1489692…	1472089;1472089;1477350;1477350;1478745;1478745;1479108;1479108;1479108;1480936;1480936;1480908;1480936;1482303;1482303;1482303;1482303;1482662;1482614;1482614;1482614;1485171;1485171;1485171;1485171;1485171;1486235;1485838;1485838;1485838;1485838;1486235;1486235;1486235;1486235;1486668;1486668;1486668;1486668;1486668;1487914;1487914;1487914;1487914;1490671;1489274;1489274;1489274;1489274;1489811…	+;+;+;+;+;+;+;+;+;+;+;+;+;+;+;+;+;+;+;+;+;+;+;+;+;+;+;+;+;+;+;+;+;+;+;+;+;+;+;+;+;+;+;+;+;+;+;+;+;+;+;+;+;+;+;+;+;+;+;+;+;+;+	7686	128	96	101	103	132	169	115	99	78	47	7.32613	4.6275	3.30595	4.35304	7.93046	7.37015	6.81572	6.57964	3.80189	2.88877	5.49993
AL645728.2	chr1;chr1;chr1;chr1	1503250;1503582;1509205;1509205	1503661;1503661;1509452;1509351	+;+;+;+	660	1	2	0	2	1	0	0	1	1	1	0.0572354	0.0964062	0	0.0845251	0.0600792	0	0	0.066461	0.0487422	0.0614633	0.0474912
ATAD3A	chr1;chr1;chr1;chr1;chr1;chr1;chr1;chr1;chr1;chr1;chr1;chr1;chr1;chr1;chr1;chr1;chr1;chr1;chr1;chr1;chr1;chr1;chr1;chr1;chr1;chr1;chr1;chr1;chr1;chr1;chr1;chr1;chr1;chr1;chr1;chr1;chr1;chr1;chr1;chr1;chr1;chr1;chr1;chr1;chr1;chr1;chr1;chr1;chr1;chr1;chr1;chr1;chr1;chr1;chr1;chr1;chr1;chr1;chr1;chr1;chr1;chr1;chr1;chr1;chr1;chr1;chr1;chr1;chr1;chr1;chr1;chr1;chr1;chr1;chr1;chr1;chr1;chr1;chr1;chr1…	1512162;1512165;1512175;1512385;1512530;1516012;1516012;1516012;1516012;1516012;1517070;1517167;1517311;1517311;1517311;1517311;1517621;1517716;1517716;1517716;1517716;1517716;1518921;1518921;1518921;1518921;1518921;1518921;1519492;1520141;1520141;1520141;1520141;1520141;1520141;1520548;1520548;1520548;1520548;1520548;1522744;1522744;1522744;1522744;1522744;1522744;1523511;1523511;1523511;1523511…	1512473;1512473;1512473;1512473;1512690;1516088;1516088;1516088;1516088;1516088;1517412;1517412;1517412;1517412;1517775;1517412;1517775;1517775;1517775;1517775;1517775;1517775;1518990;1518990;1518990;1518990;1518990;1518990;1519571;1520306;1520306;1520306;1520306;1520306;1520306;1520617;1520617;1520617;1520617;1520617;1522780;1522899;1522899;1522899;1522899;1522899;1523567;1523567;1523567;1523567…	+;+;+;+;+;+;+;+;+;+;+;+;+;+;+;+;+;+;+;+;+;+;+;+;+;+;+;+;+;+;+;+;+;+;+;+;+;+;+;+;+;+;+;+;+;+;+;+;+;+;+;+;+;+;+;+;+;+;+;+;+;+;+;+;+;+;+;+;+;+;+;+;+;+;+;+;+;+;+;+;+;+;+;+;+;+;+;+;+;+;+;+;+;+	3344	273	172	118	101	204	233	124	113	131	51	15.6253	8.29094	3.8624	4.26852	12.2562	10.1612	7.34912	7.51009	6.38522	3.13463	7.88436
TMEM240	chr1;chr1;chr1;chr1;chr1;chr1;chr1;chr1;chr1;chr1;chr1	1534778;1535207;1535589;1535589;1539056;1539684;1539684;1540290;1540290;1540290;1540420	1535507;1535507;1535797;1535797;1539790;1539790;1539790;1540350;1540355;1540624;1540453	-;-;-;-;-;-;-;-;-;-;-	2009	0	0	0	0	0	0	0	0	0	0	0	0	0	0	0	0	0	0	0	0	0
SSU72	chr1;chr1;chr1;chr1;chr1;chr1;chr1;chr1;chr1;chr1;chr1;chr1;chr1	1541673;1541674;1543869;1543869;1544638;1544863;1544863;1560848;1564773;1564773;1574478;1574478;1574478	1542167;1542167;1543987;1543987;1545002;1546487;1545002;1564916;1564916;1564916;1574584;1574587;1574863	-;-;-;-;-;-;-;-;-;-;-;-;-	6919	661	506	366	535	352	644	295	485	379	371	37.8326	24.3908	11.98	22.6105	21.1479	28.0851	17.4838	32.2336	18.4733	22.8029	23.704
AL645728.1	chr1;chr1;chr1	1574102;1574975;1575287	1574349;1577075;1575879	+;+;+	2349	1	4	0	3	1	11	0	5	1	1	0.0572354	0.192812	0	0.126788	0.0600792	0.479714	0	0.332305	0.0487422	0.0614633	0.135914
AL691432.3	chr1	1583510	1583909	-	400	0	0	0	0	0	0	0	0	0	0	0	0	0	0	0	0	0	0	0	0	0
FNDC10	chr1	1598012	1600135	-	2124	8	6	2	11	1	6	0	6	4	10	0.457883	0.289219	0.0654644	0.464888	0.0600792	0.261662	0	0.398766	0.194969	0.614633	0.280756
AL691432.4	chr1;chr1;chr1	1600314;1600657;1601193	1600582;1600706;1602703	+;+;+	1830	2	2	0	0	0	0	0	1	0	0	0.114471	0.0964062	0	0	0	0	0	0.066461	0	0	0.0277338
AL691432.2	chr1	1613758	1615795	-	2038	22	52	14	28	26	43	19	25	12	11	1.25918	2.50656	0.458251	1.18335	1.56206	1.87525	1.12608	1.66153	0.584906	0.676096	1.28933
MIB2	chr1;chr1;chr1;chr1;chr1;chr1;chr1;chr1;chr1;chr1;chr1;chr1;chr1;chr1;chr1;chr1;chr1;chr1;chr1;chr1;chr1;chr1;chr1;chr1;chr1;chr1;chr1;chr1;chr1;chr1;chr1;chr1;chr1;chr1;chr1;chr1;chr1;chr1;chr1;chr1;chr1;chr1;chr1;chr1;chr1;chr1;chr1;chr1;chr1;chr1;chr1;chr1;chr1;chr1;chr1;chr1;chr1;chr1;chr1;chr1;chr1;chr1;chr1;chr1;chr1;chr1;chr1;chr1;chr1;chr1;chr1;chr1;chr1;chr1;chr1;chr1;chr1;chr1;chr1;chr1…	1615415;1615421;1615437;1615443;1615454;1615496;1615514;1615516;1615530;1615879;1615887;1615905;1615914;1615968;1616274;1616310;1616311;1616508;1616508;1616508;1616508;1616508;1616508;1616508;1616508;1616508;1616508;1616508;1616508;1616508;1616508;1617078;1617408;1617560;1617577;1623122;1623389;1623389;1623389;1623389;1623389;1623389;1623389;1623389;1623431;1623431;1623431;1623431;1623431;1623431…	1615633;1615633;1615633;1615633;1615633;1615633;1615633;1615633;1615633;1616100;1616100;1616100;1616100;1616100;1616614;1616614;1616614;1616614;1617898;1616614;1616614;1616614;1619210;1616614;1616614;1616614;1616614;1616614;1616614;1616614;1616614;1617323;1617515;1617715;1617715;1623482;1623699;1623699;1623699;1623699;1623482;1623699;1623699;1623699;1623699;1623699;1623699;1623699;1623679;1623699…	+;+;+;+;+;+;+;+;+;+;+;+;+;+;+;+;+;+;+;+;+;+;+;+;+;+;+;+;+;+;+;+;+;+;+;+;+;+;+;+;+;+;+;+;+;+;+;+;+;+;+;+;+;+;+;+;+;+;+;+;+;+;+;+;+;+;+;+;+;+;+;+;+;+;+;+;+;+;+;+;+;+;+;+;+;+;+;+;+;+;+;+;+;+;+;+;+;+;+;+;+;+;+;+;+;+;+;+;+;+;+;+;+;+;+;+;+;+;+;+;+;+;+;+;+;+;+;+;+;+;+;+;+;+;+;+;+;+;+;+;+;+;+;+;+;+;+;+;+;+;+;+;+;+;+;+;+;+;+;+;+;+;+;+;+;+;+;+;+;+;+;+;+;+;+;+;+;+;+;+;+;+;+;+;+;+;+;+;+;+;+;+;+;+;+;+;+;+;+;+…	8767	41	68	22	34	17	38	17	18	27	19	2.34665	3.27781	0.720108	1.43693	1.02135	1.65719	1.00754	1.1963	1.31604	1.1678	1.51477
MMP23B	chr1;chr1;chr1;chr1;chr1;chr1;chr1;chr1;chr1;chr1;chr1;chr1;chr1;chr1;chr1;chr1;chr1;chr1;chr1;chr1;chr1;chr1;chr1;chr1;chr1;chr1;chr1;chr1;chr1;chr1;chr1;chr1;chr1;chr1;chr1;chr1;chr1;chr1;chr1;chr1;chr1;chr1;chr1;chr1;chr1;chr1;chr1;chr1	1632163;1632173;1632178;1632179;1632710;1632783;1632783;1632783;1632783;1632981;1632981;1632981;1632981;1633188;1633188;1633188;1633203;1633203;1633679;1633748;1633748;1633748;1633748;1633748;1633989;1633989;1633989;1633989;1633989;1634002;1634202;1634202;1634202;1634202;1634202;1634202;1634202;1634240;1634451;1634451;1634451;1634451;1634451;1634451;1634451;1634451;1634451;1635159	1632374;1632374;1632374;1632374;1632913;1632913;1632913;1632913;1632913;1633355;1633120;1633120;1633120;1633355;1634099;1633355;1633355;1633480;1633912;1634099;1633912;1633912;1633912;1633912;1634099;1634099;1634099;1634099;1634099;1634328;1634328;1634328;1634328;1634328;1634328;1634328;1634328;1634328;1634786;1634604;1634568;1634608;1634568;1634654;1634651;1634474;1634654;1635263	+;+;+;+;+;+;+;+;+;+;+;+;+;+;+;+;+;+;+;+;+;+;+;+;+;+;+;+;+;+;+;+;+;+;+;+;+;+;+;+;+;+;+;+;+;+;+;+	2205	0	1	0	0	0	0	0	0	0	0	0	0.0482031	0	0	0	0	0	0	0	0	0.00482031
CDK11B	chr1;chr1;chr1;chr1;chr1;chr1;chr1;chr1;chr1;chr1;chr1;chr1;chr1;chr1;chr1;chr1;chr1;chr1;chr1;chr1;chr1;chr1;chr1;chr1;chr1;chr1;chr1;chr1;chr1;chr1;chr1;chr1;chr1;chr1;chr1;chr1;chr1;chr1;chr1;chr1;chr1;chr1;chr1;chr1;chr1;chr1;chr1;chr1;chr1;chr1;chr1;chr1;chr1;chr1;chr1;chr1;chr1;chr1;chr1;chr1;chr1;chr1;chr1;chr1;chr1;chr1;chr1;chr1;chr1;chr1;chr1;chr1;chr1;chr1;chr1;chr1;chr1;chr1;chr1;chr1…	1635227;1635587;1635738;1635738;1635738;1635738;1635738;1635738;1635937;1635937;1635937;1635937;1635937;1635937;1635937;1635937;1636333;1636333;1636333;1636333;1636333;1636333;1636333;1636333;1636682;1636682;1636682;1636682;1636682;1636682;1636682;1636682;1636897;1636897;1636897;1636897;1636897;1636897;1636897;1636897;1637081;1637081;1637081;1637081;1637081;1637081;1637081;1637081;1637408;1637408…	1635856;1635856;1635856;1635856;1635856;1635856;1635856;1635856;1636126;1636126;1636126;1636126;1636126;1636126;1636126;1636126;1636481;1636481;1636481;1636481;1636481;1636481;1636481;1636481;1636798;1636798;1636798;1636798;1636798;1636798;1636798;1636798;1637004;1637004;1637004;1637004;1637004;1637004;1637004;1637004;1637202;1637202;1637202;1637202;1637202;1637202;1637202;1637202;1637513;1637513…	-;-;-;-;-;-;-;-;-;-;-;-;-;-;-;-;-;-;-;-;-;-;-;-;-;-;-;-;-;-;-;-;-;-;-;-;-;-;-;-;-;-;-;-;-;-;-;-;-;-;-;-;-;-;-;-;-;-;-;-;-;-;-;-;-;-;-;-;-;-;-;-;-;-;-;-;-;-;-;-;-;-;-;-;-;-;-;-;-;-;-;-;-;-;-;-;-;-;-;-;-;-;-;-;-;-;-;-;-;-;-;-;-;-;-;-;-;-;-;-;-;-;-;-;-;-;-;-;-;-;-;-;-;-;-;-;-;-;-;-;-;-;-;-;-;-;-;-;-;-;-;-;-;-;-;-;-;-;-;-;-;-;-;-;-;-;-;-;-;-;-;-	3488	54	74	41	169	30	73	31	50	46	57	3.09071	3.56703	1.34202	7.14237	1.80238	3.18356	1.83728	3.32305	2.24214	3.50341	3.1034
FO704657.1	chr1;chr1	1659325;1662331	1659452;1662602	+;+	400	5	6	1	4	6	2	4	1	0	2	0.286177	0.289219	0.0327322	0.16905	0.360475	0.0872207	0.237068	0.066461	0	0.122927	0.165133
SLC35E2B	chr1;chr1;chr1;chr1;chr1;chr1;chr1;chr1;chr1;chr1;chr1;chr1;chr1;chr1;chr1;chr1;chr1;chr1;chr1;chr1;chr1;chr1;chr1;chr1;chr1;chr1;chr1;chr1;chr1;chr1;chr1;chr1;chr1;chr1	1659529;1661478;1661479;1663782;1668327;1668327;1668327;1668327;1669664;1669664;1669664;1670098;1670098;1670425;1671509;1671509;1675463;1675463;1675463;1675463;1676064;1676064;1676064;1676064;1676378;1676378;1676378;1676378;1690976;1690976;1692449;1692449;1692449;1692449	1660111;1666019;1666019;1666019;1668472;1668472;1668472;1668472;1670139;1669736;1669736;1670151;1670151;1671629;1671629;1671629;1675590;1675590;1675590;1675590;1676199;1676199;1676199;1676199;1676846;1676846;1676846;1676846;1691393;1691393;1692709;1692728;1692795;1692724	-;-;-;-;-;-;-;-;-;-;-;-;-;-;-;-;-;-;-;-;-;-;-;-;-;-;-;-;-;-;-;-;-;-	8462	100	181	65	39	84	115	51	36	61	34	5.72354	8.72477	2.12759	1.64824	5.04666	5.01519	3.02262	2.3926	2.97327	2.08975	3.87642
AL691432.1	chr1;chr1;chr1	1671990;1673275;1674001	1673411;1673379;1674397	+;+;+	1819	0	0	1	0	0	1	1	0	1	0	0	0	0.0327322	0	0	0.0436104	0.0592671	0	0.0487422	0	0.0184352
MMP23A	chr1;chr1;chr1;chr1;chr1;chr1;chr1	1699942;1700140;1700347;1700907;1701148;1701361;1701608	1700072;1700279;1700514;1701071;1701258;1701487;1701782	+;+;+;+;+;+;+	1017	0	1	0	1	0	0	0	0	0	0	0	0.0482031	0	0.0422626	0	0	0	0	0	0	0.00904657
CDK11A	chr1;chr1;chr1;chr1;chr1;chr1;chr1;chr1;chr1;chr1;chr1;chr1;chr1;chr1;chr1;chr1;chr1;chr1;chr1;chr1;chr1;chr1;chr1;chr1;chr1;chr1;chr1;chr1;chr1;chr1;chr1;chr1;chr1;chr1;chr1;chr1;chr1;chr1;chr1;chr1;chr1;chr1;chr1;chr1;chr1;chr1;chr1;chr1;chr1;chr1;chr1;chr1;chr1;chr1;chr1;chr1;chr1;chr1;chr1;chr1;chr1;chr1;chr1;chr1;chr1;chr1;chr1;chr1;chr1;chr1;chr1;chr1;chr1;chr1;chr1;chr1;chr1;chr1;chr1;chr1…	1702379;1702730;1702766;1702881;1702881;1702881;1702881;1702881;1702881;1702881;1703080;1703080;1703080;1703080;1703080;1703080;1703080;1703080;1703080;1703080;1703088;1703088;1703476;1703476;1703476;1703476;1703476;1703476;1703476;1703476;1703476;1703476;1703476;1703604;1703824;1703824;1703824;1703824;1703824;1703824;1703824;1703824;1703824;1703824;1703824;1703868;1704039;1704039;1704039;1704039…	1702999;1702999;1702999;1702999;1702999;1702999;1702999;1702999;1702999;1702999;1703269;1703269;1703269;1703269;1703269;1703269;1703269;1703269;1703269;1703269;1703269;1703940;1703624;1703624;1703624;1703624;1703624;1703624;1703624;1703624;1703940;1703624;1703624;1703624;1703940;1703995;1703940;1703940;1703940;1703940;1703940;1703940;1703940;1703940;1703940;1703995;1704146;1704116;1704146;1704146…	-;-;-;-;-;-;-;-;-;-;-;-;-;-;-;-;-;-;-;-;-;-;-;-;-;-;-;-;-;-;-;-;-;-;-;-;-;-;-;-;-;-;-;-;-;-;-;-;-;-;-;-;-;-;-;-;-;-;-;-;-;-;-;-;-;-;-;-;-;-;-;-;-;-;-;-;-;-;-;-;-;-;-;-;-;-;-;-;-;-;-;-;-;-;-;-;-;-;-;-;-;-;-;-;-;-;-;-;-;-;-;-;-;-;-;-;-;-;-;-;-;-;-;-;-;-;-;-;-;-;-;-;-;-;-;-;-;-;-;-;-;-;-;-;-;-;-;-;-;-;-;-;-;-;-;-;-;-;-;-;-;-;-;-;-;-;-;-;-;-;-;-;-;-;-;-;-;-;-;-;-;-;-;-;-;-;-;-;-;-;-;-;-;-;-;-;-;-;-;-…	5085	38	39	41	152	22	41	30	36	41	35	2.17495	1.87992	1.34202	6.42391	1.32174	1.78802	1.77801	2.3926	1.99843	2.15122	2.32508
AL031282.2	chr1;chr1;chr1;chr1;chr1;chr1;chr1;chr1;chr1;chr1;chr1;chr1;chr1;chr1;chr1;chr1;chr1;chr1;chr1;chr1	1702736;1703080;1703476;1703824;1704223;1704550;1704904;1705642;1707525;1708180;1708794;1709038;1709518;1712264;1716346;1719358;1721596;1722588;1734690;1735204	1702999;1703269;1703624;1703995;1704344;1704655;1705025;1705732;1707584;1708245;1708952;1709133;1709640;1712400;1716478;1719455;1721711;1722831;1734835;1737688	-;-;-;-;-;-;-;-;-;-;-;-;-;-;-;-;-;-;-;-	5079	49	55	37	135	27	41	31	36	41	34	2.80454	2.65117	1.21109	5.70545	1.62214	1.78802	1.83728	2.3926	1.99843	2.08975	2.41005
AL031282.1	chr1;chr1;chr1;chr1;chr1;chr1;chr1;chr1	1724512;1724615;1730246;1732554;1735817;1735817;1735817;1736854	1724763;1724763;1731904;1732844;1735973;1735975;1735915;1737251	+;+;+;+;+;+;+;+	2759	16	26	6	4	6	15	3	4	7	0	0.915767	1.25328	0.196393	0.16905	0.360475	0.654155	0.177801	0.265844	0.341195	0	0.433396
SLC35E2A	chr1;chr1;chr1;chr1;chr1;chr1;chr1;chr1;chr1;chr1;chr1;chr1;chr1;chr1;chr1;chr1;chr1;chr1;chr1;chr1;chr1;chr1;chr1;chr1;chr1;chr1;chr1;chr1;chr1;chr1;chr1;chr1;chr1	1724838;1724840;1727386;1731828;1732242;1734690;1734690;1734690;1734690;1734690;1734690;1735204;1738321;1738321;1738321;1738321;1738321;1738922;1738922;1738922;1738922;1738922;1739236;1739236;1739236;1739236;1739236;1744251;1744251;1745724;1745724;1745724;1745724	1725422;1725422;1732523;1732523;1732523;1734835;1734835;1734835;1734835;1734835;1734835;1735620;1738448;1738448;1738448;1738448;1738448;1739057;1739057;1739057;1739057;1739057;1739704;1739557;1739704;1739704;1739704;1744668;1744668;1745992;1745999;1745999;1745919	-;-;-;-;-;-;-;-;-;-;-;-;-;-;-;-;-;-;-;-;-;-;-;-;-;-;-;-;-;-;-;-;-	7713	48	84	23	12	29	45	18	24	27	7	2.7473	4.04906	0.752841	0.507151	1.7423	1.96247	1.06681	1.59506	1.31604	0.430243	1.61693
NADK	chr1;chr1;chr1;chr1;chr1;chr1;chr1;chr1;chr1;chr1;chr1;chr1;chr1;chr1;chr1;chr1;chr1;chr1;chr1;chr1;chr1;chr1;chr1;chr1;chr1;chr1;chr1;chr1;chr1;chr1;chr1;chr1;chr1;chr1;chr1;chr1;chr1;chr1;chr1;chr1;chr1;chr1;chr1;chr1;chr1;chr1;chr1;chr1;chr1;chr1;chr1;chr1;chr1;chr1;chr1;chr1;chr1;chr1;chr1;chr1;chr1;chr1;chr1;chr1;chr1;chr1;chr1;chr1;chr1;chr1;chr1;chr1;chr1;chr1;chr1;chr1;chr1;chr1;chr1;chr1…	1751232;1751232;1751232;1752471;1752975;1753567;1753567;1753567;1753567;1753567;1754051;1754051;1754051;1754051;1754061;1754163;1754165;1754171;1754181;1754203;1754284;1754284;1754284;1754284;1754284;1754284;1754284;1754284;1754284;1754343;1754544;1754544;1754544;1754544;1754544;1754544;1754544;1754544;1754544;1754544;1754544;1755374;1755374;1755374;1755374;1755374;1755374;1755374;1755374;1756004…	1753060;1753060;1753060;1753060;1753060;1753649;1753649;1753649;1753649;1753649;1754208;1754208;1754208;1754208;1754208;1754383;1754208;1754208;1754208;1754383;1754383;1754383;1754383;1754383;1754383;1754383;1754383;1754383;1754383;1754383;1754698;1754896;1754698;1754698;1754866;1754698;1754698;1754698;1754698;1754698;1754698;1755476;1755476;1755476;1755476;1755476;1755476;1755476;1755476;1756343…	-;-;-;-;-;-;-;-;-;-;-;-;-;-;-;-;-;-;-;-;-;-;-;-;-;-;-;-;-;-;-;-;-;-;-;-;-;-;-;-;-;-;-;-;-;-;-;-;-;-;-;-;-;-;-;-;-;-;-;-;-;-;-;-;-;-;-;-;-;-;-;-;-;-;-;-;-;-;-;-;-;-;-;-;-;-;-;-;-;-;-;-;-;-;-;-;-;-;-;-;-;-;-;-;-;-;-	5570	1117	1213	3518	2408	898	837	449	445	4238	1952	63.932	58.4704	115.152	101.768	53.9512	36.5019	26.6109	29.5751	206.569	119.976	81.2507
GNB1	chr1;chr1;chr1;chr1;chr1;chr1;chr1;chr1;chr1;chr1;chr1;chr1;chr1;chr1;chr1;chr1;chr1;chr1;chr1;chr1;chr1;chr1;chr1;chr1;chr1;chr1;chr1;chr1;chr1;chr1;chr1;chr1;chr1;chr1;chr1;chr1;chr1;chr1;chr1;chr1;chr1;chr1;chr1;chr1;chr1;chr1;chr1;chr1;chr1;chr1;chr1;chr1;chr1;chr1;chr1;chr1;chr1;chr1;chr1;chr1;chr1;chr1;chr1;chr1;chr1;chr1;chr1;chr1;chr1;chr1	1785285;1785285;1785286;1787322;1787322;1787322;1787987;1789053;1789053;1789053;1789061;1790395;1790395;1790395;1790395;1790395;1790565;1793245;1793245;1793245;1793245;1793245;1793245;1793245;1804419;1804419;1804419;1804419;1804419;1804419;1804526;1806475;1806475;1806475;1806475;1806475;1806475;1806475;1815756;1815756;1815756;1815756;1815756;1815756;1817687;1817837;1817837;1817837;1817837;1824988…	1787053;1787053;1787053;1787437;1787437;1787437;1789269;1789269;1789269;1789269;1789269;1790596;1790596;1790596;1790596;1790596;1790596;1793311;1793311;1793311;1794197;1793311;1793311;1793311;1804581;1804581;1804581;1804581;1804581;1804581;1804581;1806538;1806538;1806538;1806538;1806538;1806538;1806538;1815862;1815862;1815862;1815862;1815862;1815862;1818386;1817875;1817875;1817875;1817875;1825554…	-;-;-;-;-;-;-;-;-;-;-;-;-;-;-;-;-;-;-;-;-;-;-;-;-;-;-;-;-;-;-;-;-;-;-;-;-;-;-;-;-;-;-;-;-;-;-;-;-;-;-;-;-;-;-;-;-;-;-;-;-;-;-;-;-;-;-;-;-;-	6417	417	514	823	2280	482	794	434	573	537	635	23.8672	24.7764	26.9386	96.3587	28.9582	34.6266	25.7219	38.0822	26.1745	39.0292	36.4533
AL109917.1	chr1;chr1	1891471;1892134	1891851;1892658	+;+	906	1	1	0	0	0	0	0	1	3	0	0.0572354	0.0482031	0	0	0	0	0	0.066461	0.146227	0	0.0318126
CALML6	chr1;chr1;chr1;chr1;chr1;chr1;chr1;chr1;chr1;chr1;chr1;chr1;chr1;chr1;chr1;chr1;chr1	1915108;1915260;1915266;1915409;1915685;1916441;1916441;1916752;1916752;1916752;1916974;1916974;1916974;1916974;1917147;1917147;1917147	1915307;1915307;1916896;1915735;1915735;1916615;1916615;1916896;1916896;1916896;1917071;1917074;1917074;1917074;1917296;1917296;1917294	+;+;+;+;+;+;+;+;+;+;+;+;+;+;+;+;+	2040	0	0	0	0	0	0	0	0	0	0	0	0	0	0	0	0	0	0	0	0	0
TMEM52	chr1;chr1;chr1;chr1;chr1;chr1;chr1;chr1;chr1;chr1;chr1;chr1;chr1;chr1;chr1;chr1;chr1;chr1;chr1;chr1;chr1	1917590;1917591;1917845;1917937;1918099;1918253;1918253;1918253;1918253;1918386;1918893;1918893;1918893;1918893;1919045;1919045;1919045;1919045;1919182;1919182;1919182	1918162;1918162;1918071;1918162;1918162;1918934;1918431;1918431;1918797;1918431;1918934;1918934;1918934;1919088;1919088;1919269;1919258;1919088;1919269;1919270;1919279	-;-;-;-;-;-;-;-;-;-;-;-;-;-;-;-;-;-;-;-;-	1600	2	0	0	0	0	1	1	0	0	2	0.114471	0	0	0	0	0.0436104	0.0592671	0	0	0.122927	0.0340275
CFAP74	chr1;chr1;chr1;chr1;chr1;chr1;chr1;chr1;chr1;chr1;chr1;chr1;chr1;chr1;chr1;chr1;chr1;chr1;chr1;chr1;chr1;chr1;chr1;chr1;chr1;chr1;chr1;chr1;chr1;chr1;chr1;chr1;chr1;chr1;chr1;chr1;chr1;chr1;chr1;chr1;chr1;chr1;chr1;chr1;chr1;chr1;chr1;chr1;chr1;chr1;chr1;chr1;chr1;chr1;chr1;chr1;chr1;chr1;chr1;chr1;chr1;chr1;chr1;chr1;chr1;chr1;chr1;chr1;chr1;chr1;chr1;chr1;chr1;chr1;chr1;chr1;chr1;chr1;chr1;chr1…	1921951;1921951;1921957;1922083;1922589;1922589;1922589;1922985;1922985;1922985;1922985;1923367;1923367;1923367;1923367;1923775;1923775;1923775;1923775;1924391;1924391;1924391;1924391;1925783;1925783;1925783;1925783;1926228;1926228;1926228;1926228;1926457;1926457;1926457;1926457;1926652;1926652;1926652;1926652;1926894;1926894;1926894;1927607;1927607;1928784;1928784;1930060;1930060;1938855;1938855…	1922388;1922388;1922388;1922388;1922723;1922723;1922723;1923145;1923145;1923115;1923115;1923499;1923499;1923499;1923499;1923929;1923929;1923929;1923929;1924520;1924520;1924520;1924520;1925938;1925938;1925938;1925938;1926347;1926347;1926347;1926347;1926512;1926512;1926512;1926512;1926761;1927929;1926761;1926761;1927403;1927028;1927028;1927746;1927746;1928882;1928882;1930336;1930336;1938988;1938988…	-;-;-;-;-;-;-;-;-;-;-;-;-;-;-;-;-;-;-;-;-;-;-;-;-;-;-;-;-;-;-;-;-;-;-;-;-;-;-;-;-;-;-;-;-;-;-;-;-;-;-;-;-;-;-;-;-;-;-;-;-;-;-;-;-;-;-;-;-;-;-;-;-;-;-;-;-;-;-;-;-;-;-;-;-;-;-;-;-;-;-;-;-;-;-;-;-;-;-;-;-;-;-;-;-;-;-;-;-;-;-;-;-;-;-;-;-;-;-;-;-;-;-;-;-;-;-;-;-;-;-;-;-;-;-;-;-;-;-;-;-	10422	0	0	0	0	0	1	0	0	0	0	0	0	0	0	0	0.0436104	0	0	0	0	0.00436104
AL391845.2	chr1;chr1;chr1;chr1;chr1	2013213;2013569;2014486;2015365;2015365	2015000;2013755;2015000;2015639;2015530	-;-;-;-;-	2063	0	0	0	0	0	0	0	0	0	0	0	0	0	0	0	0	0	0	0	0	0
GABRD	chr1;chr1;chr1;chr1;chr1;chr1;chr1;chr1;chr1;chr1;chr1;chr1;chr1;chr1;chr1;chr1;chr1;chr1;chr1;chr1;chr1;chr1;chr1;chr1;chr1;chr1;chr1;chr1;chr1;chr1;chr1;chr1;chr1;chr1;chr1;chr1;chr1;chr1;chr1;chr1;chr1;chr1;chr1;chr1;chr1;chr1;chr1;chr1;chr1;chr1;chr1;chr1;chr1;chr1;chr1;chr1;chr1;chr1;chr1;chr1;chr1;chr1;chr1;chr1;chr1;chr1;chr1;chr1;chr1;chr1;chr1;chr1;chr1;chr1;chr1;chr1;chr1;chr1;chr1;chr1…	2019329;2019345;2019360;2019360;2019360;2019379;2019387;2019404;2019484;2022315;2023561;2023797;2024270;2024942;2024942;2024942;2024942;2024942;2024942;2024942;2024942;2024942;2024942;2025334;2025334;2025334;2025334;2025334;2025334;2025334;2025334;2025334;2025334;2025334;2025346;2025518;2025518;2025518;2025518;2025518;2025518;2025518;2025518;2025518;2025518;2025518;2025518;2025526;2026528;2026895…	2019491;2019491;2019491;2019491;2019491;2019491;2019491;2019491;2019491;2022391;2024223;2023890;2025054;2025054;2025054;2025054;2025054;2025054;2025054;2025054;2025054;2025054;2025054;2025401;2025401;2025401;2025401;2025401;2025401;2025401;2025401;2025401;2025401;2025432;2025401;2025738;2025738;2025738;2025738;2025792;2025738;2025738;2025738;2025738;2025738;2025738;2025738;2025738;2027659;2028292…	+;+;+;+;+;+;+;+;+;+;+;+;+;+;+;+;+;+;+;+;+;+;+;+;+;+;+;+;+;+;+;+;+;+;+;+;+;+;+;+;+;+;+;+;+;+;+;+;+;+;+;+;+;+;+;+;+;+;+;+;+;+;+;+;+;+;+;+;+;+;+;+;+;+;+;+;+;+;+;+;+;+;+;+;+;+;+;+;+;+;+;+;+;+;+;+;+;+;+;+;+;+;+;+;+;+;+;+;+;+;+;+;+;+;+;+;+;+;+;+;+;+;+	5525	0	0	0	0	0	0	0	0	0	0	0	0	0	0	0	0	0	0	0	0	0
AL391845.1	chr1;chr1;chr1;chr1;chr1	2049203;2049304;2049598;2049598;2049868	2049468;2049468;2049666;2049651;2050070	-;-;-;-;-	538	0	0	0	0	0	0	0	0	0	0	0	0	0	0	0	0	0	0	0	0	0
PRKCZ	chr1;chr1;chr1;chr1;chr1;chr1;chr1;chr1;chr1;chr1;chr1;chr1;chr1;chr1;chr1;chr1;chr1;chr1;chr1;chr1;chr1;chr1;chr1;chr1;chr1;chr1;chr1;chr1;chr1;chr1;chr1;chr1;chr1;chr1;chr1;chr1;chr1;chr1;chr1;chr1;chr1;chr1;chr1;chr1;chr1;chr1;chr1;chr1;chr1;chr1;chr1;chr1;chr1;chr1;chr1;chr1;chr1;chr1;chr1;chr1;chr1;chr1;chr1;chr1;chr1;chr1;chr1;chr1;chr1;chr1;chr1;chr1;chr1;chr1;chr1;chr1;chr1;chr1;chr1;chr1…	2050411;2050485;2050503;2050808;2055441;2055441;2055441;2055441;2055441;2055679;2056484;2056484;2056484;2056484;2059541;2059541;2059541;2059541;2059541;2071299;2073462;2073719;2073986;2074688;2074855;2075244;2082248;2098347;2104716;2104739;2111654;2116205;2133638;2134813;2134990;2135262;2135262;2135262;2135262;2135262;2135262;2135262;2135262;2135262;2135262;2135262;2135262;2135262;2135262;2135262…	2050701;2050701;2050701;2051012;2055562;2055562;2055562;2055760;2055562;2055876;2056573;2056573;2056573;2056573;2059591;2059591;2059591;2059591;2059591;2071536;2073929;2073929;2074275;2074767;2075133;2075379;2082460;2098555;2104895;2104895;2111817;2116310;2134000;2135086;2135086;2135347;2135347;2135347;2135347;2135347;2135347;2135347;2135347;2135347;2135347;2135347;2135347;2135347;2135347;2135347…	+;+;+;+;+;+;+;+;+;+;+;+;+;+;+;+;+;+;+;+;+;+;+;+;+;+;+;+;+;+;+;+;+;+;+;+;+;+;+;+;+;+;+;+;+;+;+;+;+;+;+;+;+;+;+;+;+;+;+;+;+;+;+;+;+;+;+;+;+;+;+;+;+;+;+;+;+;+;+;+;+;+;+;+;+;+;+;+;+;+;+;+;+;+;+;+;+;+;+;+;+;+;+;+;+;+;+;+;+;+;+;+;+;+;+;+;+;+;+;+;+;+;+;+;+;+;+;+;+;+;+;+;+;+;+;+;+;+;+;+;+;+;+;+;+;+;+;+;+;+;+;+;+;+;+;+;+;+;+;+;+;+;+;+;+;+;+;+;+;+;+;+;+;+;+;+;+;+;+;+;+;+;+;+;+;+;+;+;+	7695	11	4	9	8	6	4	5	3	4	7	0.62959	0.192812	0.29459	0.338101	0.360475	0.174441	0.296336	0.199383	0.194969	0.430243	0.311094
AL590822.2	chr1	2141084	2145279	-	4196	0	0	1	0	0	0	0	0	0	0	0	0	0.0327322	0	0	0	0	0	0	0	0.00327322
PRKCZ-AS1	chr1;chr1;chr1;chr1;chr1	2181794;2182735;2183571;2183571;2183991	2182741;2182823;2183704;2183875;2184389	-;-;-;-;-	1734	1	0	0	0	0	0	0	0	0	0	0.0572354	0	0	0	0	0	0	0	0	0	0.00572354
FAAP20	chr1;chr1;chr1;chr1;chr1;chr1;chr1;chr1;chr1;chr1;chr1;chr1;chr1;chr1;chr1;chr1;chr1;chr1;chr1;chr1;chr1;chr1;chr1;chr1;chr1;chr1;chr1;chr1;chr1;chr1;chr1;chr1;chr1;chr1;chr1;chr1;chr1;chr1;chr1;chr1;chr1;chr1;chr1;chr1;chr1;chr1;chr1;chr1;chr1;chr1;chr1;chr1;chr1;chr1;chr1;chr1;chr1;chr1;chr1;chr1;chr1;chr1;chr1;chr1;chr1;chr1;chr1	2184461;2184464;2184478;2184478;2185175;2186004;2186004;2186838;2186838;2189544;2189548;2189548;2189548;2189548;2189569;2189580;2189713;2189713;2191901;2192647;2192845;2193639;2193639;2193639;2193639;2193639;2193639;2193639;2193639;2193639;2193639;2193639;2193639;2193998;2193998;2193998;2193998;2193998;2193998;2193998;2193998;2193998;2194688;2194688;2194688;2194688;2194688;2194688;2194688;2194688…	2185513;2185513;2185513;2185513;2185513;2186249;2186249;2187206;2187206;2193910;2189781;2189781;2189781;2189781;2189781;2189781;2189781;2189781;2192975;2192975;2192975;2193910;2193910;2193910;2193910;2193910;2193910;2193910;2193910;2193910;2193910;2193910;2193910;2194133;2194213;2194133;2194133;2194133;2194108;2194133;2194133;2194133;2194748;2194739;2194772;2194751;2194750;2194775;2194741;2194775…	-;-;-;-;-;-;-;-;-;-;-;-;-;-;-;-;-;-;-;-;-;-;-;-;-;-;-;-;-;-;-;-;-;-;-;-;-;-;-;-;-;-;-;-;-;-;-;-;-;-;-;-;-;-;-;-;-;-;-;-;-;-;-;-;-;-;-	10916	236	212	83	327	71	170	112	140	97	165	13.5076	10.2191	2.71677	13.8199	4.26563	7.41376	6.63792	9.30454	4.72799	10.1414	8.27545
AL590822.1	chr1;chr1	2212523;2220535	2212644;2220738	+;+	326	0	0	0	2	0	0	0	0	0	0	0	0	0	0.0845251	0	0	0	0	0	0	0.00845251
SKI	chr1;chr1;chr1;chr1;chr1;chr1;chr1;chr1;chr1;chr1;chr1;chr1;chr1;chr1	2228319;2232479;2247996;2302978;2302978;2302978;2303285;2303285;2303646;2303840;2304293;2304293;2306020;2306577	2229735;2232669;2248071;2303103;2303038;2303103;2303376;2303400;2304108;2304102;2304368;2304585;2306250;2310213	+;+;+;+;+;+;+;+;+;+;+;+;+;+	6550	4	3	3	7	6	5	5	7	2	4	0.228942	0.144609	0.0981966	0.295838	0.360475	0.218052	0.296336	0.465227	0.0974843	0.245853	0.245101
AL590822.3	chr1;chr1;chr1;chr1;chr1;chr1;chr1	2315040;2315040;2316392;2316392;2317611;2318990;2318990	2315998;2315998;2317011;2317011;2317729;2323085;2321323	+;+;+;+;+;+;+	5794	0	0	0	1	1	1	0	0	0	0	0	0	0	0.0422626	0.0600792	0.0436104	0	0	0	0	0.0145952
MORN1	chr1;chr1;chr1;chr1;chr1;chr1;chr1;chr1;chr1;chr1;chr1;chr1;chr1;chr1;chr1;chr1;chr1;chr1;chr1;chr1;chr1;chr1;chr1;chr1;chr1;chr1;chr1;chr1;chr1;chr1;chr1;chr1;chr1;chr1;chr1;chr1;chr1;chr1;chr1;chr1;chr1;chr1;chr1;chr1;chr1;chr1;chr1;chr1;chr1;chr1;chr1;chr1;chr1;chr1;chr1;chr1;chr1;chr1;chr1;chr1;chr1;chr1;chr1;chr1;chr1;chr1;chr1	2321253;2324097;2332126;2336469;2336469;2336717;2336717;2355175;2357432;2357432;2357432;2358592;2358592;2358592;2358638;2371165;2371676;2372481;2372481;2372481;2372481;2372481;2374461;2374461;2374461;2374461;2374461;2374461;2374853;2375599;2378055;2379109;2384978;2384978;2384978;2384978;2384978;2384978;2384978;2385372;2385807;2385807;2385807;2385807;2385807;2385807;2387056;2387419;2387419;2387419…	2321579;2324143;2332753;2336548;2336548;2336850;2336850;2355464;2357598;2357598;2357598;2358715;2358715;2358715;2358715;2372591;2371905;2372591;2372591;2372591;2372591;2372591;2374557;2374557;2374557;2374557;2374557;2374557;2379227;2375878;2378980;2379227;2385065;2385065;2385158;2385121;2385065;2385065;2385065;2388509;2385897;2385897;2385897;2385897;2385897;2385897;2387529;2387529;2387529;2387529…	-;-;-;-;-;-;-;-;-;-;-;-;-;-;-;-;-;-;-;-;-;-;-;-;-;-;-;-;-;-;-;-;-;-;-;-;-;-;-;-;-;-;-;-;-;-;-;-;-;-;-;-;-;-;-;-;-;-;-;-;-;-;-;-;-;-;-	11337	20	28	17	12	6	16	11	7	10	5	1.14471	1.34969	0.556447	0.507151	0.360475	0.697766	0.651938	0.465227	0.487422	0.307316	0.652814
AL589739.1	chr1	2326201	2326693	-	493	0	0	0	0	0	0	0	0	0	0	0	0	0	0	0	0	0	0	0	0	0
AL513477.1	chr1;chr1	2350414;2351644	2352820;2351857	-;-	2407	2	0	0	0	0	2	0	0	1	0	0.114471	0	0	0	0	0.0872207	0	0	0.0487422	0	0.0250434
AL513477.2	chr1	2363061	2363628	-	568	0	1	0	1	0	0	0	0	0	0	0	0.0482031	0	0.0422626	0	0	0	0	0	0	0.00904657
RER1	chr1;chr1;chr1;chr1;chr1;chr1;chr1;chr1;chr1;chr1;chr1;chr1;chr1;chr1;chr1;chr1;chr1;chr1;chr1;chr1;chr1;chr1;chr1;chr1;chr1;chr1;chr1;chr1;chr1;chr1;chr1;chr1;chr1;chr1;chr1;chr1;chr1;chr1;chr1;chr1;chr1;chr1;chr1;chr1;chr1;chr1;chr1;chr1;chr1	2391775;2391828;2391841;2391843;2391857;2391890;2393174;2394005;2395608;2395784;2395784;2395784;2395784;2395784;2395784;2395784;2397116;2397116;2397116;2397116;2397116;2397116;2397116;2399415;2399415;2399415;2399415;2399415;2400857;2400857;2400857;2400857;2400857;2400857;2400857;2401951;2402097;2402207;2402207;2402207;2402207;2402207;2402207;2403035;2403035;2403035;2403035;2403035;2403035	2391958;2391958;2391958;2391958;2391958;2391958;2393231;2395871;2395648;2395871;2396367;2395871;2395871;2395871;2395871;2395871;2397220;2397220;2397220;2397220;2397220;2397220;2397220;2399514;2399514;2399514;2399514;2399514;2400935;2400935;2400935;2400935;2400935;2400935;2400935;2402342;2402342;2402342;2402316;2402342;2402342;2402342;2402325;2403216;2403227;2403751;2403064;2405436;2405442	+;+;+;+;+;+;+;+;+;+;+;+;+;+;+;+;+;+;+;+;+;+;+;+;+;+;+;+;+;+;+;+;+;+;+;+;+;+;+;+;+;+;+;+;+;+;+;+;+	5689	2617	2071	1945	1997	1504	1995	1419	1575	2089	1529	149.785	99.8287	63.6641	84.3984	90.3592	87.0027	84.1	104.676	101.822	93.9774	95.9614
PEX10	chr1;chr1;chr1;chr1;chr1;chr1;chr1;chr1;chr1;chr1;chr1;chr1;chr1;chr1;chr1;chr1;chr1;chr1;chr1;chr1;chr1;chr1;chr1;chr1;chr1;chr1;chr1;chr1;chr1;chr1;chr1;chr1;chr1;chr1;chr1;chr1;chr1;chr1;chr1;chr1;chr1;chr1;chr1	2403964;2403974;2404061;2404613;2404838;2405031;2406484;2406484;2406484;2406484;2406518;2406720;2406720;2406720;2406720;2406720;2408452;2408452;2408452;2408452;2408456;2408530;2408583;2408604;2408755;2409678;2410261;2410371;2410371;2410371;2410371;2410371;2410371;2410371;2410630;2410630;2412391;2412391;2412391;2412391;2412391;2412391;2413597	2405834;2405834;2404371;2404891;2405828;2405834;2406619;2406619;2406619;2406619;2406619;2406895;2406895;2406895;2406895;2406955;2408858;2408858;2408858;2408858;2408858;2408858;2408858;2408858;2408858;2410004;2410451;2410451;2410451;2410451;2410451;2410451;2410451;2410451;2410868;2410836;2412514;2412535;2412540;2412456;2412564;2412564;2413797	-;-;-;-;-;-;-;-;-;-;-;-;-;-;-;-;-;-;-;-;-;-;-;-;-;-;-;-;-;-;-;-;-;-;-;-;-;-;-;-;-;-;-	3782	686	607	346	217	390	414	276	258	441	236	39.2635	29.2593	11.3253	9.17098	23.4309	18.0547	16.3577	17.1469	21.4953	14.5053	20.001
PLCH2	chr1;chr1;chr1;chr1;chr1;chr1;chr1;chr1;chr1;chr1;chr1;chr1;chr1;chr1;chr1;chr1;chr1;chr1;chr1;chr1;chr1;chr1;chr1;chr1;chr1;chr1;chr1;chr1;chr1;chr1;chr1;chr1;chr1;chr1;chr1;chr1;chr1;chr1;chr1;chr1;chr1;chr1;chr1;chr1;chr1;chr1;chr1;chr1;chr1;chr1;chr1;chr1;chr1;chr1;chr1;chr1;chr1;chr1;chr1;chr1;chr1;chr1;chr1;chr1;chr1;chr1;chr1;chr1;chr1;chr1;chr1;chr1;chr1;chr1;chr1;chr1;chr1;chr1;chr1;chr1…	2425980;2430338;2467459;2476289;2476315;2478476;2478476;2478476;2478476;2479090;2479734;2479734;2479734;2479734;2479888;2480183;2480184;2480184;2480184;2480184;2484448;2484448;2484448;2484448;2484448;2486907;2486907;2486907;2486907;2486907;2487173;2487173;2487173;2487173;2487173;2487598;2487598;2487598;2487598;2487598;2489207;2489207;2489207;2489207;2489207;2489760;2489760;2489760;2489760;2489760…	2426037;2430629;2467662;2476712;2476712;2478622;2478622;2478622;2478622;2479978;2479978;2479977;2479978;2479804;2479978;2480312;2480312;2480312;2480312;2480312;2484618;2484618;2484618;2484618;2484618;2487000;2487000;2487000;2487000;2487000;2487376;2487376;2487376;2487376;2487376;2487718;2487718;2487718;2487718;2487718;2489378;2489378;2489378;2489378;2489378;2489867;2489867;2489867;2489867;2489867…	+;+;+;+;+;+;+;+;+;+;+;+;+;+;+;+;+;+;+;+;+;+;+;+;+;+;+;+;+;+;+;+;+;+;+;+;+;+;+;+;+;+;+;+;+;+;+;+;+;+;+;+;+;+;+;+;+;+;+;+;+;+;+;+;+;+;+;+;+;+;+;+;+;+;+;+;+;+;+;+;+;+;+;+;+;+;+;+;+;+;+;+;+;+;+;+;+;+;+;+;+;+;+;+;+;+;+;+;+;+;+;+;+;+;+;+;+;+	10809	0	0	2	0	0	0	0	0	1	0	0	0	0.0654644	0	0	0	0	0	0.0487422	0	0.0114207
AL139246.1	chr1;chr1	2492300;2493101	2492596;2493258	-;-	455	0	0	0	0	0	0	0	0	0	0	0	0	0	0	0	0	0	0	0	0	0
AL139246.4	chr1;chr1	2493437;2494383	2493853;2494479	-;-	514	0	0	0	0	0	0	0	0	0	0	0	0	0	0	0	0	0	0	0	0	0
PANK4	chr1;chr1;chr1;chr1;chr1;chr1;chr1;chr1;chr1;chr1;chr1;chr1;chr1;chr1;chr1;chr1;chr1;chr1;chr1;chr1;chr1;chr1;chr1;chr1;chr1;chr1;chr1;chr1;chr1;chr1;chr1;chr1;chr1;chr1;chr1;chr1;chr1;chr1;chr1;chr1;chr1;chr1;chr1;chr1;chr1;chr1;chr1;chr1;chr1;chr1;chr1;chr1;chr1;chr1;chr1;chr1;chr1;chr1;chr1;chr1;chr1;chr1;chr1;chr1;chr1;chr1;chr1;chr1;chr1;chr1;chr1;chr1;chr1;chr1;chr1;chr1;chr1;chr1;chr1;chr1…	2508537;2508537;2508795;2509793;2509862;2509862;2509862;2510057;2510057;2510057;2510057;2510293;2510678;2510678;2510678;2510678;2511338;2511338;2511338;2511338;2511338;2511628;2511628;2511628;2511628;2511628;2512406;2512888;2512888;2512888;2512888;2512888;2514002;2514002;2514002;2514002;2514002;2514354;2514354;2514354;2514354;2514413;2514433;2515258;2515562;2515562;2515562;2515562;2515562;2518164…	2509060;2509060;2509060;2509930;2509930;2509930;2509930;2510157;2510157;2510157;2510157;2510782;2510748;2510748;2510782;2510782;2511387;2511387;2511387;2511387;2511387;2511683;2511683;2511683;2511683;2511683;2513039;2513013;2513039;2513039;2513039;2513039;2514085;2514089;2514089;2514089;2514089;2514403;2514466;2514466;2514466;2514466;2514466;2515401;2515717;2515937;2515717;2515717;2515717;2518264…	-;-;-;-;-;-;-;-;-;-;-;-;-;-;-;-;-;-;-;-;-;-;-;-;-;-;-;-;-;-;-;-;-;-;-;-;-;-;-;-;-;-;-;-;-;-;-;-;-;-;-;-;-;-;-;-;-;-;-;-;-;-;-;-;-;-;-;-;-;-;-;-;-;-;-;-;-;-;-;-;-;-;-;-;-;-;-;-;-;-	5072	311	321	209	68	217	265	158	140	248	78	17.8002	15.4732	6.84103	2.87385	13.0372	11.5567	9.3642	9.30454	12.0881	4.79414	10.3133
HES5	chr1;chr1;chr1	2528745;2529846;2530111	2529749;2530011;2530263	-;-;-	1324	0	0	0	0	0	0	0	0	0	0	0	0	0	0	0	0	0	0	0	0	0
AL139246.5	chr1;chr1;chr1	2530064;2545969;2546400	2530102;2547460;2547460	+;+;+	1531	33	51	4	19	6	41	14	14	18	37	1.88877	2.45836	0.130929	0.802989	0.360475	1.78802	0.82974	0.930454	0.877359	2.27414	1.23412
TNFRSF14-AS1	chr1;chr1;chr1;chr1;chr1;chr1;chr1;chr1;chr1;chr1;chr1;chr1;chr1;chr1;chr1;chr1;chr1;chr1;chr1	2549920;2549920;2549920;2550074;2550283;2550573;2550992;2550992;2550992;2551775;2553626;2554101;2554101;2554241;2554724;2555681;2556428;2556977;2556977	2550274;2550119;2550274;2550274;2550731;2550731;2554150;2551598;2552106;2552703;2553814;2554296;2554245;2554296;2556696;2555869;2556696;2557031;2557011	-;-;-;-;-;-;-;-;-;-;-;-;-;-;-;-;-;-;-	6137	688	567	200	207	210	233	171	148	388	157	39.378	27.3312	6.54644	8.74835	12.6166	10.1612	10.1347	9.83623	18.912	9.64974	15.3314
TNFRSF14	chr1;chr1;chr1;chr1;chr1;chr1;chr1;chr1;chr1;chr1;chr1;chr1;chr1;chr1;chr1;chr1;chr1;chr1;chr1;chr1;chr1;chr1;chr1;chr1;chr1;chr1;chr1;chr1;chr1;chr1;chr1;chr1;chr1;chr1;chr1;chr1;chr1;chr1;chr1;chr1;chr1;chr1;chr1;chr1;chr1;chr1;chr1;chr1;chr1;chr1;chr1;chr1;chr1;chr1;chr1;chr1;chr1;chr1;chr1;chr1;chr1;chr1;chr1;chr1;chr1;chr1;chr1;chr1;chr1;chr1;chr1;chr1;chr1;chr1;chr1;chr1;chr1;chr1;chr1;chr1…	2555639;2555791;2555802;2555980;2556222;2556366;2556386;2556405;2556406;2556557;2556571;2556585;2556585;2556585;2556585;2556585;2557726;2557726;2557726;2557726;2557726;2557726;2557726;2557726;2557726;2557726;2557813;2558343;2558343;2558343;2558343;2558343;2558343;2558343;2558343;2558343;2558343;2558343;2558881;2559352;2559580;2559823;2559823;2559823;2559823;2559823;2559823;2559823;2560554;2560624…	2555667;2555850;2556252;2556032;2556261;2556733;2556455;2556733;2556733;2556733;2556733;2556733;2556733;2556733;2556733;2556733;2557834;2557834;2557834;2557834;2557834;2557834;2557834;2557834;2557834;2557834;2557834;2559978;2559978;2558862;2558468;2558468;2558468;2558468;2558468;2558468;2558468;2558468;2559156;2559978;2559978;2559978;2559978;2559978;2559978;2559978;2559978;2559978;2560714;2560714…	+;+;+;+;+;+;+;+;+;+;+;+;+;+;+;+;+;+;+;+;+;+;+;+;+;+;+;+;+;+;+;+;+;+;+;+;+;+;+;+;+;+;+;+;+;+;+;+;+;+;+;+;+;+;+;+;+;+;+;+;+;+;+;+;+;+;+;+;+;+;+;+;+;+;+;+;+;+;+;+;+;+;+;+;+	6219	3773	3231	1387	1458	1503	1583	1243	918	2417	1239	215.949	155.744	45.3996	61.6188	90.2991	69.0352	73.669	61.0112	117.81	76.153	96.6689
AL139246.2	chr1;chr1;chr1	2566410;2567866;2568977	2566605;2568054;2569888	+;+;+	1297	0	1	0	1	0	0	2	1	1	0	0	0.0482031	0	0.0422626	0	0	0.118534	0.066461	0.0487422	0	0.0324203
AL139246.3	chr1;chr1;chr1	2581560;2583370;2584125	2581650;2583495;2584533	+;+;+	626	2	0	0	1	0	1	0	0	0	2	0.114471	0	0	0.0422626	0	0.0436104	0	0	0	0.122927	0.032327
PRXL2B	chr1;chr1;chr1;chr1;chr1;chr1;chr1;chr1;chr1;chr1;chr1;chr1;chr1;chr1;chr1;chr1;chr1;chr1;chr1;chr1;chr1;chr1;chr1;chr1;chr1;chr1;chr1;chr1;chr1;chr1;chr1;chr1;chr1;chr1;chr1;chr1;chr1;chr1;chr1;chr1;chr1;chr1;chr1;chr1;chr1;chr1;chr1;chr1;chr1;chr1;chr1;chr1;chr1;chr1;chr1;chr1;chr1;chr1;chr1;chr1;chr1;chr1;chr1;chr1;chr1;chr1;chr1;chr1;chr1;chr1;chr1;chr1;chr1;chr1;chr1;chr1;chr1;chr1;chr1;chr1…	2586491;2586540;2586750;2586750;2586777;2586780;2586796;2586798;2586817;2586833;2586877;2587042;2587078;2587085;2587091;2587091;2587091;2587091;2587091;2587091;2587091;2587091;2587091;2587091;2587114;2587741;2587741;2587741;2587741;2587741;2587741;2587741;2587741;2587741;2587741;2587741;2587741;2587741;2587741;2588336;2588336;2588390;2588390;2588390;2588390;2588390;2588390;2588390;2588390;2588390…	2586591;2586591;2586948;2586948;2586948;2586948;2586948;2586948;2586873;2586948;2586948;2587295;2587295;2587295;2587295;2587295;2587295;2587295;2587295;2587295;2587295;2587295;2587295;2587295;2587295;2587792;2587792;2587792;2587792;2587792;2587792;2587792;2587792;2587792;2587792;2587792;2587792;2587792;2587792;2588453;2588453;2588745;2588453;2588453;2588453;2588453;2588453;2588453;2588453;2588453…	+;+;+;+;+;+;+;+;+;+;+;+;+;+;+;+;+;+;+;+;+;+;+;+;+;+;+;+;+;+;+;+;+;+;+;+;+;+;+;+;+;+;+;+;+;+;+;+;+;+;+;+;+;+;+;+;+;+;+;+;+;+;+;+;+;+;+;+;+;+;+;+;+;+;+;+;+;+;+;+;+;+;+;+;+;+;+;+;+	3371	1738	1308	286	161	1300	702	840	268	824	317	99.4752	63.0497	9.36141	6.80427	78.103	30.6145	49.7844	17.8116	40.1635	19.4839	41.4651
MMEL1	chr1;chr1;chr1;chr1;chr1;chr1;chr1;chr1;chr1;chr1;chr1;chr1;chr1;chr1;chr1;chr1;chr1;chr1;chr1;chr1;chr1;chr1;chr1;chr1;chr1;chr1;chr1;chr1;chr1;chr1;chr1;chr1;chr1;chr1;chr1;chr1;chr1;chr1;chr1;chr1;chr1;chr1;chr1;chr1;chr1;chr1;chr1;chr1;chr1;chr1;chr1;chr1;chr1;chr1;chr1;chr1;chr1;chr1;chr1;chr1;chr1;chr1;chr1;chr1;chr1;chr1;chr1;chr1;chr1;chr1;chr1;chr1;chr1;chr1;chr1;chr1;chr1;chr1;chr1;chr1…	2590639;2590639;2590926;2590926;2591557;2591557;2591557;2591557;2591694;2591694;2591932;2591932;2591932;2592655;2592655;2592655;2592655;2592655;2592655;2592721;2592833;2592833;2592833;2592833;2593814;2593814;2593814;2593814;2594385;2594385;2594385;2594790;2594790;2594790;2595276;2595276;2595276;2596009;2596009;2596009;2596561;2596561;2596561;2598207;2598207;2598207;2598654;2598654;2598654;2603884…	2591089;2591089;2591089;2591089;2591633;2591633;2591633;2591633;2592027;2592027;2592027;2592027;2592027;2592720;2592879;2592720;2592720;2592720;2592678;2592868;2592966;2592966;2592966;2592966;2594073;2593962;2593933;2593933;2594443;2594443;2594443;2594893;2594893;2594893;2595359;2595359;2595359;2596107;2596107;2596107;2596689;2596689;2596689;2598300;2598300;2598300;2598790;2598790;2598790;2603973…	-;-;-;-;-;-;-;-;-;-;-;-;-;-;-;-;-;-;-;-;-;-;-;-;-;-;-;-;-;-;-;-;-;-;-;-;-;-;-;-;-;-;-;-;-;-;-;-;-;-;-;-;-;-;-;-;-;-;-;-;-;-;-;-;-;-;-;-;-;-;-;-;-;-;-;-;-;-;-;-;-;-;-	3870	478	338	58	38	304	176	187	64	200	87	27.3585	16.2927	1.89847	1.60598	18.2641	7.67542	11.083	4.2535	9.74843	5.34731	10.3527
MMEL1-AS1	chr1;chr1	2632568;2636356	2632675;2636620	+;+	373	0	0	1	0	0	0	0	0	0	0	0	0	0.0327322	0	0	0	0	0	0	0	0.00327322
TTC34	chr1;chr1;chr1;chr1;chr1;chr1;chr1;chr1;chr1;chr1;chr1;chr1;chr1;chr1;chr1;chr1	2635976;2641368;2644264;2644264;2645293;2645293;2783609;2783609;2785819;2785819;2787481;2787481;2789503;2789503;2800044;2801577	2641895;2641895;2644478;2644478;2645563;2645563;2783775;2783775;2786023;2786023;2787706;2787706;2789665;2790346;2800868;2801717	-;-;-;-;-;-;-;-;-;-;-;-;-;-;-;-	8814	3	2	3	4	2	0	0	2	1	1	0.171706	0.0964062	0.0981966	0.16905	0.120158	0	0	0.132922	0.0487422	0.0614633	0.0898645
AC242022.2	chr1;chr1;chr1	2768091;2777299;2784348	2768091;2777504;2784733	+;+;+	593	0	0	0	0	0	0	0	0	0	0	0	0	0	0	0	0	0	0	0	0	0
AC242022.1	chr1;chr1;chr1;chr1;chr1;chr1;chr1;chr1;chr1;chr1	2773603;2773947;2774230;2774790;2774993;2775155;2775357;2775519;2776049;2776370	2773864;2774066;2774709;2774910;2775072;2775274;2775437;2775634;2776129;2776473	+;+;+;+;+;+;+;+;+;+	1565	0	0	0	0	0	0	0	0	0	0	0	0	0	0	0	0	0	0	0	0	0
AL592464.2	chr1;chr1	2811850;2812235	2811998;2812692	-;-	607	0	0	0	0	0	0	0	0	0	0	0	0	0	0	0	0	0	0	0	0	0
AL592464.3	chr1;chr1	2814056;2817501	2814451;2817767	+;+	663	0	0	0	0	0	0	0	0	0	0	0	0	0	0	0	0	0	0	0	0	0
AL592464.1	chr1;chr1	2814432;2814827	2814688;2814998	-;-	429	0	0	0	0	0	0	0	0	0	0	0	0	0	0	0	0	0	0	0	0	0
AL589702.1	chr1;chr1;chr1;chr1;chr1;chr1	2960658;2961018;2961672;2961672;2963264;2968563	2961585;2961585;2962100;2962100;2963415;2968707	-;-;-;-;-;-	1654	0	0	0	0	0	0	0	0	0	0	0	0	0	0	0	0	0	0	0	0	0
ACTRT2	chr1	3021467	3022903	+	1437	0	0	0	0	0	0	0	0	0	0	0	0	0	0	0	0	0	0	0	0	0
PRDM16-DT	chr1;chr1;chr1;chr1;chr1;chr1;chr1;chr1;chr1;chr1;chr1;chr1;chr1;chr1;chr1;chr1;chr1;chr1;chr1;chr1;chr1;chr1;chr1;chr1;chr1;chr1;chr1;chr1;chr1;chr1;chr1;chr1;chr1	3059615;3059615;3059617;3059617;3059617;3059624;3059638;3060230;3060230;3060230;3060230;3060501;3060501;3060501;3060501;3061107;3061107;3061107;3061107;3061107;3061289;3061591;3061591;3061591;3061959;3062195;3062290;3063446;3064072;3064212;3067337;3067337;3068222	3059737;3062531;3059737;3059737;3060283;3059737;3060283;3060283;3060283;3060283;3060283;3061331;3060604;3060604;3060604;3062742;3064055;3062032;3061331;3061331;3061331;3061866;3061813;3061751;3062192;3062395;3063786;3063682;3064302;3064302;3067769;3068048;3068437	-;-;-;-;-;-;-;-;-;-;-;-;-;-;-;-;-;-;-;-;-;-;-;-;-;-;-;-;-;-;-;-;-	5600	0	0	0	0	0	0	0	0	0	0	0	0	0	0	0	0	0	0	0	0	0
PRDM16	chr1;chr1;chr1;chr1;chr1;chr1;chr1;chr1;chr1;chr1;chr1;chr1;chr1;chr1;chr1;chr1;chr1;chr1;chr1;chr1;chr1;chr1;chr1;chr1;chr1;chr1;chr1;chr1;chr1;chr1;chr1;chr1;chr1;chr1;chr1;chr1;chr1;chr1;chr1;chr1;chr1;chr1;chr1;chr1;chr1;chr1;chr1;chr1;chr1;chr1;chr1;chr1;chr1;chr1;chr1;chr1;chr1;chr1;chr1;chr1;chr1;chr1;chr1;chr1;chr1;chr1;chr1;chr1;chr1;chr1;chr1;chr1;chr1;chr1;chr1;chr1;chr1;chr1;chr1;chr1…	3069168;3069183;3069197;3069203;3069211;3186125;3186125;3186125;3186125;3186125;3237931;3244087;3244087;3244087;3244087;3244087;3244132;3385149;3385149;3385152;3385152;3385152;3385152;3386676;3396491;3396491;3396491;3396491;3396491;3396491;3402791;3402791;3402791;3402791;3402791;3402791;3404739;3404739;3404739;3404739;3404739;3404739;3405495;3405495;3405495;3405495;3405495;3405495;3411384;3411384…	3069296;3069296;3069296;3069296;3069296;3186474;3186474;3186591;3186474;3186474;3238095;3244137;3244137;3244137;3244137;3244137;3244137;3385286;3385286;3385286;3385286;3385286;3385286;3386918;3396593;3396593;3396593;3396593;3396593;3396593;3402998;3402998;3402998;3402998;3402998;3402998;3404886;3404886;3404886;3404886;3404886;3404886;3405648;3405648;3405648;3405648;3405648;3405648;3412800;3412800…	+;+;+;+;+;+;+;+;+;+;+;+;+;+;+;+;+;+;+;+;+;+;+;+;+;+;+;+;+;+;+;+;+;+;+;+;+;+;+;+;+;+;+;+;+;+;+;+;+;+;+;+;+;+;+;+;+;+;+;+;+;+;+;+;+;+;+;+;+;+;+;+;+;+;+;+;+;+;+;+;+;+;+;+;+;+;+;+;+;+;+;+;+;+;+;+;+;+;+;+;+;+;+;+;+;+;+	9767	0	0	0	3	0	0	0	0	0	0	0	0	0	0.126788	0	0	0	0	0	0	0.0126788
MIR4251	chr1	3127975	3128035	+	61	0	0	0	0	0	0	0	0	0	0	0	0	0	0	0	0	0	0	0	0	0
AL008733.1	chr1;chr1	3132927;3133573	3133258;3133709	-;-	469	0	0	0	0	0	0	0	0	0	0	0	0	0	0	0	0	0	0	0	0	0
AL512383.1	chr1	3205988	3208664	+	2677	0	0	0	0	0	0	0	0	0	0	0	0	0	0	0	0	0	0	0	0	0
AL590438.1	chr1	3306636	3310096	-	3461	0	0	0	0	0	1	0	0	0	0	0	0	0	0	0	0.0436104	0	0	0	0	0.00436104
AL354743.2	chr1;chr1	3313052;3322884	3313513;3323149	-;-	728	0	1	1	7	0	2	0	1	0	2	0	0.0482031	0.0327322	0.295838	0	0.0872207	0	0.066461	0	0.122927	0.0653382
AL354743.1	chr1;chr1	3367815;3372952	3369621;3373928	-;-	2784	0	0	0	0	0	0	0	0	0	0	0	0	0	0	0	0	0	0	0	0	0
ARHGEF16	chr1;chr1;chr1;chr1;chr1;chr1;chr1;chr1;chr1;chr1;chr1;chr1;chr1;chr1;chr1;chr1;chr1;chr1;chr1;chr1;chr1;chr1;chr1;chr1;chr1;chr1;chr1;chr1;chr1;chr1;chr1;chr1;chr1;chr1;chr1;chr1;chr1;chr1;chr1;chr1;chr1;chr1;chr1;chr1;chr1;chr1;chr1;chr1;chr1;chr1;chr1;chr1;chr1;chr1;chr1;chr1;chr1;chr1;chr1;chr1	3454665;3463066;3466005;3466148;3466971;3467168;3467168;3468544;3468880;3468880;3468880;3469433;3469433;3469433;3469433;3471607;3471624;3472769;3473078;3473078;3473078;3473078;3473078;3473078;3473393;3473393;3473393;3473393;3473393;3473393;3473393;3474708;3474708;3474708;3474708;3474708;3475970;3475970;3475970;3475970;3475970;3477875;3477875;3477875;3477875;3478424;3478424;3478424;3479517;3479517…	3454811;3463672;3466193;3466193;3467337;3467337;3467337;3468936;3468936;3468936;3468936;3469593;3469593;3469593;3469593;3471791;3471791;3473230;3473230;3473230;3473230;3473230;3473230;3473230;3473522;3473522;3473521;3474457;3473522;3473522;3473522;3474782;3474782;3474782;3474782;3474782;3476062;3476019;3476062;3476062;3476062;3478612;3478026;3478026;3478026;3478612;3478612;3478612;3479590;3479590…	+;+;+;+;+;+;+;+;+;+;+;+;+;+;+;+;+;+;+;+;+;+;+;+;+;+;+;+;+;+;+;+;+;+;+;+;+;+;+;+;+;+;+;+;+;+;+;+;+;+;+;+;+;+;+;+;+;+;+;+	5324	2	0	0	0	0	0	0	0	0	0	0.114471	0	0	0	0	0	0	0	0	0	0.0114471
AL512413.1	chr1	3487246	3487627	+	382	0	0	0	0	0	0	0	0	0	0	0	0	0	0	0	0	0	0	0	0	0
MEGF6	chr1;chr1;chr1;chr1;chr1;chr1;chr1;chr1;chr1;chr1;chr1;chr1;chr1;chr1;chr1;chr1;chr1;chr1;chr1;chr1;chr1;chr1;chr1;chr1;chr1;chr1;chr1;chr1;chr1;chr1;chr1;chr1;chr1;chr1;chr1;chr1;chr1;chr1;chr1;chr1;chr1;chr1;chr1;chr1;chr1;chr1;chr1;chr1;chr1;chr1;chr1;chr1;chr1;chr1;chr1;chr1;chr1;chr1;chr1;chr1;chr1;chr1;chr1;chr1;chr1;chr1;chr1;chr1;chr1;chr1;chr1;chr1;chr1;chr1;chr1;chr1;chr1;chr1;chr1;chr1…	3487951;3489920;3490312;3490562;3490912;3490912;3490912;3490925;3492639;3492639;3492639;3492639;3492639;3492639;3492728;3493771;3493771;3493771;3493771;3493771;3493996;3493996;3493996;3493996;3493996;3494371;3494371;3494371;3494371;3494371;3494613;3494613;3494613;3494613;3495890;3495890;3495890;3495890;3495890;3496655;3496655;3496655;3496655;3496988;3496988;3497233;3497233;3497233;3497491;3498371…	3490589;3490589;3490589;3490589;3490959;3490959;3490959;3490959;3492767;3492767;3492767;3493486;3492767;3492767;3492767;3493899;3493899;3493899;3493797;3493899;3494244;3494124;3494124;3494124;3494124;3494741;3494499;3494499;3494499;3494499;3494741;3494741;3494741;3494741;3496014;3496018;3496018;3496018;3496018;3496717;3496783;3496783;3496783;3497119;3497119;3497361;3497361;3497361;3497621;3498499…	-;-;-;-;-;-;-;-;-;-;-;-;-;-;-;-;-;-;-;-;-;-;-;-;-;-;-;-;-;-;-;-;-;-;-;-;-;-;-;-;-;-;-;-;-;-;-;-;-;-;-;-;-;-;-;-;-;-;-;-;-;-;-;-;-;-;-;-;-;-;-;-;-;-;-;-;-;-;-;-;-;-;-;-;-;-;-;-;-;-;-;-;-;-;-;-;-;-;-;-;-;-;-;-;-;-;-;-;-;-;-;-;-;-;-;-;-;-;-;-;-;-	9021	73	127	33	41	37	68	40	30	55	37	4.17819	6.1218	1.08016	1.73277	2.22293	2.9655	2.37068	1.99383	2.68082	2.27414	2.76208
MIR551A	chr1	3560695	3560790	-	96	0	0	0	0	0	0	0	0	0	0	0	0	0	0	0	0	0	0	0	0	0
AL513320.1	chr1;chr1;chr1	3623190;3624308;3624632	3623556;3624450;3624743	-;-;-	622	0	0	0	0	0	1	0	0	0	0	0	0	0	0	0	0.0436104	0	0	0	0	0.00436104
TPRG1L	chr1;chr1;chr1;chr1;chr1;chr1;chr1;chr1;chr1	3625015;3625050;3625424;3625424;3625713;3627500;3627500;3628409;3628409	3625273;3625273;3625515;3625515;3625889;3627653;3627653;3630127;3630127	+;+;+;+;+;+;+;+;+	2401	110	197	60	100	75	144	50	58	43	49	6.2959	9.49602	1.96393	4.22626	4.50594	6.27989	2.96336	3.85474	2.09591	3.0117	4.46936
WRAP73	chr1;chr1;chr1;chr1;chr1;chr1;chr1;chr1;chr1;chr1;chr1;chr1;chr1;chr1;chr1;chr1;chr1;chr1;chr1;chr1;chr1;chr1;chr1;chr1;chr1;chr1;chr1;chr1;chr1;chr1;chr1;chr1;chr1;chr1;chr1;chr1;chr1;chr1;chr1;chr1;chr1;chr1;chr1;chr1;chr1;chr1;chr1;chr1;chr1;chr1;chr1;chr1;chr1;chr1;chr1;chr1;chr1;chr1;chr1;chr1	3630767;3630770;3631466;3631886;3632213;3632213;3632213;3632766;3633310;3633398;3633398;3633398;3634916;3634997;3634997;3634997;3634997;3634997;3635014;3635160;3635160;3635160;3635160;3635160;3635160;3635272;3635944;3635944;3635944;3635944;3635944;3636995;3636995;3636995;3636995;3636995;3636995;3638750;3638750;3638750;3638750;3638750;3638750;3646666;3646666;3646666;3646666;3646666;3647246;3647408…	3631657;3631117;3631657;3637098;3632338;3632338;3632338;3633503;3633503;3633503;3633503;3633503;3635074;3635074;3635074;3635074;3635074;3635074;3635074;3635294;3635433;3635450;3635294;3635294;3635294;3635294;3636030;3636030;3636030;3636030;3636030;3637098;3637098;3637098;3637057;3637098;3637098;3638822;3638822;3639625;3638822;3638822;3638822;3646782;3646782;3646782;3646782;3646782;3647560;3647560…	-;-;-;-;-;-;-;-;-;-;-;-;-;-;-;-;-;-;-;-;-;-;-;-;-;-;-;-;-;-;-;-;-;-;-;-;-;-;-;-;-;-;-;-;-;-;-;-;-;-;-;-;-;-;-;-;-;-;-;-	7634	261	377	182	206	147	271	108	176	220	138	14.9384	18.1726	5.95726	8.70609	8.83165	11.8184	6.40085	11.6971	10.7233	8.48193	10.5728
TP73	chr1;chr1;chr1;chr1;chr1;chr1;chr1;chr1;chr1;chr1;chr1;chr1;chr1;chr1;chr1;chr1;chr1;chr1;chr1;chr1;chr1;chr1;chr1;chr1;chr1;chr1;chr1;chr1;chr1;chr1;chr1;chr1;chr1;chr1;chr1;chr1;chr1;chr1;chr1;chr1;chr1;chr1;chr1;chr1;chr1;chr1;chr1;chr1;chr1;chr1;chr1;chr1;chr1;chr1;chr1;chr1;chr1;chr1;chr1;chr1;chr1;chr1;chr1;chr1;chr1;chr1;chr1;chr1;chr1;chr1;chr1;chr1;chr1;chr1;chr1;chr1;chr1;chr1;chr1;chr1…	3652516;3652520;3652565;3652565;3652565;3682333;3682333;3682333;3682333;3682333;3682366;3682366;3683060;3683060;3683060;3683060;3683060;3683060;3683060;3690672;3690672;3690672;3690707;3698046;3698058;3707549;3707549;3707549;3707549;3707549;3707549;3707549;3707549;3707549;3707549;3707549;3707549;3707549;3722021;3722021;3722021;3722021;3722021;3722021;3722021;3722021;3722021;3722021;3722021;3722021…	3652641;3652641;3652641;3652641;3652641;3682430;3682430;3682430;3682430;3682430;3682430;3682430;3683180;3683180;3683180;3683180;3683180;3683180;3683180;3690944;3690944;3690944;3690944;3698151;3698151;3708534;3707791;3707791;3707791;3707791;3707791;3707791;3707791;3707791;3707791;3707791;3707791;3707791;3722207;3722207;3722207;3722207;3722207;3722207;3722207;3722207;3722207;3722207;3722207;3722207…	+;+;+;+;+;+;+;+;+;+;+;+;+;+;+;+;+;+;+;+;+;+;+;+;+;+;+;+;+;+;+;+;+;+;+;+;+;+;+;+;+;+;+;+;+;+;+;+;+;+;+;+;+;+;+;+;+;+;+;+;+;+;+;+;+;+;+;+;+;+;+;+;+;+;+;+;+;+;+;+;+;+;+;+;+;+;+;+;+;+;+;+;+;+;+;+;+;+;+;+;+;+;+;+;+;+;+;+;+;+;+;+;+;+;+;+;+;+;+;+;+;+;+;+;+;+;+;+;+;+;+;+;+;+;+;+;+;+;+;+;+;+;+;+;+;+	6767	5	8	5	4	1	3	1	2	1	1	0.286177	0.385625	0.163661	0.16905	0.0600792	0.130831	0.0592671	0.132922	0.0487422	0.0614633	0.149782
AL136528.1	chr1;chr1;chr1	3658938;3662153;3668625	3659430;3662265;3668772	-;-;-	754	0	1	0	0	0	0	0	0	0	0	0	0.0482031	0	0	0	0	0	0	0	0	0.00482031
AL136528.2	chr1;chr1	3712200;3714187	3712438;3714298	-;-	351	0	0	0	0	0	0	0	0	0	0	0	0	0	0	0	0	0	0	0	0	0
TP73-AS1	chr1;chr1;chr1;chr1;chr1;chr1;chr1;chr1;chr1;chr1;chr1;chr1;chr1;chr1;chr1;chr1;chr1;chr1;chr1;chr1;chr1;chr1;chr1;chr1;chr1;chr1;chr1;chr1;chr1;chr1;chr1;chr1;chr1;chr1;chr1;chr1;chr1;chr1;chr1;chr1;chr1;chr1;chr1;chr1;chr1;chr1;chr1;chr1;chr1;chr1;chr1;chr1;chr1;chr1;chr1;chr1;chr1;chr1;chr1;chr1;chr1;chr1;chr1;chr1;chr1;chr1;chr1;chr1;chr1;chr1;chr1;chr1;chr1;chr1;chr1;chr1;chr1;chr1;chr1;chr1…	3735511;3735601;3735611;3735650;3735686;3735984;3736057;3736175;3736193;3736408;3736926;3736926;3736926;3736926;3736926;3737143;3737149;3737166;3737193;3737206;3737212;3737212;3737338;3737529;3737539;3737594;3737781;3738075;3738223;3738223;3738223;3738434;3738447;3739059;3739458;3739624;3739696;3739705;3739836;3739848;3739989;3740124;3740137;3740233;3740233;3740233;3740233;3740233;3740233;3740233…	3735542;3736588;3737854;3736558;3737854;3740387;3736558;3736558;3737854;3736758;3737296;3737103;3737103;3737103;3737103;3738513;3738513;3739407;3739335;3737854;3737854;3738513;3737854;3737854;3739551;3738513;3737875;3738513;3739227;3738513;3738513;3738513;3738513;3739216;3740387;3740387;3740387;3740387;3740387;3742957;3740387;3740387;3740387;3740387;3740387;3740387;3740387;3740387;3740387;3740387…	-;-;-;-;-;-;-;-;-;-;-;-;-;-;-;-;-;-;-;-;-;-;-;-;-;-;-;-;-;-;-;-;-;-;-;-;-;-;-;-;-;-;-;-;-;-;-;-;-;-;-;-;-;-;-;-;-;-;-;-;-;-;-;-;-;-;-;-;-;-;-;-;-;-;-;-;-;-;-;-;-;-;-;-;-;-;-;-;-;-;-;-;-;-;-;-;-;-;-;-;-;-;-;-;-;-;-;-;-;-;-;-;-;-;-;-;-;-;-;-;-;-;-;-;-;-;-;-;-;-;-;-;-;-;-;-;-;-;-;-;-;-	9701	85	180	83	50	48	101	39	43	96	40	4.86501	8.67656	2.71677	2.11313	2.8838	4.40465	2.31142	2.85782	4.67925	2.45853	3.79669
AL136528.3	chr1	3736943	3737103	+	161	0	3	0	1	0	0	0	0	1	0	0	0.144609	0	0.0422626	0	0	0	0	0.0487422	0	0.0235614
CCDC27	chr1;chr1;chr1;chr1;chr1;chr1;chr1;chr1;chr1;chr1;chr1;chr1;chr1;chr1;chr1;chr1;chr1;chr1;chr1;chr1;chr1;chr1;chr1;chr1;chr1;chr1;chr1;chr1;chr1;chr1	3746460;3747814;3751332;3752445;3752450;3752475;3754118;3754118;3754118;3755457;3755457;3755457;3756733;3756752;3761281;3761281;3762620;3762620;3762967;3763108;3763706;3763706;3766535;3766535;3767233;3767233;3769783;3769783;3771401;3771401	3746691;3747958;3751457;3752799;3752799;3752799;3754241;3754241;3754241;3755567;3755567;3757189;3756890;3756890;3761430;3761430;3762712;3762712;3763474;3763474;3763836;3763836;3766612;3766612;3767445;3767445;3769887;3769887;3771645;3771645	+;+;+;+;+;+;+;+;+;+;+;+;+;+;+;+;+;+;+;+;+;+;+;+;+;+;+;+;+;+	4238	9	13	3	1	6	5	2	3	5	4	0.515119	0.626641	0.0981966	0.0422626	0.360475	0.218052	0.118534	0.199383	0.243711	0.245853	0.266823
SMIM1	chr1;chr1;chr1;chr1;chr1;chr1;chr1;chr1;chr1;chr1;chr1;chr1;chr1	3772655;3772771;3772787;3772825;3773063;3773063;3773063;3775299;3775299;3775299;3775299;3775795;3775795	3772788;3772788;3772841;3773181;3773181;3773181;3773181;3775483;3775388;3775670;3775483;3775982;3775956	+;+;+;+;+;+;+;+;+;+;+;+;+	1087	5	1	1	5	1	1	0	0	3	2	0.286177	0.0482031	0.0327322	0.211313	0.0600792	0.0436104	0	0	0.146227	0.122927	0.0951268
LRRC47	chr1;chr1;chr1;chr1;chr1;chr1;chr1;chr1;chr1;chr1;chr1;chr1;chr1;chr1;chr1;chr1	3778559;3781135;3781290;3781512;3781512;3781512;3782661;3782661;3782661;3783770;3783996;3783996;3783996;3785087;3786849;3795862	3781336;3781336;3781336;3781601;3781601;3781601;3782763;3782763;3782763;3783911;3784175;3784047;3784111;3785203;3787310;3796498	-;-;-;-;-;-;-;-;-;-;-;-;-;-;-;-	4509	85	164	306	425	359	373	250	267	279	214	4.86501	7.90531	10.0161	17.9616	21.5684	16.2667	14.8168	17.7451	13.5991	13.1531	13.7897
RN7SL574P	chr1	3782815	3783111	+	297	1	1	1	0	2	1	1	1	0	0	0.0572354	0.0482031	0.0327322	0	0.120158	0.0436104	0.0592671	0.066461	0	0	0.0427668
AL365330.1	chr1	3785008	3785538	+	531	7	19	39	30	34	32	27	13	24	14	0.400648	0.915859	1.27656	1.26788	2.04269	1.39553	1.60021	0.863993	1.16981	0.860486	1.17937
CEP104	chr1;chr1;chr1;chr1;chr1;chr1;chr1;chr1;chr1;chr1;chr1;chr1;chr1;chr1;chr1;chr1;chr1;chr1;chr1;chr1;chr1;chr1;chr1;chr1;chr1;chr1;chr1;chr1;chr1;chr1;chr1;chr1;chr1;chr1;chr1;chr1;chr1;chr1;chr1;chr1;chr1;chr1;chr1;chr1;chr1;chr1;chr1;chr1;chr1;chr1;chr1;chr1;chr1;chr1;chr1;chr1;chr1;chr1;chr1;chr1;chr1;chr1;chr1;chr1;chr1;chr1;chr1;chr1;chr1;chr1;chr1;chr1;chr1;chr1;chr1;chr1;chr1	3812086;3815239;3816149;3816280;3816280;3822776;3823174;3823174;3823424;3823424;3823424;3825758;3825758;3825758;3826370;3826370;3826370;3826708;3826708;3826708;3829266;3829266;3829266;3829692;3829791;3831046;3831046;3831091;3833671;3833862;3833862;3834925;3834925;3834925;3835062;3836495;3836495;3836495;3836915;3837292;3837292;3837292;3838964;3838964;3838964;3839083;3839608;3839608;3839608;3839757…	3815517;3815517;3816370;3816370;3816458;3823241;3823241;3823241;3823562;3823562;3823562;3825866;3825866;3825866;3826436;3826436;3826436;3826744;3826744;3826744;3829373;3829306;3829373;3829997;3829997;3831224;3831222;3831222;3834035;3834035;3834035;3835092;3835092;3835092;3835092;3836692;3836692;3836692;3837136;3837345;3837519;3837519;3839110;3839119;3839119;3839119;3839776;3839776;3839776;3839776…	-;-;-;-;-;-;-;-;-;-;-;-;-;-;-;-;-;-;-;-;-;-;-;-;-;-;-;-;-;-;-;-;-;-;-;-;-;-;-;-;-;-;-;-;-;-;-;-;-;-;-;-;-;-;-;-;-;-;-;-;-;-;-;-;-;-;-;-;-;-;-;-;-;-;-;-;-	7871	220	388	289	233	222	346	123	142	243	154	12.5918	18.7028	9.45961	9.84718	13.3376	15.0892	7.28985	9.43746	11.8443	9.46535	11.7065
DFFB	chr1;chr1;chr1;chr1;chr1;chr1;chr1;chr1;chr1;chr1;chr1;chr1;chr1;chr1;chr1;chr1;chr1;chr1;chr1;chr1;chr1;chr1;chr1;chr1;chr1;chr1;chr1;chr1;chr1;chr1;chr1;chr1;chr1;chr1;chr1;chr1;chr1;chr1;chr1;chr1;chr1;chr1;chr1;chr1;chr1;chr1;chr1;chr1;chr1;chr1;chr1;chr1;chr1;chr1;chr1;chr1;chr1;chr1;chr1;chr1;chr1;chr1;chr1;chr1;chr1;chr1;chr1;chr1;chr1;chr1;chr1	3857267;3857267;3857281;3857460;3857473;3857473;3857476;3857517;3857600;3857604;3858718;3858718;3858718;3858718;3858718;3858718;3858718;3858718;3858718;3858718;3860420;3860420;3865643;3865762;3865762;3865812;3865812;3865812;3865812;3865812;3866284;3867663;3867974;3867974;3867974;3867974;3867974;3867974;3867974;3867974;3869605;3869605;3869605;3869605;3869605;3869605;3869605;3869605;3869605;3872472…	3857717;3857717;3857717;3857717;3857717;3857717;3857717;3857717;3857717;3857717;3858851;3858866;3858844;3858844;3858844;3858844;3858866;3858844;3858844;3858866;3860506;3860490;3866000;3866000;3866000;3866000;3866000;3866000;3866000;3866000;3866398;3868053;3868053;3868053;3868053;3868053;3868053;3868053;3868053;3868053;3869775;3869775;3869775;3869775;3869775;3869775;3869775;3869775;3869775;3872545…	+;+;+;+;+;+;+;+;+;+;+;+;+;+;+;+;+;+;+;+;+;+;+;+;+;+;+;+;+;+;+;+;+;+;+;+;+;+;+;+;+;+;+;+;+;+;+;+;+;+;+;+;+;+;+;+;+;+;+;+;+;+;+;+;+;+;+;+;+;+;+	3870	104	130	71	48	61	100	50	48	99	33	5.95248	6.26641	2.32399	2.0286	3.66483	4.36104	2.96336	3.19013	4.82547	2.02829	3.76046
C1orf174	chr1;chr1;chr1;chr1;chr1;chr1;chr1;chr1;chr1;chr1;chr1;chr1	3889125;3889125;3889133;3890569;3890569;3890569;3892883;3892883;3895295;3900172;3900172;3900172	3890073;3890073;3890073;3891057;3891057;3892996;3892996;3892996;3896183;3900272;3900293;3900247	-;-;-;-;-;-;-;-;-;-;-;-	4388	528	683	609	402	325	488	264	278	576	381	30.2203	32.9227	19.9339	16.9896	19.5258	21.2819	15.6465	18.4762	28.0755	23.4175	22.649
LINC01134	chr1;chr1;chr1;chr1;chr1;chr1;chr1;chr1;chr1;chr1;chr1	3900352;3900372;3900404;3900416;3903965;3903965;3905231;3913692;3914395;3914395;3914395	3900631;3900631;3900631;3900631;3904036;3904036;3905532;3914290;3917225;3915447;3914652	+;+;+;+;+;+;+;+;+;+;+	4084	5	6	7	2	6	5	4	1	4	3	0.286177	0.289219	0.229125	0.0845251	0.360475	0.218052	0.237068	0.066461	0.194969	0.18439	0.215046
LINC01346	chr1;chr1;chr1;chr1;chr1;chr1;chr1;chr1;chr1;chr1;chr1	3940486;3940565;3940617;3940994;3940994;3940994;3945188;3947756;3949027;3949027;3952253	3940698;3940698;3940698;3941143;3941143;3941143;3945462;3948321;3949866;3949866;3955262	+;+;+;+;+;+;+;+;+;+;+	5054	0	0	0	0	0	0	0	0	0	0	0	0	0	0	0	0	0	0	0	0	0
LINC01345	chr1;chr1;chr1;chr1;chr1;chr1;chr1;chr1;chr1;chr1;chr1;chr1;chr1;chr1;chr1	3944547;3944561;3945494;3946320;3946320;3947144;3947144;3947275;3947957;3947957;3947957;3947957;3948863;3948863;3948863	3945141;3945141;3945669;3946463;3946463;3947328;3947328;3947328;3949024;3948595;3948595;3948595;3949024;3948900;3948900	-;-;-;-;-;-;-;-;-;-;-;-;-;-;-	2168	0	0	0	0	0	0	0	0	0	0	0	0	0	0	0	0	0	0	0	0	0
LINC02780	chr1;chr1;chr1;chr1;chr1;chr1;chr1;chr1;chr1;chr1;chr1;chr1;chr1	3976133;3976140;3976140;3976882;3976882;3976882;3995642;3995785;3996807;3996824;3998056;3998056;4012231	3976195;3976195;3976195;3977157;3977102;3977157;3995691;3995830;3996932;3996932;3998058;3998855;4012704	+;+;+;+;+;+;+;+;+;+;+;+;+	1835	0	0	0	0	0	0	0	0	0	0	0	0	0	0	0	0	0	0	0	0	0
AL805961.1	chr1;chr1	4012921;4018478	4016706;4019508	-;-	4817	0	0	0	0	0	1	0	0	0	0	0	0	0	0	0	0.0436104	0	0	0	0	0.00436104
EEF1DP6	chr1	4175528	4175899	-	372	0	0	0	0	0	0	0	0	0	0	0	0	0	0	0	0	0	0	0	0	0
LINC01777	chr1;chr1;chr1;chr1;chr1;chr1;chr1;chr1;chr1;chr1;chr1;chr1;chr1;chr1;chr1;chr1;chr1;chr1;chr1;chr1;chr1;chr1;chr1;chr1;chr1;chr1;chr1;chr1;chr1;chr1;chr1;chr1;chr1;chr1;chr1;chr1;chr1;chr1;chr1;chr1;chr1;chr1;chr1;chr1;chr1;chr1;chr1;chr1;chr1;chr1;chr1;chr1;chr1;chr1;chr1;chr1;chr1;chr1;chr1;chr1;chr1;chr1	4412027;4412042;4412042;4412051;4412079;4412081;4412089;4412095;4412096;4412139;4412139;4415553;4415553;4415553;4415553;4415553;4415553;4415553;4415553;4415553;4415553;4415553;4415553;4416311;4416312;4416312;4416312;4416312;4416312;4416312;4416312;4416312;4416312;4416312;4416312;4416312;4416722;4416722;4417798;4417798;4417821;4422760;4422760;4422876;4422876;4422876;4423054;4423348;4423348;4423348…	4412349;4412349;4412349;4412632;4412349;4412632;4412632;4412632;4412349;4412349;4412349;4415587;4415587;4415587;4415587;4415587;4415587;4415587;4415587;4415587;4415587;4415587;4415587;4416548;4416548;4416548;4416548;4416548;4416548;4416548;4416548;4416548;4416548;4416548;4416548;4416548;4416881;4416881;4418106;4418107;4418106;4423187;4423187;4423187;4423187;4423187;4423187;4423448;4423448;4423448…	+;+;+;+;+;+;+;+;+;+;+;+;+;+;+;+;+;+;+;+;+;+;+;+;+;+;+;+;+;+;+;+;+;+;+;+;+;+;+;+;+;+;+;+;+;+;+;+;+;+;+;+;+;+;+;+;+;+;+;+;+;+	2574	0	0	0	0	0	0	0	0	0	0	0	0	0	0	0	0	0	0	0	0	0
AL355602.1	chr1;chr1	4479131;4484194	4482350;4484375	-;-	3402	0	0	0	0	0	0	0	0	0	0	0	0	0	0	0	0	0	0	0	0	0
Z98747.1	chr1;chr1	4551735;4552105	4552049;4552145	-;-	356	0	0	0	0	0	0	0	0	0	0	0	0	0	0	0	0	0	0	0	0	0
LINC01646	chr1;chr1;chr1;chr1;chr1;chr1;chr1;chr1;chr1;chr1;chr1;chr1;chr1;chr1;chr1;chr1;chr1;chr1;chr1;chr1;chr1;chr1;chr1;chr1;chr1;chr1;chr1	4571481;4571489;4571499;4571504;4571504;4571513;4571516;4571548;4572470;4572470;4572470;4572470;4572470;4575322;4582277;4582277;4583083;4583083;4583339;4583342;4583897;4593052;4593052;4593052;4593052;4593052;4593700	4571629;4571629;4571629;4571629;4571629;4571629;4571629;4571629;4572592;4572592;4572592;4572592;4572592;4575450;4582574;4582574;4583178;4583178;4583421;4583708;4585094;4594016;4594009;4593190;4594009;4594016;4594009	+;+;+;+;+;+;+;+;+;+;+;+;+;+;+;+;+;+;+;+;+;+;+;+;+;+;+	3328	0	0	0	0	0	0	0	0	0	0	0	0	0	0	0	0	0	0	0	0	0
AJAP1	chr1;chr1;chr1;chr1;chr1;chr1;chr1;chr1;chr1;chr1;chr1;chr1;chr1;chr1	4654609;4654732;4711155;4711900;4711900;4711900;4769853;4769853;4772280;4772280;4774427;4774427;4777401;4782545	4655454;4655454;4711186;4712165;4712699;4712699;4769940;4769940;4772525;4772525;4774558;4774558;4777794;4792534	+;+;+;+;+;+;+;+;+;+;+;+;+;+	12528	0	0	0	0	0	0	0	0	0	0	0	0	0	0	0	0	0	0	0	0	0
Z98886.1	chr1;chr1;chr1;chr1	4730211;4730272;4733536;4734798	4733030;4733030;4733745;4734992	-;-;-;-	3225	0	0	0	0	0	0	1	0	0	0	0	0	0	0	0	0	0.0592671	0	0	0	0.00592671
BX005132.1	chr1;chr1;chr1	4963954;4964418;4973107	4964089;4964553;4973298	-;-;-	464	0	0	0	0	0	0	0	0	0	0	0	0	0	0	0	0	0	0	0	0	0
LINC02781	chr1;chr1;chr1;chr1;chr1	4973381;4974295;4974838;4976962;4980481	4973547;4974381;4974945;4977091;4981568	+;+;+;+;+	1580	0	0	0	0	0	0	0	0	0	0	0	0	0	0	0	0	0	0	0	0	0
LINC02782	chr1;chr1;chr1;chr1	5086459;5088251;5090580;5090733	5086569;5088373;5090627;5090899	-;-;-;-	449	0	0	0	0	0	0	0	0	0	0	0	0	0	0	0	0	0	0	0	0	0
AL139823.1	chr1;chr1;chr1;chr1	5301928;5303328;5304401;5306942	5302004;5303393;5305029;5307394	-;-;-;-	1225	0	0	0	0	0	0	0	0	0	0	0	0	0	0	0	0	0	0	0	0	0
Z98259.3	chr1;chr1;chr1;chr1;chr1;chr1;chr1;chr1;chr1;chr1	5478736;5489795;5490829;5491144;5491144;5492488;5492488;5492755;5492755;5492755	5478841;5491581;5491050;5491581;5491581;5492607;5492607;5493057;5492804;5492889	-;-;-;-;-;-;-;-;-;-	2316	0	0	0	0	0	0	0	0	0	0	0	0	0	0	0	0	0	0	0	0	0
Z98259.2	chr1;chr1	5480787;5481956	5481322;5482028	-;-	609	0	0	0	0	0	0	0	0	0	0	0	0	0	0	0	0	0	0	0	0	0
Z98259.1	chr1	5492978	5494674	+	1697	0	0	0	0	0	0	0	0	0	0	0	0	0	0	0	0	0	0	0	0	0
Z97988.2	chr1	5554747	5554881	+	135	0	0	0	0	0	0	0	0	0	0	0	0	0	0	0	0	0	0	0	0	0
AL365255.1	chr1;chr1;chr1;chr1;chr1	5561709;5563170;5587368;5668141;5668141	5562254;5563355;5587575;5668295;5668255	-;-;-;-;-	1095	0	0	0	0	0	0	0	0	0	0	0	0	0	0	0	0	0	0	0	0	0
Z97988.1	chr1	5564071	5564143	+	73	0	0	0	0	0	0	0	0	0	0	0	0	0	0	0	0	0	0	0	0	0
MIR4689	chr1	5862672	5862741	-	70	0	0	0	0	0	0	0	0	0	0	0	0	0	0	0	0	0	0	0	0	0
NPHP4	chr1;chr1;chr1;chr1;chr1;chr1;chr1;chr1;chr1;chr1;chr1;chr1;chr1;chr1;chr1;chr1;chr1;chr1;chr1;chr1;chr1;chr1;chr1;chr1;chr1;chr1;chr1;chr1;chr1;chr1;chr1;chr1;chr1;chr1;chr1;chr1;chr1;chr1;chr1;chr1;chr1;chr1;chr1;chr1;chr1;chr1;chr1;chr1;chr1;chr1;chr1;chr1;chr1;chr1;chr1;chr1;chr1;chr1;chr1;chr1;chr1;chr1;chr1;chr1;chr1;chr1;chr1;chr1;chr1;chr1;chr1;chr1;chr1;chr1;chr1;chr1;chr1;chr1;chr1;chr1…	5862811;5862811;5862811;5862811;5862813;5863265;5863890;5863890;5863890;5863890;5864338;5864338;5864338;5864338;5864338;5865102;5865102;5865102;5865102;5866373;5866373;5866373;5866373;5867030;5867030;5867030;5867030;5867030;5867030;5867082;5867740;5867740;5867740;5867740;5867740;5867740;5873252;5873252;5873252;5873252;5873252;5874471;5874471;5874471;5874471;5874874;5874874;5874874;5874874;5874905…	5863405;5863405;5866458;5864033;5863405;5863405;5864033;5864033;5864033;5864033;5864517;5864517;5864517;5864517;5866458;5865273;5865273;5865273;5865273;5866458;5866458;5866458;5866458;5867115;5867115;5867115;5867115;5867115;5867652;5867115;5867896;5867896;5867896;5867896;5867896;5868375;5873841;5873335;5873335;5873335;5873335;5874657;5874657;5874657;5874657;5875100;5875100;5875100;5875100;5875100…	-;-;-;-;-;-;-;-;-;-;-;-;-;-;-;-;-;-;-;-;-;-;-;-;-;-;-;-;-;-;-;-;-;-;-;-;-;-;-;-;-;-;-;-;-;-;-;-;-;-;-;-;-;-;-;-;-;-;-;-;-;-;-;-;-;-;-;-;-;-;-;-;-;-;-;-;-;-;-;-;-;-;-;-;-;-;-;-;-;-;-;-;-;-;-;-;-;-;-;-;-;-;-;-;-;-;-;-;-;-;-;-;-;-;-;-;-;-;-;-;-;-;-;-;-;-;-;-;-;-;-;-;-;-;-;-;-;-;-;-;-;-;-;-;-;-;-;-;-;-;-;-;-;-;-	13167	44	66	16	12	32	76	38	22	28	9	2.51836	3.18141	0.523715	0.507151	1.92254	3.31439	2.25215	1.46214	1.36478	0.55317	1.75998
KCNAB2	chr1;chr1;chr1;chr1;chr1;chr1;chr1;chr1;chr1;chr1;chr1;chr1;chr1;chr1;chr1;chr1;chr1;chr1;chr1;chr1;chr1;chr1;chr1;chr1;chr1;chr1;chr1;chr1;chr1;chr1;chr1;chr1;chr1;chr1;chr1;chr1;chr1;chr1;chr1;chr1;chr1;chr1;chr1;chr1;chr1;chr1;chr1;chr1;chr1;chr1;chr1;chr1;chr1;chr1;chr1;chr1;chr1;chr1;chr1;chr1;chr1;chr1;chr1;chr1;chr1;chr1;chr1;chr1;chr1;chr1;chr1;chr1;chr1;chr1;chr1;chr1;chr1;chr1;chr1;chr1…	5990927;5991320;5992262;5992639;5992666;5992671;5992671;5992675;5992685;5992693;5992703;5992706;5992711;5992711;5992714;5992723;5992731;5992753;5992760;5995863;5995863;5995863;6007439;6018635;6018635;6018635;6026013;6026163;6026272;6026275;6026276;6026294;6026320;6026327;6026334;6026345;6026345;6026347;6026361;6027297;6027356;6034283;6034677;6034980;6035090;6035917;6040517;6040517;6040517;6040517…	5991043;5991556;5992788;5992788;5992788;5992788;5992788;5992788;5992788;5992788;5992788;5992788;5992788;5992788;5992788;5992788;5992788;5992788;5992788;5996084;5996084;5996084;6007660;6018963;6018968;6018835;6026445;6026445;6026445;6026445;6026445;6026445;6026445;6026445;6026445;6026445;6026445;6026445;6026445;6027459;6027459;6034794;6034963;6035172;6035172;6036048;6040645;6040645;6040645;6040645…	+;+;+;+;+;+;+;+;+;+;+;+;+;+;+;+;+;+;+;+;+;+;+;+;+;+;+;+;+;+;+;+;+;+;+;+;+;+;+;+;+;+;+;+;+;+;+;+;+;+;+;+;+;+;+;+;+;+;+;+;+;+;+;+;+;+;+;+;+;+;+;+;+;+;+;+;+;+;+;+;+;+;+;+;+;+;+;+;+;+;+;+;+;+;+;+;+;+;+;+;+;+;+;+;+;+;+;+;+;+;+;+;+;+;+;+;+;+;+;+;+;+;+;+;+;+;+;+;+;+;+;+;+;+;+;+;+;+;+;+;+;+;+;+;+;+;+;+;+;+;+;+;+;+;+;+;+;+;+;+;+;+;+;+;+;+;+;+;+;+;+;+;+;+;+;+;+;+;+;+;+;+;+;+;+;+;+;+;+;+;+;+;+;+;+;+;+;+;+;+…	17329	5245	5617	671	477	844	1018	391	377	1816	844	300.2	270.757	21.9633	20.1592	50.7069	44.3953	23.1734	25.0558	88.5158	51.875	89.6802
CHD5	chr1;chr1;chr1;chr1;chr1;chr1;chr1;chr1;chr1;chr1;chr1;chr1;chr1;chr1;chr1;chr1;chr1;chr1;chr1;chr1;chr1;chr1;chr1;chr1;chr1;chr1;chr1;chr1;chr1;chr1;chr1;chr1;chr1;chr1;chr1;chr1;chr1;chr1;chr1;chr1;chr1;chr1;chr1;chr1;chr1;chr1;chr1;chr1;chr1;chr1;chr1;chr1;chr1;chr1;chr1;chr1;chr1;chr1;chr1;chr1;chr1;chr1;chr1;chr1;chr1;chr1;chr1;chr1;chr1;chr1;chr1;chr1;chr1;chr1;chr1;chr1;chr1;chr1;chr1;chr1…	6101787;6105081;6105081;6105083;6105091;6106234;6106234;6106234;6106234;6106234;6106395;6106395;6106616;6106616;6106616;6106616;6106616;6109795;6109795;6109795;6109795;6110394;6110394;6110394;6110394;6111775;6111775;6111775;6111775;6112140;6112140;6112140;6112140;6112909;6112909;6112909;6112909;6113311;6121105;6121105;6121105;6121105;6121494;6121494;6121494;6121494;6123948;6123948;6123948;6124517…	6105427;6105427;6105427;6105427;6105427;6106287;6106287;6106287;6106287;6106287;6106509;6106509;6106779;6106779;6106779;6106772;6106779;6109990;6109990;6109990;6109990;6110526;6110526;6110526;6110526;6111883;6111883;6111883;6111883;6112277;6112277;6112277;6112277;6112998;6112998;6112998;6112998;6113416;6121237;6121237;6121237;6121237;6121573;6121573;6121573;6121573;6124107;6124107;6124107;6124661…	-;-;-;-;-;-;-;-;-;-;-;-;-;-;-;-;-;-;-;-;-;-;-;-;-;-;-;-;-;-;-;-;-;-;-;-;-;-;-;-;-;-;-;-;-;-;-;-;-;-;-;-;-;-;-;-;-;-;-;-;-;-;-;-;-;-;-;-;-;-;-;-;-;-;-;-;-;-;-;-;-;-;-;-;-;-;-;-;-;-;-;-;-;-;-;-;-;-;-;-;-;-;-;-;-;-;-;-;-;-;-;-;-;-;-;-;-;-;-;-;-;-;-;-;-;-;-;-;-;-;-;-;-;-;-;-;-	10094	0	0	0	0	0	0	0	0	0	0	0	0	0	0	0	0	0	0	0	0	0
AL031847.2	chr1;chr1;chr1;chr1;chr1	6159430;6168150;6181269;6192930;6197652	6159515;6168277;6181486;6193054;6197757	-;-;-;-;-	663	109	77	59	291	42	60	58	102	89	91	6.23866	3.71164	1.9312	12.2984	2.52333	2.61662	3.43749	6.77902	4.33805	5.59316	4.94676
RPL22	chr1;chr1;chr1;chr1;chr1;chr1;chr1;chr1;chr1;chr1;chr1;chr1;chr1;chr1;chr1;chr1;chr1;chr1;chr1;chr1;chr1;chr1;chr1;chr1;chr1;chr1;chr1;chr1;chr1	6185020;6186575;6186615;6186692;6186723;6192927;6192930;6192930;6192930;6192930;6192930;6192930;6197652;6197652;6197652;6197652;6197652;6197652;6197652;6199370;6199562;6200489;6200489;6200489;6203367;6208681;6208681;6209135;6209135	6186816;6186816;6186816;6186816;6186816;6193054;6193054;6193054;6193054;6193054;6193054;6193054;6197756;6197756;6197756;6197756;6197756;6199563;6197756;6199553;6199595;6200750;6200727;6200842;6203494;6208739;6208739;6209389;6209244	-;-;-;-;-;-;-;-;-;-;-;-;-;-;-;-;-;-;-;-;-;-;-;-;-;-;-;-;-	4665	221	237	185	504	180	235	156	189	233	169	12.649	11.4241	6.05546	21.3003	10.8143	10.2484	9.24567	12.5611	11.3569	10.3873	11.6043
AL031847.1	chr1;chr1;chr1	6204840;6205206;6205754	6204982;6205413;6205780	-;-;-	378	0	0	0	0	0	0	0	0	0	0	0	0	0	0	0	0	0	0	0	0	0
RNF207	chr1;chr1;chr1;chr1;chr1;chr1;chr1;chr1;chr1;chr1;chr1;chr1;chr1;chr1;chr1;chr1;chr1;chr1;chr1;chr1;chr1;chr1;chr1;chr1;chr1;chr1;chr1;chr1;chr1;chr1;chr1;chr1;chr1;chr1;chr1;chr1;chr1;chr1;chr1;chr1;chr1;chr1;chr1;chr1;chr1;chr1;chr1;chr1;chr1;chr1;chr1;chr1;chr1;chr1	6205475;6206119;6206129;6206196;6206536;6206536;6206536;6207379;6207379;6207379;6208618;6208860;6208881;6209115;6209115;6209268;6209268;6209414;6209414;6209924;6209924;6209924;6210223;6210223;6210223;6210370;6210370;6210370;6210870;6210902;6210938;6211021;6211021;6211035;6211867;6211867;6211867;6211867;6211923;6212218;6212231;6212231;6212682;6212682;6212682;6212738;6213066;6213066;6218289;6218289…	6206101;6206302;6206302;6206302;6206726;6206726;6206726;6207564;6208307;6207511;6209025;6209025;6209025;6209196;6209196;6209539;6209343;6209539;6209539;6209970;6209970;6209970;6210295;6210295;6210295;6210438;6210900;6210438;6210938;6210938;6211118;6211118;6211118;6211118;6211916;6212053;6212053;6212053;6212053;6212416;6212416;6212416;6212836;6213183;6212733;6212903;6213183;6213183;6218369;6218369…	+;+;+;+;+;+;+;+;+;+;+;+;+;+;+;+;+;+;+;+;+;+;+;+;+;+;+;+;+;+;+;+;+;+;+;+;+;+;+;+;+;+;+;+;+;+;+;+;+;+;+;+;+;+	6595	8	5	5	13	3	5	3	4	5	4	0.457883	0.241016	0.163661	0.549413	0.180238	0.218052	0.177801	0.265844	0.243711	0.245853	0.274347
ICMT	chr1;chr1;chr1;chr1;chr1;chr1;chr1;chr1;chr1;chr1;chr1;chr1;chr1;chr1;chr1;chr1;chr1	6221193;6221898;6223438;6223491;6224599;6231902;6231902;6231902;6233474;6233474;6234405;6234886;6234886;6234886;6235717;6235717;6235717	6225262;6222160;6223502;6225262;6225262;6232119;6232119;6232119;6233643;6233643;6234511;6234974;6234974;6234974;6235972;6235972;6235964	-;-;-;-;-;-;-;-;-;-;-;-;-;-;-;-;-	4910	598	887	404	189	561	659	325	351	691	265	34.2268	42.7562	13.2238	7.98763	33.7045	28.7392	19.2618	23.3278	33.6808	16.2878	25.3196
LINC00337	chr1;chr1;chr1;chr1;chr1;chr1;chr1;chr1;chr1;chr1;chr1	6234692;6236240;6236966;6237245;6237245;6237470;6237771;6237814;6238221;6238221;6238221	6235063;6236336;6237150;6237345;6237345;6237848;6237848;6237848;6238940;6239444;6239408	+;+;+;+;+;+;+;+;+;+;+	2358	25	34	12	10	24	31	14	12	27	18	1.43089	1.63891	0.392786	0.422626	1.4419	1.35192	0.82974	0.797532	1.31604	1.10634	1.07287
HES3	chr1;chr1;chr1;chr1	6244179;6244351;6244548;6245110	6244241;6244446;6244629;6245578	+;+;+;+	710	0	0	0	0	0	0	0	0	0	0	0	0	0	0	0	0	0	0	0	0	0
GPR153	chr1;chr1;chr1;chr1;chr1;chr1	6247353;6250440;6251338;6253718;6254550;6260825	6250003;6250624;6251530;6254147;6255014;6261098	-;-;-;-;-;-	4198	3	1	1	2	1	3	1	2	0	0	0.171706	0.0482031	0.0327322	0.0845251	0.0600792	0.130831	0.0592671	0.132922	0	0	0.0720266
ACOT7	chr1;chr1;chr1;chr1;chr1;chr1;chr1;chr1;chr1;chr1;chr1;chr1;chr1;chr1;chr1;chr1;chr1;chr1;chr1;chr1;chr1;chr1;chr1;chr1;chr1;chr1;chr1;chr1;chr1;chr1;chr1;chr1;chr1;chr1;chr1;chr1;chr1;chr1;chr1;chr1;chr1;chr1;chr1;chr1;chr1;chr1;chr1;chr1;chr1;chr1;chr1;chr1;chr1;chr1;chr1;chr1;chr1;chr1;chr1;chr1;chr1;chr1;chr1;chr1;chr1;chr1;chr1;chr1;chr1;chr1;chr1;chr1;chr1;chr1;chr1;chr1;chr1;chr1;chr1;chr1…	6264269;6264273;6264273;6264273;6264273;6264273;6264273;6264273;6281102;6281102;6281102;6281102;6281102;6281102;6281102;6281102;6281130;6281253;6282724;6282724;6282724;6294864;6294864;6294864;6294864;6294864;6294864;6294864;6294864;6294864;6294864;6318492;6318492;6318492;6318492;6318492;6318492;6318492;6318492;6318492;6327299;6327299;6327299;6327299;6327299;6327299;6327299;6327299;6327299;6333477…	6264695;6264695;6264695;6264695;6264695;6264695;6264695;6264695;6281286;6281286;6281286;6281286;6281286;6281286;6281286;6281286;6281286;6281286;6282796;6282888;6282796;6295504;6294980;6294980;6294980;6294980;6294980;6294980;6294980;6294980;6294980;6318578;6318578;6318578;6318578;6318578;6318578;6318578;6318578;6318578;6327413;6327413;6327413;6327413;6327413;6327413;6327413;6327413;6327413;6333568…	-;-;-;-;-;-;-;-;-;-;-;-;-;-;-;-;-;-;-;-;-;-;-;-;-;-;-;-;-;-;-;-;-;-;-;-;-;-;-;-;-;-;-;-;-;-;-;-;-;-;-;-;-;-;-;-;-;-;-;-;-;-;-;-;-;-;-;-;-;-;-;-;-;-;-;-;-;-;-;-;-;-;-;-;-	4124	283	309	239	326	195	279	131	138	260	203	16.1976	14.8948	7.823	13.7776	11.7155	12.1673	7.76399	9.17162	12.673	12.477	11.8661
AL031848.2	chr1	6393555	6394391	+	837	2	4	0	0	0	0	0	0	0	0	0.114471	0.192812	0	0	0	0	0	0	0	0	0.0307283
HES2	chr1;chr1;chr1;chr1;chr1;chr1;chr1;chr1;chr1;chr1;chr1;chr1;chr1;chr1;chr1;chr1;chr1;chr1;chr1	6412418;6413000;6413050;6415232;6416516;6418414;6418849;6419241;6419607;6419607;6419607;6419607;6419607;6419776;6419776;6419776;6419776;6419776;6424478	6413282;6413282;6413282;6419153;6416631;6419153;6419340;6419340;6419702;6419702;6419702;6419702;6419702;6419917;6419907;6419903;6419919;6419843;6424670	-;-;-;-;-;-;-;-;-;-;-;-;-;-;-;-;-;-;-	5407	1	0	0	1	0	0	0	0	1	0	0.0572354	0	0	0.0422626	0	0	0	0	0.0487422	0	0.014824
ESPN	chr1;chr1;chr1;chr1;chr1;chr1;chr1;chr1;chr1;chr1;chr1;chr1;chr1;chr1;chr1;chr1;chr1;chr1;chr1;chr1;chr1;chr1;chr1;chr1;chr1;chr1;chr1;chr1;chr1;chr1;chr1;chr1;chr1;chr1;chr1;chr1;chr1;chr1;chr1;chr1;chr1;chr1;chr1;chr1;chr1;chr1;chr1;chr1;chr1;chr1;chr1;chr1;chr1;chr1;chr1;chr1;chr1;chr1;chr1;chr1;chr1;chr1;chr1;chr1;chr1;chr1;chr1;chr1;chr1;chr1;chr1;chr1;chr1;chr1;chr1;chr1;chr1;chr1;chr1;chr1…	6424776;6424788;6428226;6428226;6437300;6437568;6440254;6440254;6440254;6440254;6440378;6440626;6440626;6440626;6440626;6440659;6440934;6440934;6440934;6444481;6444481;6444481;6445664;6445664;6445664;6447331;6447351;6448043;6448043;6448467;6448520;6448641;6448641;6448641;6448641;6448641;6448641;6448641;6448641;6448893;6448893;6448893;6448893;6449055;6450374;6450444;6451317;6451603;6451603;6451603…	6425249;6425249;6428419;6428419;6437506;6437747;6440440;6440440;6440440;6440440;6440440;6440797;6440822;6440808;6440808;6440808;6441065;6441065;6441065;6444682;6444682;6444682;6445757;6445935;6445935;6447459;6447459;6448117;6448117;6448561;6448561;6448802;6448802;6448802;6449037;6448802;6448802;6449091;6449091;6448958;6449091;6449056;6449091;6449091;6450470;6450470;6451370;6451748;6451748;6451748…	+;+;+;+;+;+;+;+;+;+;+;+;+;+;+;+;+;+;+;+;+;+;+;+;+;+;+;+;+;+;+;+;+;+;+;+;+;+;+;+;+;+;+;+;+;+;+;+;+;+;+;+;+;+;+;+;+;+;+;+;+;+;+;+;+;+;+;+;+;+;+;+;+;+;+;+;+;+;+;+;+;+;+;+;+;+;+;+;+;+;+;+	6952	4	2	8	11	4	2	6	4	6	2	0.228942	0.0964062	0.261858	0.464888	0.240317	0.0872207	0.355603	0.265844	0.292453	0.122927	0.241646
MIR4252	chr1	6429834	6429896	-	63	0	0	0	0	0	0	0	0	0	0	0	0	0	0	0	0	0	0	0	0	0
AL031848.1	chr1;chr1;chr1	6443034;6445562;6446912	6443169;6445681;6447006	-;-;-	351	0	0	0	0	0	0	0	0	0	0	0	0	0	0	0	0	0	0	0	0	0
TNFRSF25	chr1;chr1;chr1;chr1;chr1;chr1;chr1;chr1;chr1;chr1;chr1;chr1;chr1;chr1;chr1;chr1;chr1;chr1;chr1;chr1;chr1;chr1;chr1;chr1;chr1;chr1;chr1;chr1;chr1;chr1;chr1;chr1;chr1;chr1;chr1;chr1;chr1;chr1;chr1;chr1;chr1;chr1;chr1;chr1;chr1;chr1;chr1;chr1;chr1;chr1;chr1;chr1;chr1;chr1;chr1;chr1;chr1;chr1;chr1;chr1;chr1;chr1;chr1;chr1;chr1;chr1;chr1;chr1;chr1;chr1;chr1;chr1;chr1;chr1;chr1;chr1;chr1;chr1;chr1;chr1…	6460786;6461151;6461151;6461151;6461151;6461151;6461151;6461204;6461434;6461434;6461434;6461434;6461434;6461434;6461480;6461756;6461994;6461994;6461994;6461994;6461994;6461994;6461994;6461994;6461994;6461994;6461994;6461994;6461994;6461994;6461994;6461994;6461994;6462319;6462629;6462629;6462629;6462629;6462629;6462629;6462629;6462629;6462629;6462629;6462629;6462629;6462629;6462629;6462629;6462637…	6461762;6461762;6461762;6461762;6461762;6461762;6461762;6461762;6461762;6461762;6461762;6461762;6461762;6461762;6461762;6461762;6462174;6462174;6462174;6462174;6462174;6462174;6462174;6462174;6462174;6462174;6462174;6462174;6462174;6462174;6462174;6462174;6462174;6462607;6462666;6462663;6462663;6462663;6462666;6462663;6462666;6462663;6462666;6462666;6462666;6462666;6462666;6462663;6462666;6462663…	-;-;-;-;-;-;-;-;-;-;-;-;-;-;-;-;-;-;-;-;-;-;-;-;-;-;-;-;-;-;-;-;-;-;-;-;-;-;-;-;-;-;-;-;-;-;-;-;-;-;-;-;-;-;-;-;-;-;-;-;-;-;-;-;-;-;-;-;-;-;-;-;-;-;-;-;-;-;-;-;-;-;-;-;-;-;-;-;-;-;-;-;-;-;-;-;-;-;-;-;-;-;-;-;-;-;-;-;-;-;-;-;-;-;-;-;-;-;-;-;-;-;-;-;-;-;-;-;-;-;-;-;-;-;-;-;-;-;-;-;-;-;-	4283	46	38	95	96	64	56	54	37	44	33	2.63283	1.83172	3.10956	4.05721	3.84507	2.44218	3.20042	2.45906	2.14466	2.02829	2.7751
PLEKHG5	chr1;chr1;chr1;chr1;chr1;chr1;chr1;chr1;chr1;chr1;chr1;chr1;chr1;chr1;chr1;chr1;chr1;chr1;chr1;chr1;chr1;chr1;chr1;chr1;chr1;chr1;chr1;chr1;chr1;chr1;chr1;chr1;chr1;chr1;chr1;chr1;chr1;chr1;chr1;chr1;chr1;chr1;chr1;chr1;chr1;chr1;chr1;chr1;chr1;chr1;chr1;chr1;chr1;chr1;chr1;chr1;chr1;chr1;chr1;chr1;chr1;chr1;chr1;chr1;chr1;chr1;chr1;chr1;chr1;chr1;chr1;chr1;chr1;chr1;chr1;chr1;chr1;chr1;chr1;chr1…	6466092;6466092;6466092;6466092;6466092;6466092;6466506;6467122;6467122;6467122;6467122;6467122;6467122;6467825;6467825;6467825;6467825;6467825;6467825;6467825;6467825;6467825;6467825;6467825;6467825;6467825;6468099;6469042;6469042;6469042;6469042;6469042;6469042;6469042;6469042;6469042;6469042;6469042;6469042;6469042;6469335;6469335;6469335;6469335;6469335;6469335;6469335;6469335;6469335;6469335…	6467572;6467572;6467572;6467572;6467572;6467572;6467572;6467572;6467572;6467572;6467572;6467572;6467572;6467893;6468586;6468586;6468586;6467898;6468586;6468586;6468586;6468586;6468586;6468586;6468586;6468586;6468586;6469241;6469241;6469241;6469241;6469241;6469241;6469241;6469241;6469241;6469241;6469241;6469241;6469241;6469450;6469450;6469450;6469450;6469450;6469450;6469450;6469450;6469450;6469450…	-;-;-;-;-;-;-;-;-;-;-;-;-;-;-;-;-;-;-;-;-;-;-;-;-;-;-;-;-;-;-;-;-;-;-;-;-;-;-;-;-;-;-;-;-;-;-;-;-;-;-;-;-;-;-;-;-;-;-;-;-;-;-;-;-;-;-;-;-;-;-;-;-;-;-;-;-;-;-;-;-;-;-;-;-;-;-;-;-;-;-;-;-;-;-;-;-;-;-;-;-;-;-;-;-;-;-;-;-;-;-;-;-;-;-;-;-;-;-;-;-;-;-;-;-;-;-;-;-;-;-;-;-;-;-;-;-;-;-;-;-;-;-;-;-;-;-;-;-;-;-;-;-;-;-;-;-;-;-;-;-;-;-;-;-;-;-;-;-;-;-;-;-;-;-;-;-;-;-;-;-;-;-;-;-;-;-;-;-;-;-;-;-;-;-;-;-;-;-;-…	7053	0	0	0	0	0	0	0	0	1	0	0	0	0	0	0	0	0	0	0.0487422	0	0.00487422
NOL9	chr1;chr1;chr1;chr1;chr1;chr1;chr1;chr1;chr1;chr1;chr1;chr1;chr1;chr1;chr1;chr1;chr1;chr1;chr1;chr1;chr1;chr1;chr1	6521347;6526696;6528994;6531968;6531995;6532229;6532463;6532463;6533280;6533280;6533280;6541830;6541830;6544826;6544826;6545045;6549256;6549362;6549571;6550396;6550396;6554107;6554107	6526003;6526829;6529171;6532079;6532079;6532760;6532760;6532760;6533385;6533441;6533441;6541927;6541927;6545017;6544922;6545180;6549698;6549698;6549698;6550488;6550615;6554500;6554513	-;-;-;-;-;-;-;-;-;-;-;-;-;-;-;-;-;-;-;-;-;-;-	7271	218	326	277	181	264	351	201	184	229	87	12.4773	15.7142	9.06682	7.64952	15.8609	15.3072	11.9127	12.2288	11.162	5.34731	11.6727
RNU6-731P	chr1	6540854	6540964	+	111	0	0	0	0	0	0	0	0	0	0	0	0	0	0	0	0	0	0	0	0	0
AL591866.1	chr1;chr1	6547905;6548448	6548133;6548619	+;+	401	1	3	1	2	0	1	2	1	0	0	0.0572354	0.144609	0.0327322	0.0845251	0	0.0436104	0.118534	0.066461	0	0	0.0547708
TAS1R1	chr1;chr1;chr1;chr1;chr1;chr1;chr1;chr1;chr1;chr1;chr1;chr1;chr1;chr1;chr1;chr1;chr1;chr1	6555307;6555309;6570909;6570909;6570941;6570941;6574631;6574631;6576415;6576415;6576415;6576950;6576950;6576950;6578653;6578653;6578653;6579296	6555564;6555564;6571215;6571215;6571215;6571215;6575392;6575392;6576627;6576627;6576627;6577070;6577070;6577070;6579426;6579755;6579626;6579426	+;+;+;+;+;+;+;+;+;+;+;+;+;+;+;+;+;+	2764	0	0	0	0	0	0	0	0	0	0	0	0	0	0	0	0	0	0	0	0	0
ZBTB48	chr1;chr1;chr1;chr1;chr1;chr1;chr1;chr1;chr1;chr1;chr1;chr1;chr1;chr1;chr1;chr1;chr1;chr1;chr1;chr1;chr1;chr1;chr1;chr1;chr1;chr1;chr1;chr1;chr1;chr1;chr1;chr1;chr1;chr1;chr1;chr1;chr1;chr1;chr1;chr1;chr1;chr1	6579994;6580001;6580017;6580088;6580541;6580541;6580541;6582058;6582058;6582058;6582058;6585302;6585919;6585919;6586207;6586695;6586695;6587205;6587205;6587205;6587256;6587478;6587478;6587478;6587478;6587515;6588060;6588060;6588060;6588060;6588060;6588278;6588278;6588278;6588687;6588756;6588756;6588756;6588916;6588916;6588916;6588916	6580136;6580049;6580070;6580136;6581299;6581299;6581299;6582245;6582299;6582299;6582299;6586787;6586030;6586030;6587291;6586787;6586787;6587291;6587291;6587291;6587291;6587632;6587632;6587632;6587632;6587632;6589280;6588196;6588196;6588105;6588196;6588442;6588442;6588442;6588844;6588844;6588844;6588844;6589280;6589160;6589280;6589280	+;+;+;+;+;+;+;+;+;+;+;+;+;+;+;+;+;+;+;+;+;+;+;+;+;+;+;+;+;+;+;+;+;+;+;+;+;+;+;+;+;+	4510	212	237	80	96	130	203	102	95	73	45	12.1339	11.4241	2.61858	4.05721	7.8103	8.8529	6.04525	6.3138	3.55818	2.76585	6.55801
KLHL21	chr1;chr1;chr1;chr1;chr1;chr1;chr1;chr1;chr1;chr1;chr1;chr1;chr1;chr1;chr1;chr1;chr1;chr1;chr1;chr1;chr1	6590724;6590724;6593193;6593205;6593381;6594081;6595485;6595485;6595485;6595485;6599047;6599047;6599047;6599047;6599047;6599750;6601797;6601797;6603454;6614450;6614450	6595557;6593658;6593658;6594918;6593658;6594110;6595557;6595557;6595557;6595557;6599452;6599452;6599452;6599452;6599452;6599816;6602869;6603001;6603684;6614607;6614560	-;-;-;-;-;-;-;-;-;-;-;-;-;-;-;-;-;-;-;-;-	6901	322	313	348	161	340	292	247	149	157	103	18.4298	15.0876	11.3908	6.80427	20.4269	12.7342	14.639	9.90269	7.65252	6.33072	12.3399
PHF13	chr1;chr1;chr1;chr1;chr1;chr1	6613731;6613762;6616757;6619803;6621411;6622192	6614105;6614105;6616858;6620337;6624030;6622645	+;+;+;+;+;+	3632	123	149	100	54	107	132	68	59	63	41	7.03996	7.18227	3.27322	2.28218	6.42848	5.75657	4.03016	3.9212	3.07076	2.51999	4.55048
THAP3	chr1;chr1;chr1;chr1;chr1;chr1;chr1;chr1;chr1;chr1;chr1;chr1;chr1;chr1;chr1;chr1;chr1;chr1;chr1;chr1;chr1;chr1;chr1;chr1;chr1;chr1;chr1;chr1;chr1;chr1;chr1;chr1;chr1;chr1	6624866;6625150;6625171;6625181;6625192;6625198;6625225;6625230;6627763;6628395;6628499;6628499;6628499;6628499;6628499;6629643;6630288;6630288;6630288;6630288;6630288;6630288;6630291;6632370;6632391;6632391;6632391;6632391;6632391;6632796;6632796;6632796;6632796;6634020	6624954;6625292;6625292;6625292;6625292;6625292;6625292;6625292;6628519;6628691;6628691;6628691;6628691;6628691;6628691;6629724;6630326;6630353;6630353;6630353;6630353;6630353;6630353;6632495;6633051;6632495;6632495;6632495;6632495;6633121;6633273;6633368;6633565;6635586	+;+;+;+;+;+;+;+;+;+;+;+;+;+;+;+;+;+;+;+;+;+;+;+;+;+;+;+;+;+;+;+;+;+	4072	537	519	611	980	379	421	266	285	499	420	30.7354	25.0174	19.9994	41.4173	22.77	18.36	15.7651	18.9414	24.3223	25.8146	24.3143
DNAJC11	chr1;chr1;chr1;chr1;chr1;chr1;chr1;chr1;chr1;chr1;chr1;chr1;chr1;chr1;chr1;chr1;chr1;chr1;chr1;chr1;chr1;chr1;chr1;chr1;chr1;chr1;chr1;chr1;chr1;chr1;chr1;chr1;chr1;chr1;chr1;chr1;chr1;chr1;chr1;chr1;chr1;chr1;chr1;chr1;chr1;chr1;chr1;chr1;chr1;chr1;chr1;chr1;chr1;chr1;chr1;chr1;chr1;chr1;chr1;chr1;chr1;chr1;chr1;chr1;chr1;chr1;chr1;chr1;chr1;chr1;chr1;chr1;chr1;chr1;chr1;chr1;chr1;chr1;chr1;chr1…	6634168;6634168;6634170;6635113;6636117;6636117;6636117;6637198;6637198;6637198;6637301;6637447;6637447;6637447;6637447;6638083;6638295;6638295;6639902;6639902;6639902;6644558;6644558;6644558;6644558;6645041;6645041;6645041;6645041;6645789;6645789;6645800;6645871;6645876;6651017;6651529;6651529;6651529;6651529;6652829;6652829;6652829;6652829;6652829;6652914;6653809;6653911;6653911;6653911;6653911…	6634784;6635700;6635700;6635700;6636246;6636246;6636246;6637340;6637340;6637340;6637340;6637504;6637504;6637504;6638364;6638364;6638364;6638364;6640057;6640057;6640057;6644674;6644674;6644674;6644674;6645112;6645126;6645126;6645057;6645978;6645978;6645978;6645978;6645978;6651180;6651602;6651602;6651602;6651602;6652951;6652951;6652951;6652951;6652951;6652951;6654039;6654039;6654039;6654039;6654039…	-;-;-;-;-;-;-;-;-;-;-;-;-;-;-;-;-;-;-;-;-;-;-;-;-;-;-;-;-;-;-;-;-;-;-;-;-;-;-;-;-;-;-;-;-;-;-;-;-;-;-;-;-;-;-;-;-;-;-;-;-;-;-;-;-;-;-;-;-;-;-;-;-;-;-;-;-;-;-;-;-;-;-;-;-	5083	811	789	544	248	670	582	420	352	688	240	46.4179	38.0323	17.8063	10.4811	40.2531	25.3812	24.8922	23.3943	33.5346	14.7512	27.4944
LINC01672	chr1;chr1;chr1;chr1;chr1;chr1;chr1;chr1;chr1;chr1;chr1;chr1;chr1;chr1	6724637;6724637;6724643;6724670;6724673;6724673;6725937;6727081;6727433;6727433;6729720;6729720;6729720;6729720	6724850;6724850;6724850;6724850;6724855;6724855;6727408;6727444;6727612;6727612;6729993;6729993;6730012;6730012	+;+;+;+;+;+;+;+;+;+;+;+;+;+	2188	0	0	0	0	0	0	0	0	0	0	0	0	0	0	0	0	0	0	0	0	0
AL591163.1	chr1;chr1;chr1	6767954;6769727;6769911	6768762;6769776;6770038	+;+;+	987	0	0	0	0	0	0	0	0	0	0	0	0	0	0	0	0	0	0	0	0	0
CAMTA1-DT	chr1;chr1;chr1	6783892;6784149;6784658	6784045;6784223;6784843	-;-;-	415	1	0	0	1	0	0	0	0	0	1	0.0572354	0	0	0.0422626	0	0	0	0	0	0.0614633	0.0160961
CAMTA1	chr1;chr1;chr1;chr1;chr1;chr1;chr1;chr1;chr1;chr1;chr1;chr1;chr1;chr1;chr1;chr1;chr1;chr1;chr1;chr1;chr1;chr1;chr1;chr1;chr1;chr1;chr1;chr1;chr1;chr1;chr1;chr1;chr1;chr1;chr1;chr1;chr1;chr1;chr1;chr1;chr1;chr1;chr1;chr1;chr1;chr1;chr1;chr1;chr1;chr1;chr1;chr1;chr1;chr1;chr1;chr1;chr1;chr1;chr1;chr1;chr1;chr1;chr1;chr1;chr1;chr1;chr1;chr1;chr1;chr1;chr1;chr1;chr1;chr1;chr1;chr1;chr1;chr1;chr1;chr1…	6785454;6785454;6785464;6785480;6785491;6785518;6785552;6806983;6806988;6820181;6820181;6820181;6820181;6820181;6825092;6825092;6825092;6825092;6825092;6825092;6825092;6825092;6825110;6853048;6853052;6853095;6871757;6871757;6871757;6871757;6871757;6871757;6871757;6871757;6871757;6874056;6886240;6886240;6886240;6887654;6887654;6887654;6887654;6887654;6887654;6887654;7091304;7249491;7467830;7640400…	6785575;6785575;6785575;6785575;6785575;6785575;6785575;6807088;6807088;6820250;6820250;6820250;6820250;6820250;6825210;6825210;6825210;6825210;6825210;6825210;6825210;6825210;6825210;6853189;6853189;6853189;6871840;6871840;6872045;6871858;6871840;6872019;6872038;6871840;6872053;6874423;6886346;6886346;6886346;6887842;6888193;6888150;6888188;6887787;6887865;6888201;7091371;7249626;7467901;7640553…	+;+;+;+;+;+;+;+;+;+;+;+;+;+;+;+;+;+;+;+;+;+;+;+;+;+;+;+;+;+;+;+;+;+;+;+;+;+;+;+;+;+;+;+;+;+;+;+;+;+;+;+;+;+;+;+;+;+;+;+;+;+;+;+;+;+;+;+;+;+;+;+;+;+;+;+;+;+;+;+;+;+;+;+;+;+;+;+;+	9903	468	423	339	960	206	380	300	432	394	384	26.7862	20.3899	11.0962	40.5721	12.3763	16.5719	17.7801	28.7112	19.2044	23.6019	21.709
AL590128.1	chr1	6834333	6834618	-	286	0	0	0	0	0	0	0	0	0	0	0	0	0	0	0	0	0	0	0	0	0
AL512330.1	chr1;chr1	7008376;7014251	7008695;7014279	-;-	349	0	0	0	0	0	0	0	0	0	0	0	0	0	0	0	0	0	0	0	0	0
RNU1-8P	chr1	7219360	7219524	+	165	0	0	0	0	0	0	0	0	0	0	0	0	0	0	0	0	0	0	0	0	0
CAMTA1-IT1	chr1;chr1	7368942;7370081	7369116;7370270	+;+	365	0	0	0	0	0	0	0	0	0	0	0	0	0	0	0	0	0	0	0	0	0
CAMTA1-AS2	chr1;chr1;chr1;chr1;chr1	7382487;7388183;7389340;7389340;7389659	7382723;7388493;7389419;7389439;7389754	-;-;-;-;-	744	0	0	0	0	0	0	0	0	0	0	0	0	0	0	0	0	0	0	0	0	0
CAMTA1-AS1	chr1;chr1	7441096;7441280	7441181;7441554	-;-	361	0	0	0	0	0	0	0	0	0	0	0	0	0	0	0	0	0	0	0	0	0
AL359881.3	chr1	7693124	7694844	-	1721	0	0	0	0	0	0	0	0	0	0	0	0	0	0	0	0	0	0	0	0	0
AL359881.2	chr1	7698303	7698872	-	570	0	0	0	0	0	0	0	0	0	0	0	0	0	0	0	0	0	0	0	0	0
AL359881.1	chr1	7700704	7700970	-	267	0	0	0	0	0	0	0	0	0	0	0	0	0	0	0	0	0	0	0	0	0
VAMP3	chr1;chr1;chr1;chr1;chr1;chr1;chr1;chr1;chr1;chr1;chr1;chr1	7771296;7772707;7773442;7773442;7777097;7777160;7777160;7778118;7778118;7778118;7779626;7779626	7771385;7773198;7773511;7773511;7777318;7777318;7777318;7778169;7778169;7778169;7779806;7781432	+;+;+;+;+;+;+;+;+;+;+;+	2733	2335	2865	3404	1544	2475	2921	1903	1490	2897	1345	133.645	138.102	111.42	65.2534	148.696	127.386	112.785	99.0269	141.206	82.6681	116.019
Z98884.2	chr1	7776383	7776775	+	393	0	0	0	1	0	1	1	0	0	0	0	0	0	0.0422626	0	0.0436104	0.0592671	0	0	0	0.014514
PER3	chr1;chr1;chr1;chr1;chr1;chr1;chr1;chr1;chr1;chr1;chr1;chr1;chr1;chr1;chr1;chr1;chr1;chr1;chr1;chr1;chr1;chr1;chr1;chr1;chr1;chr1;chr1;chr1;chr1;chr1;chr1;chr1;chr1;chr1;chr1;chr1;chr1;chr1;chr1;chr1;chr1;chr1;chr1;chr1;chr1;chr1;chr1;chr1;chr1;chr1;chr1;chr1;chr1;chr1;chr1;chr1;chr1;chr1;chr1;chr1;chr1;chr1;chr1;chr1;chr1;chr1;chr1;chr1;chr1;chr1;chr1;chr1;chr1;chr1;chr1;chr1;chr1;chr1;chr1;chr1…	7784320;7784429;7784429;7784654;7784654;7784654;7784654;7784703;7785441;7785441;7785441;7785441;7785441;7785523;7786721;7786721;7786721;7786721;7786721;7786721;7787198;7787322;7788045;7788045;7788045;7788045;7788045;7788045;7793957;7793957;7793957;7793960;7793960;7798525;7798525;7798525;7798525;7798525;7801113;7801113;7801113;7801113;7801113;7803047;7803047;7803047;7803047;7803047;7803051;7803692…	7784376;7784468;7784468;7785005;7785005;7785005;7785005;7785005;7785586;7785586;7785586;7785586;7785586;7785586;7786836;7786836;7786836;7786836;7786836;7786836;7787246;7788570;7788338;7788246;7788246;7788246;7788246;7788246;7794008;7794008;7794008;7794008;7794008;7798673;7798673;7798673;7798673;7798673;7801191;7801191;7801191;7801191;7801191;7803153;7803153;7803153;7803153;7803153;7803153;7803848…	+;+;+;+;+;+;+;+;+;+;+;+;+;+;+;+;+;+;+;+;+;+;+;+;+;+;+;+;+;+;+;+;+;+;+;+;+;+;+;+;+;+;+;+;+;+;+;+;+;+;+;+;+;+;+;+;+;+;+;+;+;+;+;+;+;+;+;+;+;+;+;+;+;+;+;+;+;+;+;+;+;+;+;+;+;+;+;+;+;+;+;+;+;+;+;+;+;+;+;+;+;+;+;+;+;+;+	8099	487	541	104	17	115	96	51	41	197	49	27.8737	26.0779	3.40415	0.718464	6.90911	4.18659	3.02262	2.7249	9.60221	3.0117	8.75313
Z98884.1	chr1;chr1;chr1	7810242;7811489;7827104	7810716;7811604;7827342	-;-;-	830	36	47	7	1	11	10	1	2	17	5	2.06048	2.26555	0.229125	0.0422626	0.660872	0.436104	0.0592671	0.132922	0.828617	0.307316	0.702251
UTS2	chr1;chr1;chr1;chr1;chr1;chr1;chr1;chr1;chr1;chr1;chr1;chr1;chr1;chr1;chr1;chr1	7843083;7846692;7847614;7847766;7847804;7849640;7849640;7849640;7850812;7850812;7850812;7852901;7852901;7852901;7853307;7853307	7843950;7846766;7847882;7847882;7847882;7849683;7849683;7849683;7850922;7850922;7850922;7853035;7852923;7853118;7853431;7853512	-;-;-;-;-;-;-;-;-;-;-;-;-;-;-;-	1791	94	97	36	5	33	9	12	10	46	17	5.38013	4.6757	1.17836	0.211313	1.98261	0.392493	0.711205	0.66461	2.24214	1.04488	1.84834
TNFRSF9	chr1;chr1;chr1;chr1;chr1;chr1;chr1;chr1;chr1;chr1;chr1;chr1;chr1;chr1;chr1;chr1;chr1;chr1;chr1;chr1;chr1;chr1;chr1;chr1;chr1;chr1;chr1;chr1;chr1;chr1	7915871;7915894;7921800;7933127;7933162;7933162;7933162;7935013;7935013;7935013;7935013;7936460;7937690;7937690;7937690;7938193;7938193;7938193;7938193;7938721;7938721;7938721;7939895;7939895;7939895;7940784;7940784;7940784;7943139;7943139	7920923;7920923;7922021;7933296;7933296;7933296;7933296;7935143;7935100;7935143;7935143;7936563;7937756;7937756;7937756;7938330;7938304;7938330;7938330;7938828;7938828;7938828;7940078;7940078;7940078;7940933;7940933;7940839;7943165;7943165	-;-;-;-;-;-;-;-;-;-;-;-;-;-;-;-;-;-;-;-;-;-;-;-;-;-;-;-;-;-	6354	118	106	7650	3658	1813	2008	2205	1453	1342	864	6.75378	5.10953	250.401	154.596	108.924	87.5696	130.684	96.5678	65.412	53.1043	95.9122
AL009183.1	chr1	7942372	7942726	+	355	0	0	0	0	0	0	0	0	0	0	0	0	0	0	0	0	0	0	0	0	0
PARK7	chr1;chr1;chr1;chr1;chr1;chr1;chr1;chr1;chr1;chr1;chr1;chr1;chr1;chr1;chr1;chr1;chr1;chr1;chr1;chr1;chr1;chr1;chr1;chr1;chr1;chr1;chr1;chr1;chr1;chr1;chr1;chr1;chr1;chr1;chr1;chr1;chr1;chr1;chr1;chr1;chr1;chr1;chr1;chr1;chr1;chr1;chr1;chr1;chr1;chr1;chr1;chr1;chr1;chr1;chr1;chr1;chr1;chr1;chr1;chr1;chr1;chr1	7954291;7961663;7961692;7961701;7961711;7961748;7961894;7961969;7962763;7962763;7962763;7962763;7962763;7962763;7962763;7962763;7962767;7965324;7965324;7965324;7965324;7965324;7965324;7965324;7965324;7965324;7965351;7969085;7969345;7969345;7969345;7969345;7969345;7969345;7969345;7969345;7969345;7970894;7970894;7970894;7970894;7970894;7970894;7970894;7970894;7970894;7970894;7971629;7977652;7977652…	7954323;7961735;7961735;7961735;7961793;7961793;7962081;7962101;7962875;7962875;7962875;7962875;7962875;7962875;7962875;7962875;7962875;7965425;7965425;7965425;7965425;7965425;7965425;7965425;7965425;7965425;7965425;7969148;7969404;7969404;7969404;7969404;7969404;7969404;7969404;7969404;7969404;7970963;7970963;7970963;7971521;7970963;7970963;7970963;7970963;7971048;7970963;7971957;7977738;7977738…	+;+;+;+;+;+;+;+;+;+;+;+;+;+;+;+;+;+;+;+;+;+;+;+;+;+;+;+;+;+;+;+;+;+;+;+;+;+;+;+;+;+;+;+;+;+;+;+;+;+;+;+;+;+;+;+;+;+;+;+;+;+	2397	3005	2038	2669	4092	1788	2622	1803	1943	2699	1637	171.992	98.238	87.3622	172.938	107.422	114.346	106.859	129.134	131.555	100.615	122.046
AL034417.1	chr1	7982881	7982983	-	103	0	1	0	0	1	1	0	0	1	0	0	0.0482031	0	0	0.0600792	0.0436104	0	0	0.0487422	0	0.0200635
AL034417.5	chr1;chr1;chr1;chr1;chr1;chr1;chr1;chr1	7991134;7994547;7996321;7999540;8000088;8000606;8001915;8003988	7991447;7994664;7996443;8000728;8000185;8000728;8002961;8005312	+;+;+;+;+;+;+;+	4116	3	3	3	6	3	7	2	1	1	0	0.171706	0.144609	0.0981966	0.253575	0.180238	0.305273	0.118534	0.066461	0.0487422	0	0.138734
AL034417.4	chr1;chr1	7998187;7999073	7998367;7999934	-;-	1043	2	1	0	3	0	3	1	1	0	1	0.114471	0.0482031	0	0.126788	0	0.130831	0.0592671	0.066461	0	0.0614633	0.0607484
ERRFI1	chr1;chr1;chr1;chr1;chr1;chr1;chr1;chr1;chr1;chr1;chr1;chr1;chr1;chr1;chr1;chr1	8004404;8011727;8013427;8013739;8014040;8015308;8015308;8015495;8015495;8015495;8015495;8015495;8026158;8026158;8026158;8026158	8004558;8014396;8015384;8014396;8014396;8015400;8015384;8015692;8015692;8015633;8015692;8015692;8026296;8026309;8026296;8026283	-;-;-;-;-;-;-;-;-;-;-;-;-;-;-;-	4179	121	122	146	41	230	156	216	70	92	34	6.92549	5.88078	4.7789	1.73277	13.8182	6.80322	12.8017	4.65227	4.48428	2.08975	6.39674
AL034417.3	chr1;chr1;chr1	8026738;8029227;8121474	8027421;8029357;8122702	+;+;+	2044	0	0	0	0	0	0	0	0	0	0	0	0	0	0	0	0	0	0	0	0	0
AL034417.2	chr1;chr1	8057245;8058361	8057941;8058463	-;-	800	0	0	0	0	0	0	0	0	0	0	0	0	0	0	0	0	0	0	0	0	0
AL358876.1	chr1;chr1;chr1;chr1	8189824;8191216;8192182;8192557	8190331;8191495;8192254;8192770	+;+;+;+	1075	0	0	0	0	0	0	0	0	0	0	0	0	0	0	0	0	0	0	0	0	0
LINC01714	chr1;chr1;chr1;chr1;chr1;chr1;chr1;chr1;chr1;chr1;chr1;chr1;chr1	8201518;8202429;8202690;8208667;8208667;8208672;8210487;8210487;8210487;8214625;8215079;8215079;8215079	8201568;8202876;8202876;8208873;8208873;8208873;8210595;8210595;8210595;8214678;8215210;8215210;8215207	+;+;+;+;+;+;+;+;+;+;+;+;+	1001	0	0	0	0	0	0	0	0	0	0	0	0	0	0	0	0	0	0	0	0	0
RNU1-7P	chr1	8206434	8206597	-	164	0	0	0	0	0	0	0	0	0	0	0	0	0	0	0	0	0	0	0	0	0
AL358876.2	chr1;chr1	8218190;8220397	8218533;8220529	-;-	477	0	0	0	0	0	0	0	0	0	0	0	0	0	0	0	0	0	0	0	0	0
RNU6-991P	chr1	8292157	8292263	-	107	0	0	0	0	0	0	0	0	0	0	0	0	0	0	0	0	0	0	0	0	0
SLC45A1	chr1;chr1;chr1;chr1;chr1;chr1;chr1;chr1;chr1;chr1;chr1;chr1;chr1;chr1;chr1;chr1;chr1;chr1;chr1;chr1;chr1;chr1;chr1;chr1;chr1	8317826;8324306;8324330;8325298;8325298;8325818;8325818;8330138;8330209;8330209;8330428;8335437;8335437;8335437;8335437;8336079;8337816;8337816;8337816;8339493;8339493;8339493;8343747;8343747;8343747	8318186;8324726;8324726;8325390;8325390;8326042;8326042;8330936;8330936;8330936;8330936;8335590;8335590;8335590;8335590;8336109;8337992;8337992;8337992;8339698;8339698;8339698;8344167;8344157;8344165	+;+;+;+;+;+;+;+;+;+;+;+;+;+;+;+;+;+;+;+;+;+;+;+;+	2888	4	2	1	1	1	1	0	0	0	0	0.228942	0.0964062	0.0327322	0.0422626	0.0600792	0.0436104	0	0	0	0	0.0504032
AL356072.1	chr1	8328067	8328179	+	113	0	0	0	0	0	0	0	0	0	0	0	0	0	0	0	0	0	0	0	0	0
RERE	chr1;chr1;chr1;chr1;chr1;chr1;chr1;chr1;chr1;chr1;chr1;chr1;chr1;chr1;chr1;chr1;chr1;chr1;chr1;chr1;chr1;chr1;chr1;chr1;chr1;chr1;chr1;chr1;chr1;chr1;chr1;chr1;chr1;chr1;chr1;chr1;chr1;chr1;chr1;chr1;chr1;chr1;chr1;chr1;chr1;chr1;chr1;chr1;chr1;chr1;chr1;chr1;chr1;chr1;chr1;chr1;chr1;chr1;chr1;chr1;chr1;chr1;chr1;chr1;chr1;chr1;chr1;chr1;chr1;chr1;chr1;chr1;chr1;chr1;chr1;chr1;chr1;chr1;chr1;chr1…	8352397;8352404;8352406;8352909;8353943;8354093;8354943;8355419;8355419;8355419;8355419;8355419;8355521;8356100;8356100;8356100;8356100;8356100;8358196;8358196;8358196;8358196;8359764;8359764;8359764;8359764;8360112;8360112;8360112;8360112;8361158;8361460;8361763;8361763;8361763;8361763;8361763;8361763;8362683;8362683;8362683;8362683;8362683;8362683;8363710;8364056;8364056;8364056;8364056;8364056…	8355120;8355120;8355120;8353178;8355120;8355120;8355082;8355599;8355599;8355599;8355599;8355599;8355599;8356246;8356246;8356246;8356246;8356246;8358916;8358916;8358916;8358916;8359986;8359986;8359986;8359986;8361490;8361490;8361490;8361490;8361490;8361490;8361876;8361876;8361876;8361876;8361876;8361876;8362844;8362844;8362844;8362844;8362844;8362844;8364255;8364255;8364255;8364255;8364255;8364255…	-;-;-;-;-;-;-;-;-;-;-;-;-;-;-;-;-;-;-;-;-;-;-;-;-;-;-;-;-;-;-;-;-;-;-;-;-;-;-;-;-;-;-;-;-;-;-;-;-;-;-;-;-;-;-;-;-;-;-;-;-;-;-;-;-;-;-;-;-;-;-;-;-;-;-;-;-;-;-;-;-;-;-;-;-;-;-;-;-;-;-;-;-;-;-;-;-;-;-;-;-;-;-;-;-;-;-;-;-;-;-;-;-;-;-;-;-;-;-;-;-;-;-;-;-;-;-;-;-;-;-;-;-;-;-;-;-;-;-;-;-;-;-;-;-;-;-;-;-;-;-;-;-;-;-;-;-;-;-;-;-;-;-;-;-;-;-;-;-;-;-;-;-;-;-;-;-	14112	53	65	129	289	21	54	10	16	122	124	3.03348	3.1332	4.22245	12.2139	1.26166	2.35496	0.592671	1.06338	5.94654	7.62145	4.14437
RERE-AS1	chr1;chr1;chr1;chr1;chr1;chr1;chr1;chr1;chr1;chr1;chr1	8424645;8425400;8425638;8428482;8428482;8428482;8429827;8429827;8429827;8434570;8434633	8424701;8425754;8425754;8428588;8428588;8428588;8429972;8430041;8429972;8435013;8434838	+;+;+;+;+;+;+;+;+;+;+	1178	1	2	7	12	0	0	0	0	2	1	0.0572354	0.0964062	0.229125	0.507151	0	0	0	0	0.0974843	0.0614633	0.104887
AL096855.1	chr1	8511795	8511919	-	125	0	0	0	1	0	0	0	0	0	0	0	0	0	0.0422626	0	0	0	0	0	0	0.00422626
AL096855.2	chr1	8512653	8513021	+	369	0	0	0	0	0	0	0	0	1	0	0	0	0	0	0	0	0	0	0.0487422	0	0.00487422
RPL7P11	chr1	8750430	8751087	+	658	0	0	0	0	0	0	0	0	0	0	0	0	0	0	0	0	0	0	0	0	0
RPL7P7	chr1	8786211	8786913	-	703	0	1	0	0	0	0	0	0	0	0	0	0.0482031	0	0	0	0	0	0	0	0	0.00482031
AL357552.1	chr1	8796571	8796673	-	103	0	0	0	0	0	0	0	0	0	0	0	0	0	0	0	0	0	0	0	0	0
AL357552.2	chr1;chr1	8798475;8799309	8798691;8799506	+;+	415	0	0	0	0	0	0	0	0	0	1	0	0	0	0	0	0	0	0	0	0.0614633	0.00614633
AL357552.3	chr1;chr1	8805860;8806779	8805939;8807051	-;-	353	0	7	0	3	1	1	1	2	0	0	0	0.337422	0	0.126788	0.0600792	0.0436104	0.0592671	0.132922	0	0	0.0760088
RPL23AP19	chr1	8831007	8831375	+	369	0	0	0	0	0	0	0	0	0	0	0	0	0	0	0	0	0	0	0	0	0
ENO1	chr1;chr1;chr1;chr1;chr1;chr1;chr1;chr1;chr1;chr1;chr1;chr1;chr1;chr1;chr1;chr1;chr1;chr1;chr1;chr1;chr1;chr1;chr1;chr1;chr1;chr1;chr1;chr1;chr1;chr1;chr1;chr1;chr1;chr1;chr1;chr1;chr1;chr1;chr1;chr1;chr1;chr1;chr1;chr1;chr1;chr1;chr1;chr1;chr1;chr1;chr1;chr1;chr1;chr1;chr1;chr1;chr1;chr1;chr1;chr1;chr1;chr1;chr1;chr1;chr1;chr1;chr1;chr1;chr1;chr1;chr1;chr1;chr1;chr1;chr1;chr1;chr1;chr1;chr1;chr1…	8861000;8861002;8861002;8861007;8862887;8862887;8862887;8862887;8863114;8863235;8863235;8863235;8863235;8863891;8863891;8863891;8863891;8863891;8865285;8865285;8865285;8865285;8865285;8866009;8866279;8866279;8866279;8866279;8866279;8866279;8866361;8866432;8866480;8867117;8867117;8867117;8867117;8867117;8867117;8867117;8867117;8867117;8867184;8867988;8867988;8867988;8867988;8867988;8867988;8867988…	8861429;8861429;8861429;8861429;8862945;8862945;8862945;8862945;8863343;8863343;8863343;8863343;8863343;8864092;8864092;8864092;8864092;8864092;8865482;8865482;8865482;8865482;8865482;8866073;8866501;8866501;8866501;8866501;8866501;8866501;8866501;8866501;8866501;8867250;8867250;8867250;8867250;8867250;8867250;8867250;8867250;8867250;8867250;8868057;8868057;8868057;8868057;8868057;8868057;8868057…	-;-;-;-;-;-;-;-;-;-;-;-;-;-;-;-;-;-;-;-;-;-;-;-;-;-;-;-;-;-;-;-;-;-;-;-;-;-;-;-;-;-;-;-;-;-;-;-;-;-;-;-;-;-;-;-;-;-;-;-;-;-;-;-;-;-;-;-;-;-;-;-;-;-;-;-;-;-;-;-;-;-;-;-;-;-;-;-;-;-;-;-;-;-;-;-;-;-;-;-;-;-;-;-;-;-;-;-;-;-;-;-;-;-;-	5216	24559	19623	27729	18193	22921	26414	18609	17741	21413	10163	1405.64	945.89	907.631	768.883	1377.08	1151.92	1102.9	1179.08	1043.72	624.651	1050.74
MIR6728	chr1	8866502	8866590	-	89	40	33	55	25	34	65	45	22	41	22	2.28942	1.5907	1.80027	1.05656	2.04269	2.83467	2.66702	1.46214	1.99843	1.35219	1.90941
ENO1-AS1	chr1;chr1	8878835;8879565	8878960;8879894	+;+	456	8	4	12	12	7	10	10	8	3	2	0.457883	0.192812	0.392786	0.507151	0.420555	0.436104	0.592671	0.531688	0.146227	0.122927	0.38008
RNU6-304P	chr1	8883427	8883533	-	107	0	0	0	0	0	0	0	0	0	0	0	0	0	0	0	0	0	0	0	0	0
HMGN2P17	chr1	8893409	8894151	+	743	2	3	0	1	0	2	2	0	0	2	0.114471	0.144609	0	0.0422626	0	0.0872207	0.118534	0	0	0.122927	0.0630024
AL139415.1	chr1	8907393	8907744	-	352	0	1	0	0	0	0	0	0	0	0	0	0.0482031	0	0	0	0	0	0	0	0	0.00482031
AL139415.2	chr1	8909742	8909904	+	163	0	0	0	0	0	0	0	0	0	0	0	0	0	0	0	0	0	0	0	0	0
CA6	chr1;chr1;chr1;chr1;chr1;chr1;chr1;chr1;chr1;chr1;chr1;chr1;chr1;chr1;chr1;chr1;chr1;chr1;chr1;chr1;chr1;chr1;chr1;chr1;chr1;chr1;chr1;chr1;chr1;chr1;chr1;chr1;chr1;chr1;chr1;chr1;chr1;chr1	8945867;8945868;8945868;8945882;8945887;8945887;8949263;8949263;8949263;8949263;8951423;8957137;8957137;8957137;8957142;8958910;8958910;8958910;8958910;8958910;8962587;8962587;8962587;8962587;8962587;8967659;8967659;8967659;8967659;8967659;8970867;8970867;8970867;8970867;8974347;8974622;8974622;8974622	8945965;8945965;8945965;8945965;8945965;8945965;8949442;8949442;8949442;8949351;8952651;8957285;8957285;8957285;8957285;8959002;8959002;8959002;8959002;8959002;8962656;8962656;8962656;8962656;8962656;8967816;8967816;8967816;8967816;8967745;8970981;8970981;8970981;8970981;8974444;8974704;8975092;8974874	+;+;+;+;+;+;+;+;+;+;+;+;+;+;+;+;+;+;+;+;+;+;+;+;+;+;+;+;+;+;+;+;+;+;+;+;+;+	2662	0	0	0	1	0	0	0	1	0	0	0	0	0	0.0422626	0	0	0	0.066461	0	0	0.0108724
RN7SL451P	chr1	8979576	8979874	-	299	0	0	0	0	0	0	0	0	0	0	0	0	0	0	0	0	0	0	0	0	0
SLC2A7	chr1;chr1;chr1;chr1;chr1;chr1;chr1;chr1;chr1;chr1;chr1;chr1	9003300;9004752;9007310;9010143;9013525;9014681;9015117;9018223;9019209;9022918;9024976;9026295	9003518;9004879;9007385;9010244;9013635;9014868;9015242;9018375;9019333;9023078;9025074;9026345	-;-;-;-;-;-;-;-;-;-;-;-	1539	0	0	0	0	0	0	0	0	0	0	0	0	0	0	0	0	0	0	0	0	0
SLC2A5	chr1;chr1;chr1;chr1;chr1;chr1;chr1;chr1;chr1;chr1;chr1;chr1;chr1;chr1;chr1;chr1;chr1;chr1;chr1;chr1;chr1;chr1;chr1;chr1;chr1;chr1;chr1;chr1;chr1;chr1;chr1;chr1;chr1;chr1;chr1;chr1;chr1;chr1;chr1;chr1;chr1;chr1;chr1;chr1;chr1;chr1;chr1;chr1;chr1;chr1;chr1;chr1;chr1;chr1;chr1;chr1;chr1;chr1;chr1;chr1;chr1;chr1;chr1	9035106;9037897;9038431;9038431;9038828;9038828;9039552;9039552;9039800;9040064;9040080;9041785;9041785;9041785;9041785;9041785;9041858;9047610;9047610;9047610;9047610;9047610;9047610;9047610;9047611;9057448;9057448;9057448;9057448;9057448;9057448;9057448;9057448;9057498;9058152;9058152;9058152;9058152;9058152;9058152;9058152;9058152;9058152;9069504;9069504;9069504;9069504;9069504;9069504;9069504…	9037789;9038024;9038506;9038506;9038929;9038929;9039895;9039662;9039987;9040189;9041937;9041937;9041937;9041937;9041937;9041937;9041937;9047734;9047734;9047734;9047734;9047734;9047734;9047734;9047734;9057608;9057608;9057608;9057608;9057608;9057608;9057608;9057608;9057608;9058250;9058250;9058250;9058250;9058250;9058250;9058250;9058250;9058250;9069594;9069594;9069594;9069594;9069594;9069594;9069594…	-;-;-;-;-;-;-;-;-;-;-;-;-;-;-;-;-;-;-;-;-;-;-;-;-;-;-;-;-;-;-;-;-;-;-;-;-;-;-;-;-;-;-;-;-;-;-;-;-;-;-;-;-;-;-;-;-;-;-;-;-;-;-	6632	536	265	346	162	233	165	124	100	440	100	30.6782	12.7738	11.3253	6.84654	13.9985	7.19571	7.34912	6.6461	21.4466	6.14633	12.4406
AL158048.1	chr1	9082696	9082879	+	184	0	0	0	0	0	0	0	0	0	0	0	0	0	0	0	0	0	0	0	0	0
GPR157	chr1;chr1;chr1;chr1;chr1;chr1;chr1;chr1	9100305;9104532;9105486;9111169;9111276;9111276;9128645;9128645	9104634;9104634;9105680;9111489;9111370;9111489;9128781;9129102	-;-;-;-;-;-;-;-	5304	182	183	718	54	270	150	171	69	88	34	10.4168	8.82117	23.5017	2.28218	16.2214	6.54155	10.1347	4.58581	4.28931	2.08975	8.88844
MIR34AHG	chr1;chr1;chr1;chr1;chr1;chr1;chr1	9148011;9179631;9182007;9182007;9183631;9196912;9197143	9151835;9182295;9182295;9182392;9183750;9198703;9198906	-;-;-;-;-;-;-	8702	128	186	60	21	60	61	20	23	84	16	7.32613	8.96578	1.96393	0.887514	3.60475	2.66023	1.18534	1.5286	4.09434	0.983413	3.32
MIR34A	chr1	9151668	9151777	-	110	1	0	0	0	1	0	0	0	0	0	0.0572354	0	0	0	0.0600792	0	0	0	0	0	0.0117315
LNCTAM34A	chr1;chr1;chr1;chr1;chr1;chr1;chr1;chr1;chr1;chr1;chr1;chr1;chr1;chr1;chr1;chr1;chr1;chr1;chr1	9182004;9182164;9182165;9182178;9182214;9183633;9183633;9183633;9183633;9183633;9185177;9187536;9191038;9191040;9191393;9191393;9191393;9191393;9195885	9182316;9182316;9182316;9182316;9182316;9183807;9183807;9183807;9183807;9183807;9185386;9187789;9191124;9191124;9192089;9192089;9192089;9192094;9196284	+;+;+;+;+;+;+;+;+;+;+;+;+;+;+;+;+;+;+	2141	15	10	4	6	3	8	5	2	9	3	0.858531	0.482031	0.130929	0.253575	0.180238	0.348883	0.296336	0.132922	0.438679	0.18439	0.330651
H6PD	chr1;chr1;chr1;chr1;chr1;chr1;chr1;chr1;chr1;chr1;chr1;chr1	9234774;9239844;9244925;9244925;9246966;9246966;9262059;9262059;9263509;9263509;9265530;9271145	9235066;9240018;9245561;9245561;9247083;9247083;9262328;9262328;9267898;9271337;9268037;9271337	+;+;+;+;+;+;+;+;+;+;+;+	9322	221	206	438	175	227	209	181	121	225	102	12.649	9.92984	14.3367	7.39595	13.638	9.11456	10.7273	8.04178	10.967	6.26926	10.3069
SPSB1	chr1;chr1;chr1;chr1;chr1;chr1;chr1;chr1;chr1;chr1	9292894;9294528;9351431;9355707;9355743;9355743;9355743;9367448;9367448;9367448	9293071;9294594;9351610;9356585;9356585;9356497;9356585;9367575;9367863;9369532	+;+;+;+;+;+;+;+;+;+	3389	280	149	3142	2035	312	478	354	328	788	790	16.0259	7.18227	102.845	86.0043	18.7447	20.8458	20.9806	21.7992	38.4088	48.556	38.1392
BX323043.1	chr1	9421098	9422862	-	1765	0	0	0	0	0	0	0	0	0	0	0	0	0	0	0	0	0	0	0	0	0
LINC02606	chr1;chr1;chr1;chr1;chr1;chr1	9425094;9426649;9426975;9428842;9428922;9440459	9427381;9427381;9427381;9428916;9429075;9440564	-;-;-;-;-;-	2623	3	8	1	2	0	3	0	0	2	3	0.171706	0.385625	0.0327322	0.0845251	0	0.130831	0	0	0.0974843	0.18439	0.108729
RNA5SP40	chr1	9437669	9437778	-	110	0	0	0	0	0	0	0	0	0	0	0	0	0	0	0	0	0	0	0	0	0
AL928921.1	chr1;chr1	9501092;9503221	9501548;9503471	-;-	708	0	0	0	0	0	0	0	0	0	0	0	0	0	0	0	0	0	0	0	0	0
SLC25A33	chr1;chr1;chr1;chr1;chr1;chr1;chr1	9539465;9553626;9567284;9570258;9573346;9579954;9582299	9539747;9553805;9567361;9570358;9573412;9580234;9585173	+;+;+;+;+;+;+	3865	106	94	125	77	228	257	208	160	75	55	6.06696	4.53109	4.09152	3.25422	13.6981	11.2079	12.3276	10.6338	3.65566	3.38048	7.28472
AL954705.1	chr1	9576427	9576985	+	559	1	0	0	6	7	4	4	2	2	2	0.0572354	0	0	0.253575	0.420555	0.174441	0.237068	0.132922	0.0974843	0.122927	0.149621
TMEM201	chr1;chr1;chr1;chr1;chr1;chr1;chr1;chr1;chr1;chr1;chr1;chr1;chr1;chr1;chr1;chr1;chr1;chr1;chr1;chr1;chr1;chr1;chr1;chr1;chr1;chr1;chr1;chr1;chr1;chr1;chr1;chr1;chr1	9588911;9588922;9595890;9595890;9596859;9596859;9596897;9598449;9598449;9598449;9601105;9601105;9601105;9602069;9602069;9602069;9606214;9607557;9607557;9607557;9607728;9609840;9609840;9610506;9610506;9610506;9611015;9611753;9611753;9611753;9612986;9612986;9612986	9589043;9589043;9596010;9596010;9597053;9597053;9597053;9598625;9598625;9598625;9601454;9601454;9601454;9602272;9604954;9602272;9606638;9607789;9607685;9607789;9607789;9609911;9609911;9610805;9610805;9610805;9611073;9611890;9611890;9611890;9613247;9614873;9614877	+;+;+;+;+;+;+;+;+;+;+;+;+;+;+;+;+;+;+;+;+;+;+;+;+;+;+;+;+;+;+;+;+	6981	94	62	24	6	26	34	24	15	45	19	5.38013	2.98859	0.785573	0.253575	1.56206	1.48275	1.42241	0.996915	2.1934	1.1678	1.82332
PIK3CD	chr1;chr1;chr1;chr1;chr1;chr1;chr1;chr1;chr1;chr1;chr1;chr1;chr1;chr1;chr1;chr1;chr1;chr1;chr1;chr1;chr1;chr1;chr1;chr1;chr1;chr1;chr1;chr1;chr1;chr1;chr1;chr1;chr1;chr1;chr1;chr1;chr1;chr1;chr1;chr1;chr1;chr1;chr1;chr1;chr1;chr1;chr1;chr1;chr1;chr1;chr1;chr1;chr1;chr1;chr1;chr1;chr1;chr1;chr1;chr1;chr1;chr1;chr1;chr1;chr1;chr1;chr1;chr1;chr1;chr1;chr1;chr1;chr1;chr1;chr1;chr1;chr1;chr1;chr1;chr1…	9651731;9651732;9651732;9688176;9691467;9691467;9691467;9691467;9691675;9710198;9710198;9710424;9710424;9710424;9710424;9710424;9715541;9715541;9715541;9715541;9715541;9715699;9715849;9715849;9715849;9715849;9715849;9715849;9716276;9716440;9716440;9716440;9716440;9716440;9716959;9716959;9717064;9717064;9717064;9717064;9717537;9717537;9717537;9717537;9717537;9717537;9718694;9718694;9718694;9718694…	9651802;9651802;9651802;9688313;9691571;9691571;9691571;9691571;9691946;9710280;9710280;9710596;9710596;9710596;9710596;9710596;9715769;9715769;9715769;9715769;9715769;9715769;9716163;9716078;9716078;9716078;9716078;9716078;9716619;9716619;9716619;9716619;9716619;9716619;9717108;9717108;9717108;9717108;9717108;9717108;9717581;9717626;9717626;9717626;9717626;9717626;9718915;9718915;9718915;9718915…	+;+;+;+;+;+;+;+;+;+;+;+;+;+;+;+;+;+;+;+;+;+;+;+;+;+;+;+;+;+;+;+;+;+;+;+;+;+;+;+;+;+;+;+;+;+;+;+;+;+;+;+;+;+;+;+;+;+;+;+;+;+;+;+;+;+;+;+;+;+;+;+;+;+;+;+;+;+;+;+;+;+;+;+;+;+;+;+;+;+;+;+;+;+;+;+;+;+;+;+;+;+;+;+;+;+;+;+;+;+;+;+;+;+;+;+;+;+;+;+;+;+;+;+;+;+;+;+	6333	965	1087	357	141	326	276	245	122	757	135	55.2322	52.3968	11.6854	5.95902	19.5858	12.0365	14.5204	8.10824	36.8978	8.29754	22.472
PIK3CD-AS1	chr1;chr1	9652610;9654198	9654043;9654586	-;-	1823	2	3	5	1	0	1	0	0	14	3	0.114471	0.144609	0.163661	0.0422626	0	0.0436104	0	0	0.68239	0.18439	0.137539
AL691449.1	chr1;chr1	9660828;9662297	9660918;9662626	-;-	421	0	0	0	0	0	0	0	0	0	0	0	0	0	0	0	0	0	0	0	0	0
PIK3CD-AS2	chr1;chr1;chr1	9672426;9680712;9687335	9672719;9681135;9687555	-;-;-	939	4	3	0	0	0	2	0	0	4	0	0.228942	0.144609	0	0	0	0.0872207	0	0	0.194969	0	0.065574
CLSTN1	chr1;chr1;chr1;chr1;chr1;chr1;chr1;chr1;chr1;chr1;chr1;chr1;chr1;chr1;chr1;chr1;chr1;chr1;chr1;chr1;chr1;chr1;chr1;chr1;chr1;chr1;chr1;chr1;chr1;chr1;chr1;chr1;chr1;chr1;chr1;chr1;chr1;chr1;chr1;chr1;chr1;chr1;chr1;chr1;chr1;chr1;chr1;chr1;chr1;chr1;chr1;chr1;chr1;chr1;chr1;chr1;chr1;chr1;chr1;chr1;chr1;chr1;chr1;chr1;chr1;chr1;chr1;chr1;chr1;chr1;chr1;chr1;chr1;chr1;chr1;chr1	9728926;9729027;9729028;9729028;9729028;9731122;9731206;9731206;9731206;9731206;9731761;9731761;9731761;9731761;9731761;9733401;9733401;9733401;9733401;9733401;9733972;9733972;9733972;9733972;9734948;9734948;9734948;9734948;9735467;9735467;9735467;9735467;9735885;9735885;9735885;9735885;9737498;9737498;9737498;9741094;9741094;9741094;9741094;9743884;9743884;9743884;9743884;9744395;9744395;9744395…	9730705;9730705;9730705;9730705;9730705;9731390;9731390;9731390;9731390;9731390;9731896;9731896;9731896;9731896;9731896;9733546;9733546;9733486;9733546;9733546;9734142;9734142;9734142;9734142;9735174;9735174;9735174;9735174;9735615;9735615;9735615;9735615;9736042;9736042;9736042;9736042;9737554;9737554;9737554;9741256;9741256;9741256;9741256;9744005;9744005;9744005;9744005;9744643;9744643;9744643…	-;-;-;-;-;-;-;-;-;-;-;-;-;-;-;-;-;-;-;-;-;-;-;-;-;-;-;-;-;-;-;-;-;-;-;-;-;-;-;-;-;-;-;-;-;-;-;-;-;-;-;-;-;-;-;-;-;-;-;-;-;-;-;-;-;-;-;-;-;-;-;-;-;-;-;-	5241	84	107	55	179	23	62	29	47	86	63	4.80778	5.15773	1.80027	7.565	1.38182	2.70384	1.71875	3.12367	4.19183	3.87219	3.63229
MZT1P1	chr1;chr1	9780822;9781074	9780900;9781240	+;+	246	0	0	0	0	0	0	0	0	0	0	0	0	0	0	0	0	0	0	0	0	0
AL357140.3	chr1;chr1	9826289;9827610	9828271;9828258	-;-	1983	0	0	0	0	0	0	0	0	0	0	0	0	0	0	0	0	0	0	0	0	0
CTNNBIP1	chr1;chr1;chr1;chr1;chr1;chr1;chr1;chr1;chr1;chr1;chr1;chr1;chr1;chr1;chr1;chr1;chr1;chr1;chr1;chr1;chr1	9848276;9850109;9850450;9850659;9871187;9871187;9871187;9871187;9871969;9871969;9871969;9871969;9877905;9877905;9877905;9877905;9878140;9883705;9893009;9910095;9910095	9850776;9850776;9850776;9850776;9871277;9871277;9871277;9871277;9872088;9872088;9872088;9872088;9877989;9877989;9877989;9877989;9878176;9883738;9893237;9910336;9910269	-;-;-;-;-;-;-;-;-;-;-;-;-;-;-;-;-;-;-;-;-	3339	267	361	139	124	81	151	81	94	196	159	15.2819	17.4013	4.54978	5.24056	4.86642	6.58516	4.80064	6.24733	9.55346	9.77266	8.42992
AL357140.1	chr1;chr1;chr1	9848318;9849369;9849986	9848466;9849474;9850154	+;+;+	424	31	31	6	1	6	14	5	8	15	12	1.7743	1.4943	0.196393	0.0422626	0.360475	0.610545	0.296336	0.531688	0.731132	0.737559	0.677499
AL357140.4	chr1;chr1;chr1	9900614;9904300;9907757	9900991;9904405;9908034	+;+;+	762	1	2	0	0	0	0	0	0	0	0	0.0572354	0.0964062	0	0	0	0	0	0	0	0	0.0153642
LZIC	chr1;chr1;chr1;chr1;chr1;chr1;chr1;chr1;chr1;chr1;chr1;chr1;chr1;chr1;chr1;chr1;chr1;chr1;chr1;chr1;chr1;chr1;chr1;chr1;chr1;chr1;chr1;chr1;chr1;chr1	9922113;9926293;9929720;9930253;9930261;9931891;9931891;9931891;9931891;9931891;9932803;9932803;9932803;9932803;9934762;9934762;9934762;9934762;9935492;9935492;9935492;9935492;9936519;9936519;9936519;9942624;9942624;9942624;9943249;9943349	9922358;9930457;9930457;9930457;9930457;9931972;9932180;9931972;9931972;9931972;9932898;9932898;9932898;9932898;9934860;9934860;9934860;9934860;9935627;9935627;9935627;9935620;9936627;9936627;9936627;9942782;9942768;9942782;9943391;9943407	-;-;-;-;-;-;-;-;-;-;-;-;-;-;-;-;-;-;-;-;-;-;-;-;-;-;-;-;-;-	5459	456	509	394	367	305	405	252	207	492	232	26.0994	24.5354	12.8965	15.5104	18.3242	17.6622	14.9353	13.7574	23.9811	14.2595	18.1961
AL357140.2	chr1;chr1	9942923;9949638	9943025;9949974	+;+	440	4	1	5	3	0	2	1	0	1	1	0.228942	0.0482031	0.163661	0.126788	0	0.0872207	0.0592671	0	0.0487422	0.0614633	0.0824287
NMNAT1	chr1;chr1;chr1;chr1;chr1;chr1;chr1;chr1;chr1;chr1;chr1;chr1;chr1;chr1;chr1;chr1;chr1;chr1;chr1;chr1	9943428;9943429;9943475;9943488;9972018;9972018;9972018;9972018;9975592;9975592;9975592;9981031;9981031;9981031;9981052;9981256;9982301;9982301;9983004;9985136	9943515;9943515;9943515;9943515;9972503;9972188;9972188;9972188;9975775;9975775;9975775;9981170;9981170;9981170;9981170;9981766;9985498;9982870;9983669;9985501	+;+;+;+;+;+;+;+;+;+;+;+;+;+;+;+;+;+;+;+	4610	382	459	219	191	197	282	193	187	220	132	21.8639	22.1252	7.16835	8.07215	11.8356	12.2981	11.4386	12.4282	10.7233	8.11315	12.6067
RN7SKP269	chr1	9947318	9947636	+	319	2	4	3	2	0	0	2	0	4	0	0.114471	0.192812	0.0981966	0.0845251	0	0	0.118534	0	0.194969	0	0.0803508
TMEM274P	chr1;chr1;chr1;chr1;chr1	9950572;9951231;9952339;9955821;9960714	9950648;9951297;9952469;9955915;9960787	-;-;-;-;-	444	0	1	1	2	1	0	1	0	0	0	0	0.0482031	0.0327322	0.0845251	0.0600792	0	0.0592671	0	0	0	0.0284807
MIR5697	chr1	9967381	9967458	+	78	0	0	0	0	0	1	0	0	0	1	0	0	0	0	0	0.0436104	0	0	0	0.0614633	0.0105074
AL603962.1	chr1;chr1	9983141;9984283	9983290;9984568	+;+	436	21	38	11	12	18	17	18	13	13	4	1.20194	1.83172	0.360054	0.507151	1.08143	0.741376	1.06681	0.863993	0.633648	0.245853	0.853397
RBP7	chr1;chr1;chr1;chr1;chr1;chr1;chr1;chr1;chr1	9997206;9997228;10004093;10007570;10007570;10008173;10008173;10015782;10015782	9997331;9997331;10004307;10007748;10007748;10008274;10008274;10016020;10016021	+;+;+;+;+;+;+;+;+	862	93	30	24	52	20	12	20	17	32	27	5.32289	1.44609	0.785573	2.19765	1.20158	0.523324	1.18534	1.12984	1.55975	1.65951	1.70116
UBE4B	chr1;chr1;chr1;chr1;chr1;chr1;chr1;chr1;chr1;chr1;chr1;chr1;chr1;chr1;chr1;chr1;chr1;chr1;chr1;chr1;chr1;chr1;chr1;chr1;chr1;chr1;chr1;chr1;chr1;chr1;chr1;chr1;chr1;chr1;chr1;chr1;chr1;chr1;chr1;chr1;chr1;chr1;chr1;chr1;chr1;chr1;chr1;chr1;chr1;chr1;chr1;chr1;chr1;chr1;chr1;chr1;chr1;chr1;chr1;chr1;chr1;chr1;chr1;chr1;chr1;chr1;chr1;chr1;chr1;chr1;chr1;chr1;chr1;chr1;chr1;chr1;chr1;chr1;chr1;chr1…	10032832;10032832;10032958;10033274;10072028;10072028;10072028;10072028;10072454;10095461;10095461;10095461;10100861;10101108;10101108;10101108;10102948;10102948;10102948;10102948;10105516;10105516;10105516;10106197;10106197;10107222;10117459;10117459;10117459;10119513;10119513;10119513;10121962;10121962;10121962;10122042;10126794;10126794;10126794;10126794;10128339;10129392;10129392;10129392;101…	10033694;10033694;10033694;10033694;10072214;10072214;10072214;10072214;10073118;10095596;10095596;10095596;10101195;10101195;10101195;10101195;10103185;10103092;10103092;10103092;10105744;10105744;10105744;10106583;10106583;10107374;10117600;10117600;10117600;10119613;10119613;10119613;10122076;10122076;10122076;10122076;10126877;10126877;10126877;10126877;10129448;10129448;10129448;10129448;101…	+;+;+;+;+;+;+;+;+;+;+;+;+;+;+;+;+;+;+;+;+;+;+;+;+;+;+;+;+;+;+;+;+;+;+;+;+;+;+;+;+;+;+;+;+;+;+;+;+;+;+;+;+;+;+;+;+;+;+;+;+;+;+;+;+;+;+;+;+;+;+;+;+;+;+;+;+;+;+;+;+;+;+;+;+;+;+;+;+;+;+;+;+;+;+;+;+;+;+;+;+;+;+;+;+;+;+;+;+;+;+;+;+;+;+	9237	414	655	76	72	160	221	95	78	150	44	23.6955	31.573	2.48765	3.0429	9.61268	9.63789	5.63038	5.18396	7.31133	2.70438	10.088
AL590639.1	chr1	10054445	10054781	-	337	0	0	0	0	1	0	0	0	0	0	0	0	0	0	0.0600792	0	0	0	0	0	0.00600792
PGAM1P11	chr1;chr1	10058671;10059242	10058943;10059648	+;+	680	0	0	0	0	0	1	0	1	0	0	0	0	0	0	0	0.0436104	0	0.066461	0	0	0.0110071
RNU6-828P	chr1	10163268	10163374	+	107	0	0	0	1	0	0	0	0	0	0	0	0	0	0.0422626	0	0	0	0	0	0	0.00422626
KIF1B	chr1;chr1;chr1;chr1;chr1;chr1;chr1;chr1;chr1;chr1;chr1;chr1;chr1;chr1;chr1;chr1;chr1;chr1;chr1;chr1;chr1;chr1;chr1;chr1;chr1;chr1;chr1;chr1;chr1;chr1;chr1;chr1;chr1;chr1;chr1;chr1;chr1;chr1;chr1;chr1;chr1;chr1;chr1;chr1;chr1;chr1;chr1;chr1;chr1;chr1;chr1;chr1;chr1;chr1;chr1;chr1;chr1;chr1;chr1;chr1;chr1;chr1;chr1;chr1;chr1;chr1;chr1;chr1;chr1;chr1;chr1;chr1;chr1;chr1;chr1;chr1;chr1;chr1;chr1;chr1…	10210805;10210805;10211616;10230764;10232250;10232250;10232250;10232250;10232250;10232329;10232329;10256247;10256247;10256247;10256247;10256247;10256247;10256247;10258493;10258493;10258493;10258493;10258493;10258493;10258493;10261905;10261905;10261905;10261905;10261905;10261905;10261905;10267380;10267380;10267380;10267380;10267380;10267380;10267380;10268152;10268152;10268152;10268152;10268152;102…	10210878;10210878;10211738;10230997;10232434;10232434;10232434;10232434;10232434;10232434;10232434;10256323;10256323;10256323;10256323;10256323;10256323;10256323;10258672;10258672;10258672;10258672;10258672;10258672;10258672;10261970;10261970;10261970;10261970;10261970;10261970;10261970;10267558;10267558;10267558;10267558;10267558;10267558;10267558;10268263;10268263;10268263;10268263;10268263;102…	+;+;+;+;+;+;+;+;+;+;+;+;+;+;+;+;+;+;+;+;+;+;+;+;+;+;+;+;+;+;+;+;+;+;+;+;+;+;+;+;+;+;+;+;+;+;+;+;+;+;+;+;+;+;+;+;+;+;+;+;+;+;+;+;+;+;+;+;+;+;+;+;+;+;+;+;+;+;+;+;+;+;+;+;+;+;+;+;+;+;+;+;+;+;+;+;+;+;+;+;+;+;+;+;+;+;+;+;+;+;+;+;+;+;+;+;+;+;+;+;+;+;+;+;+;+;+;+;+;+;+;+;+;+;+;+;+;+;+;+;+;+;+;+;+;+;+;+;+;+;+;+;+;+;+;+;+;+;+;+;+;+;+;+;+;+;+;+;+;+;+;+;+;+;+;+;+;+;+;+;+;+;+;+;+;+;+;+;+;+;+;+;+;+;+;+;+;+;+;+…	17720	138	135	233	496	179	281	133	175	218	230	7.89849	6.50742	7.6266	20.9622	10.7542	12.2545	7.88253	11.6307	10.6258	14.1366	11.0279
AL358013.1	chr1	10227718	10227803	+	86	0	0	0	0	0	0	0	0	0	0	0	0	0	0	0	0	0	0	0	0	0
RNU6-37P	chr1	10298966	10299072	+	107	0	0	0	4	0	1	0	1	0	1	0	0	0	0.16905	0	0.0436104	0	0.066461	0	0.0614633	0.0340585
RN7SL731P	chr1	10306465	10306757	+	293	3	3	4	36	5	13	8	4	8	21	0.171706	0.144609	0.130929	1.52145	0.300396	0.566935	0.474137	0.265844	0.389937	1.29073	0.525668
AL139424.3	chr1;chr1;chr1;chr1;chr1;chr1	10381906;10381978;10382236;10384628;10386103;10386239	10382001;10382024;10383105;10384971;10387150;10386541	-;-;-;-;-;-	2381	2	0	2	9	0	1	2	2	4	1	0.114471	0	0.0654644	0.380363	0	0.0436104	0.118534	0.132922	0.194969	0.0614633	0.11118
AL139424.2	chr1;chr1;chr1;chr1;chr1;chr1;chr1;chr1	10395416;10395618;10395783;10395851;10396238;10396823;10396823;10396833	10395523;10396376;10396370;10396041;10396376;10397376;10397432;10397363	+;+;+;+;+;+;+;+	1477	0	4	2	3	1	0	1	0	0	1	0	0.192812	0.0654644	0.126788	0.0600792	0	0.0592671	0	0	0.0614633	0.0565874
PGD	chr1;chr1;chr1;chr1;chr1;chr1;chr1;chr1;chr1;chr1;chr1;chr1;chr1;chr1;chr1;chr1;chr1;chr1;chr1;chr1;chr1;chr1;chr1;chr1;chr1;chr1;chr1;chr1;chr1;chr1;chr1;chr1;chr1;chr1;chr1;chr1;chr1;chr1;chr1;chr1;chr1;chr1;chr1;chr1;chr1;chr1;chr1;chr1;chr1;chr1;chr1;chr1;chr1;chr1	10398592;10399044;10399064;10399073;10399112;10399498;10399629;10399629;10399629;10399629;10399629;10399632;10400376;10400393;10400393;10400393;10400393;10403071;10403071;10403071;10403071;10404161;10404161;10404161;10404161;10404161;10408071;10408071;10408071;10408071;10411418;10411418;10411418;10411418;10412834;10413062;10413062;10413062;10415292;10416987;10416987;10416987;10416987;10417376;104…	10398751;10399125;10399125;10399125;10399125;10399704;10399704;10399704;10400008;10399704;10399704;10399704;10400572;10400572;10400572;10400572;10400572;10403136;10403136;10403136;10403136;10404279;10404279;10404276;10404279;10404279;10408140;10408140;10408140;10408140;10411552;10411552;10411552;10411552;10413251;10413251;10413251;10413251;10415392;10417117;10417044;10417117;10417117;10417509;104…	+;+;+;+;+;+;+;+;+;+;+;+;+;+;+;+;+;+;+;+;+;+;+;+;+;+;+;+;+;+;+;+;+;+;+;+;+;+;+;+;+;+;+;+;+;+;+;+;+;+;+;+;+;+	3333	6373	5657	6836	6994	5503	9248	4091	5954	6174	3262	364.761	272.685	223.757	295.584	330.616	403.309	242.462	395.709	300.934	200.493	303.031
AL139424.1	chr1	10429881	10430677	-	797	0	12	3	16	0	6	3	9	6	12	0	0.578438	0.0981966	0.676201	0	0.261662	0.177801	0.598149	0.292453	0.737559	0.342046
CENPS-CORT	chr1;chr1;chr1;chr1;chr1;chr1;chr1;chr1;chr1;chr1;chr1;chr1;chr1;chr1;chr1;chr1;chr1;chr1;chr1;chr1;chr1;chr1	10430102;10430384;10430435;10430804;10431258;10433842;10433842;10433842;10434657;10434657;10434657;10434657;10440347;10440347;10440347;10440347;10442265;10451377;10451377;10451377;10451377;10451377	10430568;10430568;10430568;10431401;10431401;10433965;10433965;10433965;10434690;10434690;10434690;10434690;10440413;10440413;10440413;10440413;10442441;10451411;10452003;10451659;10451659;10452153	+;+;+;+;+;+;+;+;+;+;+;+;+;+;+;+;+;+;+;+;+;+	2244	94	115	49	118	40	93	44	61	67	93	5.38013	5.54336	1.60388	4.98698	2.40317	4.05576	2.60775	4.05412	3.26573	5.71609	3.9617
CENPS	chr1;chr1;chr1;chr1;chr1;chr1;chr1;chr1;chr1;chr1;chr1;chr1;chr1;chr1;chr1;chr1;chr1	10430433;10430512;10430783;10430876;10431123;10433842;10433842;10434657;10434657;10440123;10440347;10440347;10440347;10442265;10442265;10442265;10442265	10430568;10430568;10431401;10431130;10431401;10433965;10433965;10434690;10434690;10440413;10440413;10440413;10440413;10442657;10442502;10442334;10442808	+;+;+;+;+;+;+;+;+;+;+;+;+;+;+;+;+	1748	98	125	52	134	43	111	48	75	73	100	5.60907	6.02539	1.70207	5.66318	2.58341	4.84075	2.84482	4.98458	3.55818	6.14633	4.39578
CORT	chr1;chr1	10450031;10451377	10450322;10451998	+;+	914	9	6	2	5	0	3	1	3	4	2	0.515119	0.289219	0.0654644	0.211313	0	0.130831	0.0592671	0.199383	0.194969	0.122927	0.178849
DFFA	chr1;chr1;chr1;chr1;chr1;chr1;chr1;chr1;chr1;chr1;chr1;chr1;chr1;chr1;chr1;chr1	10456522;10461643;10462468;10462988;10463058;10463431;10463431;10467190;10467190;10467190;10469177;10469177;10469177;10472323;10472323;10472323	10461702;10461702;10463209;10463209;10463209;10463620;10463620;10467332;10467332;10467332;10469338;10469338;10469338;10472479;10472488;10472529	-;-;-;-;-;-;-;-;-;-;-;-;-;-;-;-	6625	628	579	307	388	232	391	205	227	404	246	35.9438	27.9096	10.0488	16.3979	13.9384	17.0517	12.1498	15.0866	19.6918	15.12	18.3338
AL354956.1	chr1;chr1	10458555;10459090	10458772;10459338	+;+	467	19	33	4	1	5	12	11	6	8	5	1.08747	1.5907	0.130929	0.0422626	0.300396	0.523324	0.651938	0.398766	0.389937	0.307316	0.542305
PEX14	chr1;chr1;chr1;chr1;chr1;chr1;chr1;chr1;chr1;chr1;chr1;chr1;chr1;chr1;chr1;chr1;chr1;chr1;chr1;chr1;chr1	10472288;10474950;10474982;10495274;10495274;10495274;10517028;10535888;10536213;10536213;10536213;10536213;10599238;10599238;10618332;10618332;10623019;10623019;10624340;10627272;10629531	10472580;10475002;10475002;10495321;10495321;10495321;10517131;10536060;10536289;10536297;10536572;10536297;10599366;10599366;10618417;10618417;10623286;10623121;10624437;10627363;10630758	+;+;+;+;+;+;+;+;+;+;+;+;+;+;+;+;+;+;+;+;+	2932	461	418	330	314	168	282	137	188	292	240	26.3855	20.1489	10.8016	13.2704	10.0933	12.2981	8.11959	12.4947	14.2327	14.7512	14.2596
AL139423.2	chr1;chr1	10612222;10616369	10615013;10616452	-;-	2876	0	0	0	0	0	0	0	0	0	0	0	0	0	0	0	0	0	0	0	0	0
RN7SL614P	chr1	10616836	10617115	+	280	0	0	0	0	0	0	0	0	0	0	0	0	0	0	0	0	0	0	0	0	0
CASZ1	chr1;chr1;chr1;chr1;chr1;chr1;chr1;chr1;chr1;chr1;chr1;chr1;chr1;chr1;chr1;chr1;chr1;chr1;chr1;chr1;chr1;chr1;chr1;chr1;chr1;chr1;chr1;chr1;chr1;chr1;chr1;chr1;chr1;chr1;chr1;chr1;chr1;chr1;chr1;chr1;chr1;chr1;chr1;chr1;chr1;chr1;chr1;chr1;chr1;chr1;chr1;chr1;chr1;chr1;chr1;chr1;chr1;chr1;chr1;chr1;chr1	10636604;10637121;10638715;10642082;10642859;10642859;10643160;10643160;10644917;10644917;10646128;10647213;10647801;10649070;10649070;10649283;10649283;10650484;10650692;10650692;10650941;10650941;10650941;10652984;10653377;10653377;10654419;10654419;10654419;10655649;10655649;10655649;10656646;10656646;10656646;10658007;10658508;10658508;10658508;10659702;10659702;10659702;10659702;10660737;106…	10640059;10637408;10638763;10642322;10643000;10643000;10643311;10643311;10645088;10645076;10646326;10648139;10648139;10649192;10649192;10649437;10649437;10650755;10650755;10650755;10651100;10651076;10651076;10654218;10654218;10654218;10654591;10654591;10654591;10655813;10655813;10655813;10656736;10656736;10656736;10658576;10658576;10658576;10658576;10661398;10660536;10660536;10660536;10660856;106…	-;-;-;-;-;-;-;-;-;-;-;-;-;-;-;-;-;-;-;-;-;-;-;-;-;-;-;-;-;-;-;-;-;-;-;-;-;-;-;-;-;-;-;-;-;-;-;-;-;-;-;-;-;-;-;-;-;-;-;-;-	11336	20	16	133	108	19	30	10	19	70	45	1.14471	0.77125	4.35338	4.56436	1.14151	1.30831	0.592671	1.26276	3.41195	2.76585	2.13167
AL139423.1	chr1;chr1	10639241;10647248	10640077;10654333	+;+	7923	10	6	78	82	11	18	4	12	47	32	0.572354	0.289219	2.55311	3.46553	0.660872	0.784986	0.237068	0.797532	2.29088	1.96683	1.36184
HSPE1P24	chr1	10895761	10895998	+	238	0	0	0	0	0	0	0	0	0	0	0	0	0	0	0	0	0	0	0	0	0
C1orf127	chr1;chr1;chr1;chr1;chr1;chr1;chr1;chr1;chr1;chr1;chr1;chr1;chr1;chr1;chr1;chr1;chr1;chr1;chr1;chr1;chr1;chr1;chr1;chr1;chr1;chr1;chr1;chr1;chr1;chr1;chr1;chr1;chr1;chr1;chr1;chr1;chr1	10946471;10946473;10946473;10946475;10946730;10947643;10947643;10947643;10947643;10947643;10949624;10949624;10949702;10954019;10954019;10954019;10954990;10954990;10954990;10957023;10957023;10957585;10957616;10957616;10958714;10958714;10958714;10964128;10964128;10964128;10966358;10966358;10969970;10969970;10976156;10976156;10982012	10946738;10946741;10946741;10946586;10946741;10948844;10947870;10948844;10948844;10949751;10949814;10949814;10949814;10954142;10954142;10954142;10955186;10955186;10955186;10957107;10957107;10957753;10957753;10957753;10958752;10958752;10958752;10964271;10964271;10964201;10966482;10966482;10970089;10970089;10976215;10976256;10982037	-;-;-;-;-;-;-;-;-;-;-;-;-;-;-;-;-;-;-;-;-;-;-;-;-;-;-;-;-;-;-;-;-;-;-;-;-	3573	55	26	0	2	2	2	1	0	5	0	3.14795	1.25328	0	0.0845251	0.120158	0.0872207	0.0592671	0	0.243711	0	0.499611
CFL1P6	chr1;chr1	10990978;10991418	10991091;10991797	-;-	494	0	0	0	0	0	0	0	0	0	0	0	0	0	0	0	0	0	0	0	0	0
TARDBP	chr1;chr1;chr1;chr1;chr1;chr1;chr1;chr1;chr1;chr1;chr1;chr1;chr1;chr1;chr1;chr1;chr1;chr1;chr1;chr1;chr1;chr1;chr1;chr1;chr1;chr1;chr1;chr1;chr1;chr1;chr1;chr1;chr1;chr1;chr1;chr1;chr1;chr1;chr1;chr1;chr1;chr1;chr1;chr1;chr1;chr1;chr1;chr1;chr1;chr1;chr1;chr1;chr1;chr1;chr1;chr1;chr1;chr1;chr1;chr1;chr1;chr1;chr1;chr1;chr1;chr1;chr1;chr1;chr1;chr1;chr1;chr1;chr1;chr1;chr1;chr1;chr1;chr1;chr1;chr1…	11012344;11012424;11012425;11012622;11012653;11012654;11012654;11012654;11012654;11012670;11013716;11013716;11013716;11013716;11013716;11013716;11013716;11013716;11013716;11013716;11013716;11013716;11013728;11013728;11013728;11013728;11015524;11016123;11016844;11016844;11016844;11016844;11016844;11016844;11016844;11016844;11016844;11016844;11016844;11016844;11016844;11016844;11016844;11016859;110…	11012428;11012480;11012606;11012743;11012743;11012743;11012743;11012743;11012743;11012743;11013965;11013965;11013965;11013965;11013965;11013965;11013965;11013965;11013965;11013965;11013965;11013965;11013965;11013965;11013965;11013965;11015646;11016254;11017007;11017007;11017007;11016861;11017007;11017007;11017007;11017007;11017007;11017007;11017007;11017007;11017007;11017007;11017007;11017007;110…	+;+;+;+;+;+;+;+;+;+;+;+;+;+;+;+;+;+;+;+;+;+;+;+;+;+;+;+;+;+;+;+;+;+;+;+;+;+;+;+;+;+;+;+;+;+;+;+;+;+;+;+;+;+;+;+;+;+;+;+;+;+;+;+;+;+;+;+;+;+;+;+;+;+;+;+;+;+;+;+;+;+;+;+;+;+;+;+;+;+;+;+;+;+;+;+;+;+;+;+;+;+;+;+;+;+;+;+;+;+;+;+;+;+;+;+;+;+;+;+;+;+;+;+;+;+;+;+;+;+;+;+;+;+;+;+;+;+;+;+;+;+;+;+;+;+;+;+;+;+;+;+;+;+;+	5317	1158	1455	981	616	1035	1425	628	579	960	529	66.2786	70.1355	32.1103	26.0337	62.182	62.1448	37.2197	38.4809	46.7925	32.5141	47.3892
AL109811.3	chr1;chr1;chr1;chr1;chr1;chr1;chr1;chr1;chr1;chr1;chr1;chr1;chr1;chr1;chr1;chr1;chr1;chr1;chr1;chr1;chr1;chr1;chr1;chr1	11012662;11013716;11016844;11018733;11020429;11020506;11022124;11022124;11022144;11023193;11023193;11023198;11024064;11024793;11025110;11025110;11025110;11025110;11029687;11030179;11030179;11030179;11030179;11030179	11012743;11013965;11017007;11018873;11020599;11020599;11022241;11022250;11022250;11023329;11023329;11023329;11024335;11025208;11025208;11025208;11025208;11025208;11029781;11030497;11030525;11030526;11030430;11030528	+;+;+;+;+;+;+;+;+;+;+;+;+;+;+;+;+;+;+;+;+;+;+;+	2205	648	698	514	294	510	675	323	295	495	242	37.0886	33.6458	16.8244	12.4252	30.6404	29.437	19.1433	19.606	24.1274	14.8741	23.7812
MASP2	chr1;chr1;chr1;chr1;chr1;chr1;chr1;chr1;chr1;chr1;chr1;chr1;chr1;chr1;chr1;chr1;chr1;chr1;chr1;chr1;chr1	11026523;11030176;11030748;11034828;11037693;11037693;11042875;11042875;11043339;11044798;11044798;11045408;11045408;11046556;11046556;11046891;11046891;11046891;11047203;11047203;11047203	11027648;11030250;11030882;11034906;11037811;11037811;11043198;11043022;11043535;11044953;11046733;11045539;11045539;11046733;11046733;11047119;11047119;11047119;11047227;11047233;11047239	-;-;-;-;-;-;-;-;-;-;-;-;-;-;-;-;-;-;-;-;-	4257	10	4	8	6	2	5	5	0	9	3	0.572354	0.192812	0.261858	0.253575	0.120158	0.218052	0.296336	0	0.438679	0.18439	0.253821
AL109811.2	chr1;chr1;chr1	11029659;11029758;11029902	11030528;11029781;11030528	+;+;+	870	37	35	27	44	21	23	20	7	28	12	2.11771	1.68711	0.883769	1.85955	1.26166	1.00304	1.18534	0.465227	1.36478	0.737559	1.25658
SRM	chr1;chr1;chr1;chr1;chr1;chr1;chr1;chr1;chr1;chr1;chr1;chr1;chr1;chr1;chr1;chr1;chr1;chr1;chr1;chr1;chr1;chr1;chr1	11054584;11054589;11054664;11054962;11054962;11055781;11055781;11056011;11056011;11056011;11056604;11056604;11056604;11056702;11058710;11058800;11058800;11058800;11059225;11059225;11059225;11059777;11059777	11054885;11054885;11055084;11055084;11055204;11055926;11055820;11056094;11056094;11056094;11056757;11056757;11056757;11056757;11058873;11058892;11058892;11058892;11059686;11059380;11059345;11060020;11060018	-;-;-;-;-;-;-;-;-;-;-;-;-;-;-;-;-;-;-;-;-;-;-	1894	67	51	36	119	66	88	57	100	45	40	3.83477	2.45836	1.17836	5.02925	3.96523	3.83771	3.37823	6.6461	2.1934	2.45853	3.49799
EXOSC10	chr1;chr1;chr1;chr1;chr1;chr1;chr1;chr1;chr1;chr1;chr1;chr1;chr1;chr1;chr1;chr1;chr1;chr1;chr1;chr1;chr1;chr1;chr1;chr1;chr1;chr1;chr1;chr1;chr1;chr1;chr1;chr1;chr1;chr1;chr1;chr1;chr1;chr1;chr1;chr1;chr1;chr1;chr1;chr1;chr1;chr1;chr1;chr1;chr1;chr1;chr1;chr1;chr1;chr1;chr1;chr1;chr1;chr1;chr1;chr1;chr1;chr1;chr1;chr1;chr1;chr1;chr1;chr1;chr1;chr1;chr1;chr1;chr1;chr1;chr1;chr1;chr1;chr1;chr1;chr1…	11066618;11066618;11066621;11066685;11068008;11068008;11068008;11068008;11068645;11068645;11068645;11068645;11068645;11068654;11069559;11069559;11069559;11069559;11069559;11070900;11070900;11070900;11070900;11070900;11072087;11072087;11072087;11072087;11073934;11073934;11074231;11074231;11074231;11074288;11076842;11076842;11076842;11076842;11077009;11077330;11077365;11077365;11077601;11077601;110…	11066748;11066748;11066748;11066748;11068084;11068084;11068084;11068084;11068706;11068706;11068924;11068706;11068706;11068706;11069730;11069730;11069730;11069730;11069730;11070973;11073026;11070988;11070973;11070973;11072395;11072171;11072171;11072171;11074008;11074008;11074326;11074326;11074326;11074326;11076948;11077651;11076948;11076948;11077443;11077443;11077443;11077443;11077651;11077651;110…	-;-;-;-;-;-;-;-;-;-;-;-;-;-;-;-;-;-;-;-;-;-;-;-;-;-;-;-;-;-;-;-;-;-;-;-;-;-;-;-;-;-;-;-;-;-;-;-;-;-;-;-;-;-;-;-;-;-;-;-;-;-;-;-;-;-;-;-;-;-;-;-;-;-;-;-;-;-;-;-;-;-;-;-;-;-;-;-;-	5991	926	1051	1489	653	1001	1080	659	555	1313	508	53	50.6615	48.7382	27.5975	60.1393	47.0992	39.057	36.8859	63.9985	31.2233	45.84
AL109811.1	chr1;chr1	11068471;11070659	11068713;11073097	+;+	2682	82	87	149	99	91	104	80	53	152	58	4.69331	4.19367	4.8771	4.18399	5.46721	4.53548	4.74137	3.52243	7.40881	3.56487	4.71882
EXOSC10-AS1	chr1;chr1;chr1;chr1	11099675;11099675;11101801;11101801	11099910;11099814;11102051;11102100	+;+;+;+	536	29	45	52	32	27	44	21	31	38	15	1.65983	2.16914	1.70207	1.3524	1.62214	1.91886	1.24461	2.06029	1.8522	0.921949	1.65035
MTOR	chr1;chr1;chr1;chr1;chr1;chr1;chr1;chr1;chr1;chr1;chr1;chr1;chr1;chr1;chr1;chr1;chr1;chr1;chr1;chr1;chr1;chr1;chr1;chr1;chr1;chr1;chr1;chr1;chr1;chr1;chr1;chr1;chr1;chr1;chr1;chr1;chr1;chr1;chr1;chr1;chr1;chr1;chr1;chr1;chr1;chr1;chr1;chr1;chr1;chr1;chr1;chr1;chr1;chr1;chr1;chr1;chr1;chr1;chr1;chr1;chr1;chr1;chr1;chr1;chr1;chr1;chr1;chr1;chr1;chr1;chr1;chr1;chr1;chr1;chr1;chr1;chr1;chr1;chr1;chr1…	11106535;11106535;11107285;11107307;11108181;11108181;11108181;11108181;11109290;11109290;11109290;11109290;11109303;11109649;11109649;11109649;11109649;11109649;11111514;11112852;11112852;11112852;11112852;11112852;11114318;11114318;11114318;11114318;11114318;11114813;11114813;11114813;11114813;11115396;11115396;11115396;11115396;11117004;11117004;11121246;11121246;11121979;11121979;11124498;111…	11107500;11107500;11107500;11107500;11108286;11108286;11108286;11108286;11109370;11109370;11109370;11109370;11109370;11109729;11109729;11109729;11109729;11109729;11111753;11112917;11112917;11112917;11112917;11112917;11114453;11114453;11114629;11114453;11114453;11114887;11114887;11114887;11114887;11115663;11115527;11115468;11115468;11117086;11117086;11121368;11121368;11122126;11122126;11124633;111…	-;-;-;-;-;-;-;-;-;-;-;-;-;-;-;-;-;-;-;-;-;-;-;-;-;-;-;-;-;-;-;-;-;-;-;-;-;-;-;-;-;-;-;-;-;-;-;-;-;-;-;-;-;-;-;-;-;-;-;-;-;-;-;-;-;-;-;-;-;-;-;-;-;-;-;-;-;-;-;-;-;-;-;-;-;-;-;-;-;-;-;-;-;-;-;-;-;-;-;-;-;-;-;-;-;-	12163	142	232	203	205	150	237	100	92	132	86	8.12743	11.1831	6.64464	8.66383	9.01189	10.3357	5.92671	6.11441	6.43397	5.28584	7.77275
MTOR-AS1	chr1;chr1;chr1;chr1;chr1;chr1;chr1;chr1	11143898;11144424;11144667;11144667;11145153;11145153;11149270;11149270	11143987;11144481;11144886;11144886;11145279;11145279;11149537;11149537	+;+;+;+;+;+;+;+	763	3	5	2	0	2	1	2	2	0	1	0.171706	0.241016	0.0654644	0	0.120158	0.0436104	0.118534	0.132922	0	0.0614633	0.0954875
RNU6-537P	chr1	11152350	11152452	+	103	0	0	0	0	0	0	0	0	0	0	0	0	0	0	0	0	0	0	0	0	0
ANGPTL7	chr1;chr1;chr1;chr1;chr1;chr1;chr1;chr1	11189355;11192270;11193580;11193627;11194461;11194526;11194854;11194854	11189955;11192370;11193774;11193774;11194659;11194659;11195981;11195178	+;+;+;+;+;+;+;+	2224	0	1	0	0	0	0	0	0	0	0	0	0.0482031	0	0	0	0	0	0	0	0	0.00482031
RNU6-291P	chr1	11226254	11226360	+	107	0	0	0	0	0	0	0	0	0	0	0	0	0	0	0	0	0	0	0	0	0
RPL39P6	chr1	11232963	11233112	+	150	0	0	0	0	0	0	0	0	0	0	0	0	0	0	0	0	0	0	0	0	0
UBIAD1	chr1;chr1;chr1;chr1;chr1;chr1;chr1;chr1;chr1;chr1;chr1;chr1	11273206;11273528;11273889;11273934;11285644;11285644;11285644;11292049;11293467;11294873;11294873;11294873	11274060;11274060;11274060;11274060;11285732;11288434;11285732;11292147;11293626;11296049;11295164;11295183	+;+;+;+;+;+;+;+;+;+;+;+	5082	314	352	278	156	280	349	218	220	259	141	17.9719	16.9675	9.09955	6.59296	16.8222	15.22	12.9202	14.6214	12.6242	8.66632	13.1506
UBE2V2P3	chr1;chr1	11278616;11279168	11278868;11279351	-;-	437	0	0	0	0	0	0	0	1	0	0	0	0	0	0	0	0	0	0.066461	0	0	0.0066461
AL031291.1	chr1;chr1;chr1;chr1	11311734;11312256;11314605;11319007	11311969;11312403;11314875;11319093	-;-;-;-	742	0	0	0	0	0	0	0	0	0	0	0	0	0	0	0	0	0	0	0	0	0
MTCYBP45	chr1	11425257	11425821	-	565	0	0	0	0	0	0	0	0	0	0	0	0	0	0	0	0	0	0	0	0	0
DISP3	chr1;chr1;chr1;chr1;chr1;chr1;chr1;chr1;chr1;chr1;chr1;chr1;chr1;chr1;chr1;chr1;chr1;chr1;chr1;chr1;chr1;chr1;chr1;chr1;chr1;chr1;chr1;chr1	11479155;11479166;11481258;11500990;11502678;11514390;11515369;11516001;11517463;11519355;11519719;11520687;11523942;11525176;11526651;11529556;11529787;11530907;11531565;11533676;11534381;11534381;11535011;11535011;11535478;11535478;11536324;11536324	11479372;11479372;11481960;11502088;11502897;11514526;11515503;11516161;11517602;11519503;11519880;11520848;11524055;11525312;11526835;11529686;11529959;11531033;11531710;11533827;11534540;11534540;11535124;11535124;11535644;11535644;11537225;11537551	+;+;+;+;+;+;+;+;+;+;+;+;+;+;+;+;+;+;+;+;+;+;+;+;+;+;+;+	6120	0	0	2	0	0	0	0	0	0	0	0	0	0.0654644	0	0	0	0	0	0	0	0.00654644
AL590989.1	chr1;chr1	11500803;11501551	11501387;11502016	-;-	1051	0	0	0	0	0	0	0	0	0	0	0	0	0	0	0	0	0	0	0	0	0
LINC01647	chr1;chr1;chr1	11609468;11611843;11612790	11610113;11611978;11613358	+;+;+	1351	0	0	0	0	0	0	0	0	0	0	0	0	0	0	0	0	0	0	0	0	0
AL031731.1	chr1;chr1	11623558;11641376	11623610;11643416	+;+	2094	0	1	0	0	0	0	0	0	0	0	0	0.0482031	0	0	0	0	0	0	0	0	0.00482031
FBXO2	chr1;chr1;chr1;chr1;chr1;chr1;chr1;chr1;chr1;chr1;chr1;chr1;chr1;chr1;chr1;chr1;chr1;chr1;chr1;chr1;chr1;chr1;chr1;chr1	11637018;11645050;11648092;11648387;11649087;11649087;11649528;11649779;11649779;11649874;11649945;11649945;11649945;11650466;11650466;11650466;11650466;11650547;11650737;11653391;11653391;11654031;11654319;11655640	11637669;11645205;11648828;11648828;11649225;11649225;11649874;11649874;11649874;11650074;11650074;11650074;11650074;11650834;11650713;11650834;11650770;11650834;11650834;11653427;11653529;11654197;11654429;11655785	-;-;-;-;-;-;-;-;-;-;-;-;-;-;-;-;-;-;-;-;-;-;-;-	3163	1	3	3	6	2	4	3	4	0	2	0.0572354	0.144609	0.0981966	0.253575	0.120158	0.174441	0.177801	0.265844	0	0.122927	0.141479
FBXO44	chr1;chr1;chr1;chr1;chr1;chr1;chr1;chr1;chr1;chr1;chr1;chr1;chr1;chr1;chr1;chr1;chr1;chr1;chr1;chr1;chr1;chr1;chr1;chr1;chr1;chr1;chr1;chr1;chr1;chr1;chr1;chr1;chr1;chr1;chr1;chr1;chr1;chr1;chr1;chr1;chr1;chr1;chr1;chr1;chr1;chr1;chr1;chr1;chr1;chr1;chr1	11654375;11654857;11654857;11654877;11654881;11654910;11654910;11655328;11655328;11655670;11655806;11655806;11655806;11655806;11655806;11655806;11655806;11656065;11658267;11658267;11658267;11658267;11658267;11658267;11658267;11658267;11658533;11658533;11658533;11658542;11658736;11658736;11658736;11658736;11658736;11658736;11658736;11658736;11658736;11661130;11661130;11661130;11661130;11661130;116…	11654581;11654952;11654952;11654952;11654952;11654952;11654952;11655699;11655699;11655699;11656100;11656100;11656100;11656100;11656100;11656100;11656100;11656100;11658364;11658364;11658364;11658364;11658393;11658393;11658364;11658364;11658628;11658628;11658628;11658628;11658871;11658871;11658871;11658871;11658871;11658871;11658868;11658871;11658871;11661308;11661308;11661349;11662291;11661391;116…	+;+;+;+;+;+;+;+;+;+;+;+;+;+;+;+;+;+;+;+;+;+;+;+;+;+;+;+;+;+;+;+;+;+;+;+;+;+;+;+;+;+;+;+;+;+;+;+;+;+;+	3527	109	90	61	82	37	64	28	39	89	46	6.23866	4.33828	1.99666	3.46553	2.22293	2.79106	1.65948	2.59198	4.33805	2.82731	3.247
FBXO6	chr1;chr1;chr1;chr1;chr1;chr1;chr1;chr1;chr1;chr1;chr1;chr1;chr1;chr1	11664200;11664486;11668656;11668656;11668696;11671266;11671266;11671266;11671928;11671928;11673277;11673277;11673615;11673615	11664255;11664735;11668944;11668944;11668944;11671392;11671392;11671392;11672064;11672023;11673412;11673412;11674030;11674354	+;+;+;+;+;+;+;+;+;+;+;+;+;+	1735	584	432	4690	5311	415	751	538	939	2884	2869	33.4255	20.8237	153.514	224.457	24.9329	32.7514	31.8857	62.4069	140.572	176.338	90.1107
MAD2L2	chr1;chr1;chr1;chr1;chr1;chr1;chr1;chr1;chr1;chr1;chr1;chr1;chr1;chr1;chr1;chr1;chr1;chr1;chr1;chr1;chr1;chr1;chr1;chr1;chr1;chr1;chr1;chr1;chr1;chr1;chr1;chr1;chr1;chr1;chr1;chr1;chr1;chr1;chr1;chr1;chr1;chr1;chr1;chr1;chr1;chr1;chr1;chr1;chr1;chr1;chr1;chr1;chr1;chr1;chr1;chr1;chr1;chr1;chr1;chr1;chr1;chr1;chr1;chr1;chr1;chr1;chr1;chr1;chr1	11674480;11674480;11674525;11674678;11674748;11675082;11675082;11675082;11675082;11675082;11675656;11675657;11675658;11675658;11675658;11675658;11675658;11675700;11676046;11676046;11676046;11676046;11676046;11676046;11676046;11676809;11676809;11676848;11676848;11676848;11676848;11676848;11676848;11676872;11677543;11677543;11677543;11677543;11677543;11677543;11677543;11677543;11680353;11680353;116…	11674816;11674816;11674816;11674816;11674816;11675174;11675174;11675174;11675174;11675174;11675731;11675731;11675731;11675731;11675731;11675731;11675731;11676140;11676140;11676140;11676140;11676140;11676140;11676140;11676140;11676948;11676948;11676948;11676948;11676948;11676948;11676948;11676948;11677614;11677614;11677614;11677614;11677614;11677614;11677614;11677614;11677614;11680471;11680471;116…	-;-;-;-;-;-;-;-;-;-;-;-;-;-;-;-;-;-;-;-;-;-;-;-;-;-;-;-;-;-;-;-;-;-;-;-;-;-;-;-;-;-;-;-;-;-;-;-;-;-;-;-;-;-;-;-;-;-;-;-;-;-;-;-;-;-;-;-;-	3324	356	315	451	1364	210	650	295	659	302	338	20.3758	15.184	14.7622	57.6461	12.6166	28.3467	17.4838	43.7978	14.7201	20.7746	24.5708
DRAXIN	chr1;chr1;chr1;chr1;chr1;chr1;chr1	11691710;11706249;11709275;11711851;11712340;11715119;11719584	11691853;11706709;11709465;11711965;11712429;11715208;11725857	+;+;+;+;+;+;+	7365	1	10	2	3	1	6	2	2	3	1	0.0572354	0.482031	0.0654644	0.126788	0.0600792	0.261662	0.118534	0.132922	0.146227	0.0614633	0.151241
AGTRAP	chr1;chr1;chr1;chr1;chr1;chr1;chr1;chr1;chr1;chr1;chr1;chr1;chr1;chr1;chr1;chr1;chr1;chr1;chr1;chr1;chr1;chr1;chr1;chr1;chr1;chr1;chr1;chr1;chr1;chr1;chr1;chr1;chr1;chr1;chr1;chr1;chr1;chr1;chr1;chr1;chr1;chr1;chr1;chr1;chr1;chr1;chr1;chr1;chr1;chr1;chr1;chr1;chr1;chr1;chr1;chr1;chr1;chr1;chr1;chr1;chr1;chr1;chr1;chr1;chr1;chr1;chr1;chr1	11736084;11736117;11736124;11736130;11736136;11736142;11736147;11736153;11736173;11736175;11744533;11745801;11745803;11745803;11745803;11745803;11745803;11745803;11745803;11745803;11745803;11745930;11745988;11745998;11746009;11746127;11746127;11746127;11746127;11747440;11747440;11747440;11747440;11747440;11747440;11747440;11747440;11747440;11747440;11747440;11747512;11748415;11748415;11748415;117…	11736235;11736235;11736235;11736235;11736235;11736235;11736235;11736235;11736235;11736235;11744568;11745837;11745837;11745837;11745837;11745837;11745837;11746672;11745837;11745837;11745837;11746223;11746223;11746223;11746223;11746223;11746223;11746223;11746223;11747545;11747545;11747545;11747545;11747545;11747545;11747545;11747545;11747545;11747545;11747545;11747545;11748610;11748610;11748589;117…	+;+;+;+;+;+;+;+;+;+;+;+;+;+;+;+;+;+;+;+;+;+;+;+;+;+;+;+;+;+;+;+;+;+;+;+;+;+;+;+;+;+;+;+;+;+;+;+;+;+;+;+;+;+;+;+;+;+;+;+;+;+;+;+;+;+;+;+	2435	1503	1104	971	1839	668	1288	573	1065	1312	1054	86.0248	53.2162	31.783	77.7209	40.1329	56.1701	33.9601	70.781	63.9497	64.7823	57.8521
C1orf167	chr1;chr1;chr1;chr1;chr1;chr1;chr1;chr1;chr1;chr1;chr1;chr1;chr1;chr1;chr1;chr1;chr1;chr1;chr1;chr1;chr1;chr1;chr1;chr1;chr1;chr1;chr1;chr1;chr1;chr1;chr1;chr1;chr1;chr1;chr1;chr1;chr1;chr1;chr1;chr1;chr1;chr1;chr1;chr1;chr1;chr1;chr1;chr1;chr1;chr1;chr1;chr1;chr1;chr1;chr1;chr1;chr1;chr1;chr1;chr1;chr1;chr1;chr1;chr1;chr1;chr1;chr1;chr1;chr1	11761787;11764331;11765857;11766742;11766964;11767221;11767221;11768077;11768077;11768973;11771524;11771524;11772082;11772082;11772122;11775435;11775435;11775435;11776464;11776464;11776464;11777129;11778660;11778660;11778926;11778926;11778931;11779802;11779802;11779802;11779817;11782189;11782189;11782189;11782194;11784174;11784174;11784174;11784174;11785148;11785148;11785148;11785148;11785171;117…	11762274;11764482;11766576;11767085;11767085;11767264;11767264;11768275;11768319;11769127;11771636;11771636;11772259;11772259;11772259;11775610;11775610;11775610;11776638;11776638;11776638;11778310;11778816;11778816;11779080;11779080;11779080;11780010;11780010;11780010;11780010;11782333;11782333;11782333;11782333;11784593;11784593;11784593;11784593;11785289;11785289;11785289;11785289;11785289;117…	+;+;+;+;+;+;+;+;+;+;+;+;+;+;+;+;+;+;+;+;+;+;+;+;+;+;+;+;+;+;+;+;+;+;+;+;+;+;+;+;+;+;+;+;+;+;+;+;+;+;+;+;+;+;+;+;+;+;+;+;+;+;+;+;+;+;+;+;+	6499	89	112	40	56	37	79	38	46	38	23	5.09395	5.39875	1.30929	2.3667	2.22293	3.44522	2.25215	3.05721	1.8522	1.41366	2.84121
C1orf167-AS1	chr1;chr1;chr1	11777077;11778645;11779123	11778284;11778807;11779619	-;-;-	1868	0	0	0	0	0	0	0	0	0	0	0	0	0	0	0	0	0	0	0	0	0
MTHFR	chr1;chr1;chr1;chr1;chr1;chr1;chr1;chr1;chr1;chr1;chr1;chr1;chr1;chr1;chr1;chr1;chr1;chr1;chr1;chr1;chr1;chr1;chr1;chr1;chr1;chr1;chr1;chr1;chr1;chr1;chr1;chr1;chr1;chr1;chr1;chr1;chr1;chr1;chr1;chr1;chr1;chr1;chr1;chr1;chr1;chr1;chr1;chr1;chr1;chr1;chr1;chr1;chr1;chr1;chr1;chr1;chr1;chr1;chr1;chr1;chr1;chr1;chr1;chr1;chr1;chr1;chr1;chr1;chr1;chr1;chr1;chr1;chr1;chr1;chr1;chr1;chr1;chr1;chr1;chr1…	11785723;11785723;11785730;11785732;11789766;11790041;11790068;11790068;11790349;11790566;11790642;11791207;11791207;11791207;11791207;11791207;11791207;11791207;11791207;11791207;11791207;11791207;11791637;11792278;11792278;11792278;11792278;11792278;11792278;11792278;11792278;11792278;11792278;11792278;11793907;11793907;11793907;11793907;11793907;11793907;11793907;11793907;11793907;11793907;117…	11790898;11790898;11790898;11790898;11790898;11790716;11790898;11790898;11790716;11790898;11790898;11791326;11791326;11791326;11791326;11791326;11791326;11791326;11791326;11791326;11791326;11791326;11791745;11792379;11792379;11792379;11792379;11792379;11792379;11792379;11792379;11792379;11792379;11792379;11794089;11794089;11794089;11794089;11794089;11794089;11794089;11794089;11794089;11794089;117…	-;-;-;-;-;-;-;-;-;-;-;-;-;-;-;-;-;-;-;-;-;-;-;-;-;-;-;-;-;-;-;-;-;-;-;-;-;-;-;-;-;-;-;-;-;-;-;-;-;-;-;-;-;-;-;-;-;-;-;-;-;-;-;-;-;-;-;-;-;-;-;-;-;-;-;-;-;-;-;-;-;-;-;-;-;-;-;-;-;-;-;-;-;-;-;-;-;-;-;-;-;-;-;-;-;-;-;-;-;-;-;-;-;-;-;-;-;-;-;-;-;-;-;-;-;-;-;-;-;-;-;-;-;-;-;-;-;-;-;-;-;-;-;-;-;-;-;-;-;-;-;-;-	11513	406	531	264	351	201	357	171	214	203	126	23.2376	25.5959	8.6413	14.8342	12.0759	15.5689	10.1347	14.2227	9.89466	7.74437	14.195
CLCN6	chr1;chr1;chr1;chr1;chr1;chr1;chr1;chr1;chr1;chr1;chr1;chr1;chr1;chr1;chr1;chr1;chr1;chr1;chr1;chr1;chr1;chr1;chr1;chr1;chr1;chr1;chr1;chr1;chr1;chr1;chr1;chr1;chr1;chr1;chr1;chr1;chr1;chr1;chr1;chr1;chr1;chr1;chr1;chr1;chr1;chr1;chr1;chr1;chr1;chr1;chr1;chr1;chr1;chr1;chr1;chr1;chr1;chr1;chr1;chr1;chr1;chr1;chr1;chr1;chr1;chr1;chr1;chr1;chr1;chr1;chr1;chr1;chr1;chr1;chr1;chr1;chr1;chr1;chr1;chr1…	11806096;11806191;11806213;11806231;11806260;11806263;11806263;11806263;11807131;11807131;11807131;11807131;11807131;11807131;11807131;11807131;11815846;11815846;11815846;11815846;11815846;11815846;11815846;11816615;11816615;11816615;11816615;11816615;11816615;11816615;11816615;11819488;11819488;11819488;11819488;11819488;11819488;11819488;11819488;11820362;11822695;11822695;11822695;11822695;118…	11806349;11806349;11806349;11806349;11806349;11806349;11806349;11806349;11807190;11807190;11807190;11807190;11807190;11807190;11807190;11807190;11815911;11815911;11815911;11815911;11815911;11815911;11815911;11816680;11816680;11816680;11816680;11816680;11816680;11816680;11816680;11819554;11819554;11819554;11819554;11819554;11819554;11819554;11819554;11820779;11822801;11822801;11822801;11822801;118…	+;+;+;+;+;+;+;+;+;+;+;+;+;+;+;+;+;+;+;+;+;+;+;+;+;+;+;+;+;+;+;+;+;+;+;+;+;+;+;+;+;+;+;+;+;+;+;+;+;+;+;+;+;+;+;+;+;+;+;+;+;+;+;+;+;+;+;+;+;+;+;+;+;+;+;+;+;+;+;+;+;+;+;+;+;+;+;+;+;+;+;+;+;+;+;+;+;+;+;+;+;+;+;+;+;+;+;+;+;+;+;+;+;+;+;+;+;+;+;+;+;+;+;+;+;+;+;+;+;+;+;+;+;+;+;+;+;+;+;+;+;+	8173	214	262	84	100	99	143	95	59	139	47	12.2484	12.6292	2.7495	4.22626	5.94784	6.23628	5.63038	3.9212	6.77516	2.88877	6.3253
AL021155.2	chr1	11843812	11843984	+	173	1	4	1	0	1	1	0	1	1	0	0.0572354	0.192812	0.0327322	0	0.0600792	0.0436104	0	0.066461	0.0487422	0	0.0501673
AL021155.3	chr1	11845549	11845697	+	149	0	3	0	1	1	1	0	0	0	0	0	0.144609	0	0.0422626	0.0600792	0.0436104	0	0	0	0	0.0290561
NPPA	chr1;chr1;chr1;chr1;chr1;chr1;chr1;chr1;chr1;chr1	11845709;11845712;11845879;11846012;11847113;11847113;11847113;11847562;11847562;11848081	11846014;11846008;11846014;11846014;11847439;11847439;11847439;11847783;11847783;11848345	-;-;-;-;-;-;-;-;-;-	1120	3	2	2	5	0	5	2	1	0	1	0.171706	0.0964062	0.0654644	0.211313	0	0.218052	0.118534	0.066461	0	0.0614633	0.10094
AL021155.1	chr1	11847442	11847549	+	108	0	3	0	1	0	4	0	0	0	0	0	0.144609	0	0.0422626	0	0.174441	0	0	0	0	0.0361313
NPPB	chr1;chr1;chr1	11857464;11858214;11858702	11857671;11858469;11858945	-;-;-	708	0	0	0	0	0	0	0	0	0	0	0	0	0	0	0	0	0	0	0	0	0
SBF1P2	chr1	11877770	11880406	+	2637	0	0	0	0	0	0	0	0	0	0	0	0	0	0	0	0	0	0	0	0	0
AL021155.4	chr1;chr1;chr1;chr1;chr1;chr1;chr1;chr1;chr1;chr1;chr1;chr1	11907940;11908147;11908147;11908151;11908152;11908152;11911507;11912702;11912818;11912818;11912818;11912818	11908385;11908385;11908385;11909330;11908385;11908385;11911589;11913226;11913238;11914298;11913232;11913323	+;+;+;+;+;+;+;+;+;+;+;+	3071	5	3	2	14	2	5	3	2	2	1	0.286177	0.144609	0.0654644	0.591676	0.120158	0.218052	0.177801	0.132922	0.0974843	0.0614633	0.189581
RNU5E-1	chr1	11908152	11908271	+	120	0	0	0	2	1	0	0	0	1	0	0	0	0	0.0845251	0.0600792	0	0	0	0.0487422	0	0.0193346
RNU5E-4P	chr1	11909808	11909927	-	120	0	0	0	0	0	0	0	0	0	0	0	0	0	0	0	0	0	0	0	0	0
KIAA2013	chr1;chr1;chr1;chr1;chr1;chr1;chr1;chr1;chr1	11919591;11920183;11922175;11922636;11922636;11925205;11925205;11925205;11926303	11920332;11920332;11923489;11923489;11923489;11926428;11926269;11926427;11926403	-;-;-;-;-;-;-;-;-	3281	67	64	37	201	24	64	23	59	37	55	3.83477	3.085	1.21109	8.49478	1.4419	2.79106	1.36314	3.9212	1.80346	3.38048	3.13269
PLOD1	chr1;chr1;chr1;chr1;chr1;chr1;chr1;chr1;chr1;chr1;chr1;chr1;chr1;chr1;chr1;chr1;chr1;chr1;chr1;chr1;chr1;chr1;chr1;chr1;chr1;chr1;chr1;chr1;chr1;chr1;chr1;chr1;chr1;chr1;chr1;chr1;chr1;chr1;chr1;chr1;chr1;chr1;chr1;chr1;chr1;chr1;chr1;chr1;chr1;chr1;chr1;chr1;chr1;chr1;chr1;chr1;chr1;chr1;chr1;chr1;chr1;chr1	11934205;11934694;11934717;11934734;11934743;11944522;11947976;11947976;11947976;11947976;11947976;11949773;11949773;11949773;11949773;11949773;11950357;11950357;11950357;11950357;11950357;11952623;11952623;11952623;11952623;11952623;11954301;11954574;11954830;11954830;11954830;11956917;11956917;11956917;11957090;11957842;11957842;11957842;11957842;11958516;11958516;11958516;11960646;11963532;119…	11934323;11934855;11934855;11934855;11934855;11944662;11948067;11948067;11948067;11948067;11948067;11949906;11949906;11949906;11949906;11949906;11950520;11950520;11950520;11950520;11950520;11952735;11952735;11952691;11952735;11952735;11954893;11954767;11954893;11954893;11954893;11957014;11957014;11957014;11957193;11957943;11957943;11957943;11957943;11958593;11958647;11958620;11960767;11963636;119…	+;+;+;+;+;+;+;+;+;+;+;+;+;+;+;+;+;+;+;+;+;+;+;+;+;+;+;+;+;+;+;+;+;+;+;+;+;+;+;+;+;+;+;+;+;+;+;+;+;+;+;+;+;+;+;+;+;+;+;+;+;+	5320	1418	1693	845	627	632	887	371	438	1031	627	81.1598	81.6079	27.6587	26.4986	37.9701	38.6824	21.9881	29.1099	50.2532	38.5375	43.3466
AL096840.3	chr1	11979533	11980127	-	595	0	0	0	0	0	0	0	0	0	1	0	0	0	0	0	0	0	0	0	0.0614633	0.00614633
MFN2	chr1;chr1;chr1;chr1;chr1;chr1;chr1;chr1;chr1;chr1;chr1;chr1;chr1;chr1;chr1;chr1;chr1;chr1;chr1;chr1;chr1;chr1;chr1;chr1;chr1;chr1;chr1;chr1;chr1;chr1;chr1;chr1;chr1;chr1;chr1;chr1;chr1;chr1;chr1;chr1;chr1;chr1;chr1;chr1;chr1;chr1;chr1;chr1;chr1;chr1;chr1;chr1	11980181;11980299;11980370;11980435;11980444;11981810;11981970;11981970;11981970;11981992;11982523;11989165;11989165;11989165;11989165;11989165;11989165;11992279;11992555;11992555;11992555;11992555;11996156;11996156;11997297;11997297;11998770;11998770;11998988;11998988;12001401;12001401;12001769;12001769;12001982;12001982;12003992;12003992;12004509;12004509;12004825;12004825;12005711;12005711;120…	11980484;11980484;11980484;11980484;11980484;11981853;11982114;11982114;11982114;11982114;11982590;11989343;11989343;11989234;11989343;11989343;11989343;11992463;11992673;11992640;11992690;11992690;11996318;11996318;11997421;11997421;11998878;11998878;11999095;11999095;12001554;12001554;12001836;12001836;12002103;12002103;12004118;12004118;12004613;12004613;12004927;12004927;12005931;12005931;120…	+;+;+;+;+;+;+;+;+;+;+;+;+;+;+;+;+;+;+;+;+;+;+;+;+;+;+;+;+;+;+;+;+;+;+;+;+;+;+;+;+;+;+;+;+;+;+;+;+;+;+;+	4973	1461	1747	1294	404	1447	1280	906	546	1398	407	83.621	84.2109	42.3555	17.0741	86.9347	55.8213	53.696	36.2877	68.1415	25.0156	55.3158
AL096840.2	chr1	12017216	12017308	-	93	0	0	0	0	0	0	0	0	0	0	0	0	0	0	0	0	0	0	0	0	0
MIIP	chr1;chr1;chr1;chr1;chr1;chr1;chr1;chr1;chr1;chr1;chr1;chr1;chr1;chr1;chr1;chr1;chr1;chr1;chr1;chr1;chr1;chr1;chr1;chr1;chr1;chr1;chr1;chr1;chr1;chr1;chr1;chr1;chr1;chr1;chr1;chr1;chr1;chr1	12019466;12019498;12021645;12022095;12022095;12022222;12022833;12022833;12022833;12022864;12028721;12029033;12029033;12029033;12029033;12029096;12029223;12029223;12029223;12029223;12029223;12029223;12029765;12029765;12029765;12030028;12030028;12030028;12031127;12031266;12031266;12031266;12031266;12031541;12031722;12031722;12031722;12031722	12019552;12019552;12021840;12022442;12022442;12022442;12022917;12022917;12022917;12022917;12029141;12029141;12029141;12029141;12029141;12029141;12029607;12029281;12029894;12030124;12029281;12029281;12029894;12029855;12029894;12030124;12030124;12030124;12031403;12031403;12031403;12031403;12031403;12032025;12032039;12031975;12032043;12032045	+;+;+;+;+;+;+;+;+;+;+;+;+;+;+;+;+;+;+;+;+;+;+;+;+;+;+;+;+;+;+;+;+;+;+;+;+;+	2821	971	704	1033	1881	342	545	251	475	1123	931	55.5756	33.935	33.8124	79.4959	20.5471	23.7676	14.876	31.569	54.7375	57.2223	40.5538
AL096840.1	chr1	12024012	12024124	-	113	0	0	0	0	0	0	0	0	0	0	0	0	0	0	0	0	0	0	0	0	0
MIR6729	chr1	12029158	12029222	+	65	0	0	2	2	0	0	0	0	0	3	0	0	0.0654644	0.0845251	0	0	0	0	0	0.18439	0.0334379
RN7SL649P	chr1	12036740	12037014	-	275	0	0	0	0	0	0	0	0	0	0	0	0	0	0	0	0	0	0	0	0	0
TNFRSF8	chr1;chr1;chr1;chr1;chr1;chr1;chr1;chr1;chr1;chr1;chr1;chr1;chr1;chr1;chr1;chr1;chr1;chr1;chr1;chr1;chr1;chr1;chr1;chr1;chr1;chr1;chr1;chr1;chr1;chr1;chr1;chr1;chr1;chr1;chr1;chr1;chr1;chr1;chr1;chr1;chr1;chr1;chr1;chr1;chr1;chr1;chr1;chr1;chr1;chr1;chr1;chr1	12063303;12063377;12063470;12084464;12097101;12097101;12097101;12104379;12104379;12104379;12109566;12109566;12109566;12110041;12110041;12110041;12111898;12111898;12111898;12115577;12115577;12115577;12123284;12123284;12123284;12123715;12123715;12123715;12125899;12125934;12125951;12125951;12125951;12126183;12126183;12126183;12126183;12126183;12135588;12135588;12135588;12135588;12135588;12138229;121…	12063661;12063661;12063661;12084551;12097217;12097217;12097217;12104531;12104531;12104531;12109656;12109656;12109656;12110204;12110204;12110204;12112014;12112014;12112014;12115729;12115729;12115729;12123377;12123377;12123377;12123827;12123827;12123827;12126052;12126052;12126052;12126052;12126052;12126236;12126236;12126236;12126236;12126236;12135613;12135613;12135613;12135613;12135613;12138436;121…	+;+;+;+;+;+;+;+;+;+;+;+;+;+;+;+;+;+;+;+;+;+;+;+;+;+;+;+;+;+;+;+;+;+;+;+;+;+;+;+;+;+;+;+;+;+;+;+;+;+;+;+	3812	37	38	43	78	66	170	96	98	2	6	2.11771	1.83172	1.40748	3.29648	3.96523	7.41376	5.68964	6.51318	0.0974843	0.36878	3.27015
RNU6-777P	chr1	12077881	12077984	-	104	0	0	0	0	0	0	0	0	0	0	0	0	0	0	0	0	0	0	0	0	0
RPL23AP89	chr1	12080293	12080547	-	255	0	0	0	0	0	0	0	0	0	0	0	0	0	0	0	0	0	0	0	0	0
AL357835.1	chr1;chr1;chr1;chr1	12088441;12089020;12091109;12092000	12088752;12089493;12091253;12092264	-;-;-;-	1196	0	0	0	0	0	0	0	0	0	0	0	0	0	0	0	0	0	0	0	0	0
MIR7846	chr1	12166943	12167038	+	96	4	13	20	41	17	72	44	58	2	2	0.228942	0.626641	0.654644	1.73277	1.02135	3.13995	2.60775	3.85474	0.0974843	0.122927	1.40872
TNFRSF1B	chr1;chr1;chr1;chr1;chr1;chr1;chr1;chr1;chr1;chr1;chr1;chr1;chr1;chr1;chr1;chr1;chr1;chr1;chr1;chr1;chr1;chr1;chr1;chr1;chr1;chr1;chr1	12166991;12167003;12167003;12188796;12188796;12190957;12190957;12190957;12191774;12191774;12191774;12191838;12192348;12192348;12192431;12192431;12192863;12192863;12192863;12193955;12193955;12194584;12194584;12201967;12201967;12206740;12206740	12167169;12167169;12167169;12188895;12188895;12191085;12191085;12191085;12191923;12191923;12191923;12191923;12192524;12192358;12192524;12192524;12193008;12193098;12193098;12194032;12194032;12194618;12194618;12202171;12202171;12209228;12209220	+;+;+;+;+;+;+;+;+;+;+;+;+;+;+;+;+;+;+;+;+;+;+;+;+;+;+	3778	3563	5334	27734	24142	18516	40099	26636	28946	1440	1175	203.93	257.115	907.795	1020.3	1112.43	1748.73	1578.64	1923.78	70.1887	72.2194	889.513
MIR4632	chr1	12191713	12191773	+	61	4	6	22	14	20	31	29	40	3	1	0.228942	0.289219	0.720108	0.591676	1.20158	1.35192	1.71875	2.65844	0.146227	0.0614633	0.896833
RPL10P17	chr1	12220794	12221109	-	316	0	0	0	0	0	0	0	1	0	0	0	0	0	0	0	0	0	0.066461	0	0	0.0066461
AL031276.1	chr1	12221148	12221271	-	124	0	0	0	0	0	0	0	0	0	0	0	0	0	0	0	0	0	0	0	0	0
VPS13D	chr1;chr1;chr1;chr1;chr1;chr1;chr1;chr1;chr1;chr1;chr1;chr1;chr1;chr1;chr1;chr1;chr1;chr1;chr1;chr1;chr1;chr1;chr1;chr1;chr1;chr1;chr1;chr1;chr1;chr1;chr1;chr1;chr1;chr1;chr1;chr1;chr1;chr1;chr1;chr1;chr1;chr1;chr1;chr1;chr1;chr1;chr1;chr1;chr1;chr1;chr1;chr1;chr1;chr1;chr1;chr1;chr1;chr1;chr1;chr1;chr1;chr1;chr1;chr1;chr1;chr1;chr1;chr1;chr1;chr1;chr1;chr1;chr1;chr1;chr1;chr1;chr1;chr1;chr1;chr1…	12230030;12230067;12234191;12234191;12242513;12242513;12244246;12244246;12244424;12244537;12244537;12244537;12249223;12249223;12249223;12253722;12253722;12253734;12256276;12256333;12256333;12256987;12256987;12256987;12257935;12257935;12257935;12260693;12260693;12260948;12260948;12261901;12261901;12266881;12266881;12267845;12267845;12268706;12268706;12270994;12270994;12273003;12273003;12275825;122…	12230120;12230120;12234363;12234363;12242590;12242590;12244436;12244436;12244436;12244617;12244617;12244617;12249603;12249339;12249339;12253826;12253826;12253826;12256503;12256503;12256503;12257087;12257087;12257087;12257955;12258103;12258103;12260794;12260794;12261149;12261149;12262080;12262080;12267011;12267011;12267920;12267920;12268876;12268876;12271124;12271124;12273135;12273135;12278038;122…	+;+;+;+;+;+;+;+;+;+;+;+;+;+;+;+;+;+;+;+;+;+;+;+;+;+;+;+;+;+;+;+;+;+;+;+;+;+;+;+;+;+;+;+;+;+;+;+;+;+;+;+;+;+;+;+;+;+;+;+;+;+;+;+;+;+;+;+;+;+;+;+;+;+;+;+;+;+;+;+;+;+;+;+;+;+;+;+;+;+;+;+;+;+;+;+;+;+;+;+;+;+;+;+;+;+;+;+;+;+;+;+;+;+;+;+;+;+;+;+;+;+;+;+;+;+;+;+;+;+;+;+;+;+;+;+;+;+;+;+;+;+;+;+;+;+;+;+;+;+;+;+;+;+;+;+;+;+;+;+;+;+;+;+;+;+;+;+;+;+;+;+;+;+;+;+;+;+;+;+;+;+;+;+;+;+;+;+;+;+;+;+;+;+;+;+;+;+;+;+…	20768	80	130	92	170	46	119	49	65	82	52	4.57883	6.26641	3.01136	7.18464	2.76365	5.18963	2.90409	4.31997	3.99686	3.19609	4.34115
SNORA59A	chr1	12507246	12507397	+	152	0	1	0	0	0	0	0	0	0	0	0	0.0482031	0	0	0	0	0	0	0	0	0.00482031
LINC02766	chr1;chr1	12527724;12528052	12527792;12528420	+;+	438	0	1	0	0	0	0	0	0	0	0	0	0.0482031	0	0	0	0	0	0	0	0	0.00482031
DHRS3	chr1;chr1;chr1;chr1;chr1;chr1;chr1;chr1;chr1;chr1;chr1;chr1;chr1;chr1;chr1;chr1	12567910;12568392;12572728;12572728;12578718;12578718;12579293;12579293;12579768;12580523;12580523;12580523;12595986;12616560;12616560;12617154	12568424;12568424;12572853;12572853;12578956;12578956;12579412;12579412;12580666;12580666;12580666;12580666;12596308;12616696;12616795;12618210	-;-;-;-;-;-;-;-;-;-;-;-;-;-;-;-	3515	2829	2866	456	379	236	398	184	225	1275	596	161.919	138.15	14.9259	16.0175	14.1787	17.3569	10.9051	14.9537	62.1463	36.6321	48.7185
RNU6ATAC18P	chr1	12569972	12570072	-	101	0	0	0	0	0	0	0	0	0	0	0	0	0	0	0	0	0	0	0	0	0
MIR6730	chr1	12578957	12579023	-	67	3	0	0	0	0	0	1	0	0	0	0.171706	0	0	0	0	0	0.0592671	0	0	0	0.0230973
AC254633.1	chr1	12618900	12619244	-	345	1	4	0	0	0	0	0	0	0	0	0.0572354	0.192812	0	0	0	0	0	0	0	0	0.0250048
AADACL4	chr1;chr1;chr1;chr1	12644547;12651123;12661791;12665961	12644714;12651339;12661854;12667086	+;+;+;+	1575	0	0	0	0	0	0	0	0	0	0	0	0	0	0	0	0	0	0	0	0	0
AC244670.1	chr1	12692909	12693020	+	112	0	0	0	0	0	0	0	0	0	0	0	0	0	0	0	0	0	0	0	0	0
AADACL3	chr1;chr1;chr1;chr1;chr1;chr1;chr1	12716110;12716115;12719475;12720883;12720883;12725222;12725222	12716344;12716344;12719691;12720946;12720946;12728760;12728759	+;+;+;+;+;+;+	4055	0	0	0	0	0	0	0	0	0	0	0	0	0	0	0	0	0	0	0	0	0
C1orf158	chr1;chr1;chr1;chr1;chr1;chr1;chr1;chr1;chr1	12746200;12746387;12746425;12753358;12755700;12759310;12759310;12760770;12760770	12746541;12746541;12746541;12753926;12755813;12759487;12759487;12763699;12761169	+;+;+;+;+;+;+;+;+	4133	0	0	0	0	0	0	0	0	0	0	0	0	0	0	0	0	0	0	0	0	0
PRAMEF12	chr1;chr1;chr1	12774841;12775543;12777011	12775154;12776118;12777906	+;+;+	1786	0	0	0	0	0	0	0	0	0	0	0	0	0	0	0	0	0	0	0	0	0
PRAMEF1	chr1;chr1;chr1;chr1;chr1;chr1	12791397;12793203;12793915;12794691;12795438;12795438	12791474;12793514;12794493;12794969;12796628;12796485	+;+;+;+;+;+	2439	0	0	0	0	0	0	0	0	0	0	0	0	0	0	0	0	0	0	0	0	0
LINC01784	chr1;chr1	12822686;12823036	12822939;12823159	-;-	378	0	0	0	0	0	0	0	0	0	0	0	0	0	0	0	0	0	0	0	0	0
PRAMEF11	chr1;chr1;chr1;chr1	12824605;12827249;12828497;12831356	12825503;12827830;12828805;12831410	-;-;-;-	1845	0	0	0	0	0	0	0	0	0	0	0	0	0	0	0	0	0	0	0	0	0
PRAMEF30P	chr1;chr1;chr1;chr1	12838125;12838483;12840102;12841075	12838204;12838959;12840678;12841357	-;-;-;-	1417	0	0	0	0	0	0	0	0	0	0	0	0	0	0	0	0	0	0	0	0	0
HNRNPCL1	chr1;chr1	12847377;12848681	12848470;12848720	-;-	1134	0	0	0	1	1	0	0	0	0	0	0	0	0	0.0422626	0.0600792	0	0	0	0	0	0.0102342
PRAMEF2	chr1;chr1;chr1;chr1	12857086;12858985;12859693;12861221	12857147;12859296;12860271;12861909	+;+;+;+	1642	0	0	0	0	0	0	0	0	0	0	0	0	0	0	0	0	0	0	0	0	0
PRAMEF4	chr1;chr1;chr1;chr1	12879212;12881854;12883102;12886147	12880105;12882435;12883410;12886201	-;-;-;-	1840	0	0	0	0	0	0	0	0	0	0	0	0	0	0	0	0	0	0	0	0	0
PRAMEF10	chr1;chr1;chr1;chr1	12892896;12894586;12895561;12898216	12893474;12895164;12895872;12898270	-;-;-;-	1525	0	0	0	0	0	0	0	0	0	0	0	0	0	0	0	0	0	0	0	0	0
PRAMEF7	chr1;chr1;chr1;chr1;chr1;chr1;chr1	12916610;12917625;12917693;12918362;12918362;12919852;12919852	12916707;12917979;12917979;12918937;12918937;12920482;12920480	+;+;+;+;+;+;+	1660	0	0	0	0	0	0	0	0	0	0	0	0	0	0	0	0	0	0	0	0	0
RNU6-1072P	chr1	12922554	12922660	+	107	0	0	0	0	0	0	0	0	0	0	0	0	0	0	0	0	0	0	0	0	0
PRAMEF29P	chr1;chr1	12926162;12927695	12926741;12928253	+;+	1139	0	0	0	0	0	0	0	0	0	0	0	0	0	0	0	0	0	0	0	0	0
PRAMEF6	chr1;chr1;chr1;chr1;chr1;chr1;chr1;chr1	12938472;12938472;12940984;12940984;12942232;12942232;12945353;12947517	12939236;12939236;12941565;12941565;12942540;12942540;12945416;12947580	-;-;-;-;-;-;-;-	1784	0	0	0	0	0	0	0	0	0	0	0	0	0	0	0	0	0	0	0	0	0
PRAMEF28P	chr1;chr1;chr1	13029339;13030047;13031572	13029650;13030625;13032130	+;+;+	1450	0	0	0	0	0	0	0	0	0	0	0	0	0	0	0	0	0	0	0	0	0
PRAMEF27	chr1;chr1;chr1;chr1	13049476;13052118;13053367;13056414	13050369;13052699;13053675;13056491	-;-;-;-	1863	0	0	0	0	0	0	0	0	0	0	0	0	0	0	0	0	0	0	0	0	0
HNRNPCL3	chr1;chr1	13060869;13061144	13060930;13062229	+;+	1148	0	0	0	0	0	0	0	0	0	0	0	0	0	0	0	0	0	0	0	0	0
PRAMEF25	chr1;chr1;chr1;chr1;chr1;chr1;chr1;chr1	13068677;13070853;13073678;13073678;13074659;13074659;13076991;13076991	13068754;13070907;13073986;13073986;13075240;13075240;13077884;13077884	+;+;+;+;+;+;+;+	1918	0	0	0	0	0	0	0	0	0	0	0	0	0	0	0	0	0	0	0	0	0
PRAMEF34P	chr1;chr1;chr1	13095179;13096713;13097685	13095762;13097288;13097971	-;-;-	1447	0	0	0	0	0	0	0	0	0	0	0	0	0	0	0	0	0	0	0	0	0
PRAMEF35P	chr1;chr1	13104403;13105378	13104981;13105689	-;-	891	0	0	0	0	0	0	0	0	0	0	0	0	0	0	0	0	0	0	0	0	0
HNRNPCL2	chr1;chr1	13115488;13116793	13116581;13116854	-;-	1156	0	0	0	1	0	0	0	0	0	0	0	0	0	0.0422626	0	0	0	0	0	0	0.00422626
PRAMEF36P	chr1;chr1;chr1;chr1;chr1	13128818;13129501;13129793;13131027;13131027	13129104;13130076;13130076;13131409;13131615	+;+;+;+;+	1452	0	0	0	0	0	0	0	0	0	0	0	0	0	0	0	0	0	0	0	0	0
AC245056.1	chr1;chr1	13146981;13147337	13147240;13147460	-;-	384	0	0	0	0	0	0	0	0	0	0	0	0	0	0	0	0	0	0	0	0	0
PRAMEF26	chr1;chr1;chr1;chr1	13148905;13151549;13152803;13155884	13149798;13152130;13153111;13155961	-;-;-;-	1863	0	0	0	0	0	0	0	0	0	0	0	0	0	0	0	0	0	0	0	0	0
HNRNPCL4	chr1	13163914	13165631	-	1718	0	0	0	0	0	0	0	0	0	0	0	0	0	0	0	0	0	0	0	0	0
PRAMEF9	chr1;chr1;chr1;chr1	13172455;13175265;13176241;13178571	13172532;13175573;13176822;13179464	+;+;+;+	1863	0	0	0	0	0	0	0	0	0	0	0	0	0	0	0	0	0	0	0	0	0
PRAMEF13	chr1;chr1;chr1;chr1;chr1;chr1	13196188;13196330;13197852;13198328;13199303;13201332	13197381;13197381;13198130;13198906;13199614;13201409	-;-;-;-;-;-	2442	0	0	0	0	0	0	0	0	0	0	0	0	0	0	0	0	0	0	0	0	0
PRAMEF18	chr1;chr1;chr1	13222705;13224855;13225820	13223905;13225433;13226106	-;-;-	2067	0	0	0	0	0	0	0	0	0	0	0	0	0	0	0	0	0	0	0	0	0
PRAMEF31P	chr1;chr1;chr1	13245863;13246546;13248145	13246149;13247121;13248652	+;+;+	1371	0	0	0	0	0	0	0	0	0	0	0	0	0	0	0	0	0	0	0	0	0
PRAMEF5	chr1;chr1;chr1;chr1	13254212;13259247;13260222;13262550	13254275;13259555;13260803;13263314	+;+;+;+	1720	0	0	0	0	0	0	0	0	0	0	0	0	0	0	0	0	0	0	0	0	0
PRAMEF32P	chr1;chr1	13273539;13275133	13274111;13275627	-;-	1068	0	0	0	0	0	0	0	0	0	0	0	0	0	0	0	0	0	0	0	0	0
RNU6-771P	chr1	13279125	13279231	-	107	0	0	0	0	0	0	0	0	0	0	0	0	0	0	0	0	0	0	0	0	0
PRAMEF8	chr1;chr1;chr1;chr1;chr1;chr1;chr1;chr1;chr1;chr1;chr1	13281035;13281168;13281302;13282847;13282847;13282847;13283805;13283805;13283805;13285077;13285097	13281932;13281932;13281932;13283422;13283422;13283422;13284091;13284169;13284116;13285174;13285154	-;-;-;-;-;-;-;-;-;-;-	1937	0	0	0	0	0	0	0	0	0	0	0	0	0	0	0	0	0	0	0	0	0
PRAMEF33	chr1;chr1;chr1;chr1	13303539;13305930;13306638;13308329	13303586;13306241;13307216;13308907	+;+;+;+	1518	0	0	0	0	0	0	0	0	0	0	0	0	0	0	0	0	0	0	0	0	0
PRAMEF15	chr1;chr1;chr1;chr1	13315581;13318392;13319372;13321703	13315658;13318700;13319953;13322598	+;+;+;+	1865	0	0	0	0	0	0	0	0	0	0	0	0	0	0	0	0	0	0	0	0	0
AC243961.1	chr1;chr1	13324039;13324259	13324162;13324518	+;+	384	0	0	0	0	0	0	0	0	0	0	0	0	0	0	0	0	0	0	0	0	0
PRAMEF14	chr1;chr1;chr1;chr1;chr1;chr1	13341892;13342034;13343562;13344038;13345028;13347057	13343086;13343086;13343840;13344616;13345339;13347134	-;-;-;-;-;-	2443	0	0	0	0	0	0	0	0	0	0	0	0	0	0	0	0	0	0	0	0	0
PRAMEF19	chr1;chr1;chr1	13369067;13370649;13371614	13369640;13371227;13371900	-;-;-	1440	0	0	0	0	0	0	0	0	0	0	0	0	0	0	0	0	0	0	0	0	0
PRAMEF17	chr1;chr1;chr1	13389632;13390341;13391944	13389944;13390919;13392629	+;+;+	1578	0	0	0	0	0	0	0	0	0	0	0	0	0	0	0	0	0	0	0	0	0
PRAMEF20	chr1;chr1;chr1;chr1;chr1;chr1;chr1	13410450;13416351;13416351;13418122;13418122;13420697;13420697	13410544;13416641;13416641;13418700;13418700;13421328;13421328	+;+;+;+;+;+;+	1597	0	0	0	0	0	0	0	0	0	0	0	0	0	0	0	0	0	0	0	0	0
LRRC38	chr1;chr1	13474973;13512963	13476099;13514003	-;-	2168	0	0	0	2	0	1	0	1	0	0	0	0	0	0.0845251	0	0.0436104	0	0.066461	0	0	0.0194596
AL354712.1	chr1;chr1;chr1	13513220;13514291;13516170	13513341;13514544;13516270	+;+;+	477	0	0	0	0	0	0	0	0	0	0	0	0	0	0	0	0	0	0	0	0	0
BRWD1P1	chr1;chr1	13555001;13555613	13555289;13555694	+;+	371	0	0	0	0	0	0	0	0	0	0	0	0	0	0	0	0	0	0	0	0	0
PDPN	chr1;chr1;chr1;chr1;chr1;chr1;chr1;chr1;chr1;chr1;chr1;chr1;chr1;chr1;chr1;chr1;chr1;chr1;chr1;chr1;chr1;chr1;chr1;chr1;chr1;chr1;chr1;chr1;chr1;chr1;chr1;chr1;chr1;chr1;chr1;chr1;chr1;chr1;chr1;chr1;chr1;chr1;chr1;chr1;chr1;chr1;chr1;chr1;chr1;chr1;chr1;chr1;chr1;chr1;chr1;chr1;chr1;chr1;chr1;chr1;chr1;chr1;chr1;chr1;chr1;chr1;chr1;chr1	13583465;13583757;13583762;13583831;13583832;13583833;13584093;13584267;13584270;13585461;13585472;13585480;13595827;13595827;13607173;13607173;13607173;13607173;13607173;13607173;13607173;13607173;13607173;13607173;13607173;13607173;13610387;13610387;13610387;13610387;13610387;13610387;13610387;13610387;13610387;13610387;13613687;13613687;13613687;13613687;13613687;13613687;13613687;13613687;136…	13584100;13584100;13584100;13584100;13584100;13584100;13584188;13584341;13584341;13585639;13585568;13585639;13595984;13595984;13607306;13607306;13607306;13607306;13607306;13607306;13607221;13607306;13607306;13607306;13607306;13607306;13610516;13610516;13610516;13610516;13610516;13610516;13610516;13610516;13610516;13610516;13613725;13613725;13613725;13613725;13613725;13613725;13613725;13613725;136…	+;+;+;+;+;+;+;+;+;+;+;+;+;+;+;+;+;+;+;+;+;+;+;+;+;+;+;+;+;+;+;+;+;+;+;+;+;+;+;+;+;+;+;+;+;+;+;+;+;+;+;+;+;+;+;+;+;+;+;+;+;+;+;+;+;+;+;+	3707	274	314	430	632	469	1274	611	706	222	140	15.6825	15.1358	14.0748	26.7099	28.1772	55.5596	36.2122	46.9215	10.8208	8.60486	25.7899
RNA5SP41	chr1	13623184	13623284	-	101	0	0	0	0	0	0	0	0	0	0	0	0	0	0	0	0	0	0	0	0	0
AL359771.1	chr1;chr1	13657311;13659577	13657355;13659910	-;-	379	0	0	0	0	0	0	0	0	0	0	0	0	0	0	0	0	0	0	0	0	0
AL359771.2	chr1	13696070	13696199	-	130	0	0	0	0	0	0	0	0	0	0	0	0	0	0	0	0	0	0	0	0	0
PRDM2	chr1;chr1;chr1;chr1;chr1;chr1;chr1;chr1;chr1;chr1;chr1;chr1;chr1;chr1;chr1;chr1;chr1;chr1;chr1;chr1;chr1;chr1;chr1;chr1;chr1;chr1;chr1;chr1;chr1;chr1;chr1;chr1;chr1;chr1;chr1;chr1;chr1;chr1;chr1;chr1;chr1;chr1;chr1;chr1;chr1;chr1;chr1;chr1;chr1;chr1;chr1;chr1;chr1;chr1;chr1;chr1;chr1;chr1;chr1;chr1;chr1;chr1;chr1;chr1;chr1;chr1;chr1;chr1;chr1;chr1;chr1;chr1;chr1;chr1;chr1	13700198;13700240;13704855;13704855;13715541;13715541;13715541;13715541;13731000;13731000;13731000;13731000;13731018;13732779;13732779;13732779;13732779;13738750;13738785;13742005;13742005;13742005;13742005;13742005;13742005;13742005;13749361;13749361;13749361;13749361;13749361;13749361;13749361;13749403;13749415;13749424;13749435;13749436;13749436;13769039;13769118;13769118;13769118;13769118;137…	13700300;13700300;13705645;13705645;13715614;13715614;13715614;13715614;13731117;13731117;13731117;13731117;13731117;13732882;13732882;13732882;13732855;13738940;13738940;13742157;13742157;13742157;13742157;13742157;13742157;13742157;13749487;13749487;13749487;13749487;13749487;13749487;13749463;13749487;13749487;13749487;13749487;13749487;13749487;13769173;13769173;13769173;13769173;13769173;137…	+;+;+;+;+;+;+;+;+;+;+;+;+;+;+;+;+;+;+;+;+;+;+;+;+;+;+;+;+;+;+;+;+;+;+;+;+;+;+;+;+;+;+;+;+;+;+;+;+;+;+;+;+;+;+;+;+;+;+;+;+;+;+;+;+;+;+;+;+;+;+;+;+;+;+	10923	145	238	267	325	221	495	286	213	141	70	8.29914	11.4723	8.7395	13.7353	13.2775	21.5871	16.9504	14.1562	6.87265	4.30243	11.9393
KAZN	chr1;chr1;chr1;chr1;chr1;chr1;chr1;chr1;chr1;chr1;chr1;chr1;chr1;chr1;chr1;chr1;chr1;chr1;chr1;chr1;chr1;chr1;chr1;chr1;chr1;chr1;chr1;chr1;chr1;chr1;chr1;chr1;chr1;chr1;chr1;chr1;chr1;chr1;chr1;chr1;chr1;chr1;chr1;chr1;chr1;chr1;chr1;chr1;chr1;chr1;chr1;chr1;chr1;chr1;chr1;chr1;chr1;chr1;chr1;chr1;chr1;chr1;chr1;chr1;chr1;chr1;chr1;chr1;chr1;chr1;chr1;chr1;chr1;chr1;chr1;chr1;chr1;chr1;chr1;chr1	13892792;13892792;14180435;14180435;14304590;14598685;14598704;14598717;14598983;14598983;14924130;14929800;14929800;14945919;14960684;14960684;14960684;14960684;14960684;14960684;14960684;14960684;15034749;15034749;15034749;15034749;15034749;15034749;15034749;15034749;15043989;15043989;15043989;15043989;15043989;15043989;15043989;15043989;15056091;15056091;15056091;15056091;15056091;15056091;150…	13893756;13893756;14180592;14180592;14304663;14599223;14599223;14598910;14599223;14599223;14924572;14930044;14930044;14946173;14960875;14960875;14960875;14960875;14960875;14960875;14960875;14960875;15034885;15034885;15034885;15034885;15034885;15034885;15034885;15034885;15044159;15044159;15044159;15044159;15044159;15044159;15044159;15044159;15056280;15056280;15056145;15056280;15056280;15056280;150…	+;+;+;+;+;+;+;+;+;+;+;+;+;+;+;+;+;+;+;+;+;+;+;+;+;+;+;+;+;+;+;+;+;+;+;+;+;+;+;+;+;+;+;+;+;+;+;+;+;+;+;+;+;+;+;+;+;+;+;+;+;+;+;+;+;+;+;+;+;+;+;+;+;+;+;+;+;+;+;+	13860	7	7	0	3	1	3	2	2	8	0	0.400648	0.337422	0	0.126788	0.0600792	0.130831	0.118534	0.132922	0.389937	0	0.169716
RNU6-1265P	chr1	14124233	14124335	-	103	0	0	0	0	0	0	0	0	0	0	0	0	0	0	0	0	0	0	0	0	0
AL357873.1	chr1;chr1;chr1;chr1;chr1;chr1;chr1	14221887;14221891;14223054;14223054;14258867;14282636;14304385	14222107;14222107;14223239;14223239;14259698;14282884;14304445	-;-;-;-;-;-;-	1549	0	0	0	0	0	0	0	0	0	0	0	0	0	0	0	0	0	0	0	0	0
KAZN-AS1	chr1;chr1;chr1;chr1;chr1;chr1;chr1;chr1;chr1;chr1;chr1;chr1;chr1;chr1;chr1;chr1;chr1;chr1;chr1;chr1;chr1;chr1;chr1;chr1;chr1;chr1;chr1;chr1;chr1;chr1;chr1	14338825;14346236;14348475;14348947;14348948;14348948;14348949;14348956;14350869;14350869;14350869;14350869;14350869;14350869;14390655;14390686;14390686;14390686;14391445;14391459;14391459;14391459;14391459;14409406;14409406;14419494;14419494;14419494;14419494;14419494;14419494	14339018;14346470;14348565;14349378;14349378;14349378;14349378;14349378;14351025;14351025;14351025;14351025;14351324;14351025;14391578;14390751;14390744;14390751;14391578;14391578;14391578;14391578;14391578;14409451;14409451;14419973;14419589;14419973;14419973;14419966;14419973	-;-;-;-;-;-;-;-;-;-;-;-;-;-;-;-;-;-;-;-;-;-;-;-;-;-;-;-;-;-;-	2858	0	0	0	0	0	0	0	0	0	0	0	0	0	0	0	0	0	0	0	0	0
TBCAP2	chr1;chr1	14692129;14692567	14692407;14692613	-;-	326	0	0	0	0	0	0	0	0	0	0	0	0	0	0	0	0	0	0	0	0	0
AL031293.1	chr1;chr1	14774469;14777534	14775727;14777727	-;-	1453	0	0	0	0	0	0	0	0	0	0	0	0	0	0	0	0	0	0	0	0	0
TMEM51-AS1	chr1;chr1;chr1;chr1;chr1;chr1;chr1;chr1;chr1;chr1;chr1;chr1;chr1;chr1;chr1;chr1;chr1;chr1;chr1;chr1;chr1;chr1;chr1	15111815;15111869;15115981;15118327;15118327;15119408;15120107;15120577;15120972;15120972;15121952;15124228;15124228;15124228;15124228;15124228;15152291;15152291;15152291;15152291;15152291;15152291;15153171	15117807;15117807;15117807;15118904;15118904;15121059;15121059;15120697;15121059;15121059;15124373;15124373;15124373;15124373;15124373;15124373;15152355;15152699;15153237;15153618;15152464;15152458;15153338	-;-;-;-;-;-;-;-;-;-;-;-;-;-;-;-;-;-;-;-;-;-;-	11973	22	58	5	17	4	33	6	23	20	16	1.25918	2.79578	0.163661	0.718464	0.240317	1.43914	0.355603	1.5286	0.974843	0.983413	1.0459
TMEM51	chr1;chr1;chr1;chr1;chr1;chr1;chr1;chr1;chr1;chr1;chr1;chr1;chr1;chr1;chr1;chr1;chr1;chr1;chr1;chr1;chr1	15152532;15152566;15152577;15153733;15153747;15153768;15210490;15210490;15210490;15214895;15214895;15214895;15214895;15214895;15214895;15219326;15219326;15219326;15219326;15219326;15219330	15152784;15152784;15152784;15153954;15153954;15153954;15210562;15210562;15210562;15215431;15215431;15215431;15215431;15215431;15215431;15220478;15219346;15220408;15220477;15220339;15220393	+;+;+;+;+;+;+;+;+;+;+;+;+;+;+;+;+;+;+;+;+	2238	575	939	506	424	429	1115	268	426	621	522	32.9104	45.2627	16.5625	17.9193	25.774	48.6255	15.8836	28.3124	30.2689	32.0838	29.3603
C1orf195	chr1;chr1;chr1;chr1	15164344;15168474;15171181;15171181	15164461;15168777;15171317;15171317	-;-;-;-	559	0	2	2	0	0	1	1	0	1	0	0	0.0964062	0.0654644	0	0	0.0436104	0.0592671	0	0.0487422	0	0.031349
MFFP1	chr1;chr1	15191828;15192750	15192441;15192845	-;-	710	1	5	0	0	0	0	1	0	0	0	0.0572354	0.241016	0	0	0	0	0.0592671	0	0	0	0.0357518
ZBTB2P1	chr1;chr1	15226373;15227455	15227243;15227549	+;+	966	1	0	0	0	1	0	0	0	0	0	0.0572354	0	0	0	0.0600792	0	0	0	0	0	0.0117315
FHAD1	chr1;chr1;chr1;chr1;chr1;chr1;chr1;chr1;chr1;chr1;chr1;chr1;chr1;chr1;chr1;chr1;chr1;chr1;chr1;chr1;chr1;chr1;chr1;chr1;chr1;chr1;chr1;chr1;chr1;chr1;chr1;chr1;chr1;chr1;chr1;chr1;chr1;chr1;chr1;chr1;chr1;chr1;chr1;chr1;chr1;chr1;chr1;chr1;chr1;chr1;chr1;chr1;chr1;chr1;chr1;chr1;chr1;chr1;chr1;chr1;chr1;chr1;chr1;chr1;chr1;chr1;chr1;chr1;chr1;chr1;chr1;chr1;chr1;chr1;chr1;chr1;chr1;chr1;chr1;chr1…	15247272;15247280;15251771;15251771;15251785;15272323;15272323;15287045;15289399;15289399;15289399;15289399;15296684;15296684;15296684;15301205;15301205;15305761;15305762;15305769;15305780;15308613;15308613;15308613;15308613;15308613;15312105;15313057;15313057;15313057;15313057;15313057;15313057;15314442;15315047;15316378;15316378;15316378;15316378;15316378;15317824;15317824;15317824;15317824;153…	15247395;15247395;15251877;15251877;15251877;15272529;15272529;15287157;15289641;15289666;15289666;15289666;15296762;15296793;15296793;15301441;15301441;15305819;15305819;15305819;15305819;15308736;15308736;15308736;15308736;15308736;15312187;15313187;15313187;15313187;15313187;15313187;15313187;15314598;15315239;15316467;15316467;15316467;15316467;15316467;15317928;15317928;15317928;15317928;153…	+;+;+;+;+;+;+;+;+;+;+;+;+;+;+;+;+;+;+;+;+;+;+;+;+;+;+;+;+;+;+;+;+;+;+;+;+;+;+;+;+;+;+;+;+;+;+;+;+;+;+;+;+;+;+;+;+;+;+;+;+;+;+;+;+;+;+;+;+;+;+;+;+;+;+;+;+;+;+;+;+;+;+;+;+;+;+;+;+;+;+;+;+;+;+;+;+;+;+;+;+;+;+;+;+;+;+;+;+;+;+;+;+;+;+;+;+;+;+;+;+;+;+;+;+;+;+;+;+;+;+;+;+;+;+;+;+;+;+;+;+;+;+;+;+;+;+;+;+;+;+;+;+;+;+;+;+;+;+;+;+;+;+;+;+;+;+;+;+;+;+;+;+;+;+;+;+;+;+;+;+;+;+;+;+;+;+;+;+;+;+;+;+;+;+;+;+;+;+;+…	12805	14	48	9	22	10	21	13	11	4	7	0.801296	2.31375	0.29459	0.929777	0.600792	0.915818	0.770472	0.731071	0.194969	0.430243	0.798278
FHAD1-AS1	chr1;chr1	15326680;15343776	15329683;15343876	-;-	3105	2	10	1	0	1	4	0	2	1	0	0.114471	0.482031	0.0327322	0	0.0600792	0.174441	0	0.132922	0.0487422	0	0.104542
AL031283.2	chr1;chr1	15334166;15335272	15334699;15335464	-;-	727	0	0	0	0	0	0	0	0	2	0	0	0	0	0	0	0	0	0	0.0974843	0	0.00974843
AL031283.1	chr1;chr1;chr1;chr1;chr1;chr1	15402979;15403025;15405660;15407837;15409070;15409287	15407907;15404144;15405848;15407882;15409171;15409433	-;-;-;-;-;-	5178	1	5	2	6	5	5	5	3	1	2	0.0572354	0.241016	0.0654644	0.253575	0.300396	0.218052	0.296336	0.199383	0.0487422	0.122927	0.180313
EFHD2	chr1;chr1;chr1;chr1;chr1;chr1;chr1;chr1;chr1	15409888;15410265;15425871;15425871;15427150;15427150;15427898;15428593;15428593	15410279;15410279;15426018;15426018;15427284;15427284;15428009;15430339;15429081	+;+;+;+;+;+;+;+;+	2534	1201	1002	925	1821	1565	2494	1182	1599	810	728	68.7397	48.2995	30.2773	76.9601	94.024	108.764	70.0537	106.271	39.4812	44.7453	68.7616
CTRC	chr1;chr1;chr1;chr1;chr1;chr1;chr1;chr1;chr1;chr1;chr1;chr1;chr1;chr1;chr1;chr1;chr1;chr1;chr1;chr1;chr1;chr1	15438442;15438443;15438453;15440300;15440350;15440493;15440493;15442447;15442447;15442447;15442447;15443419;15443419;15443419;15443419;15444606;15445597;15445597;15445597;15446575;15446575;15446575	15438504;15438504;15438504;15440391;15440391;15440590;15440590;15442572;15442572;15442572;15442572;15443555;15443555;15443540;15443555;15444751;15445749;15445749;15445749;15446654;15449242;15449242	+;+;+;+;+;+;+;+;+;+;+;+;+;+;+;+;+;+;+;+;+;+	3483	0	1	0	1	0	0	0	0	0	0	0	0.0482031	0	0.0422626	0	0	0	0	0	0	0.00904657
CELA2A	chr1;chr1;chr1;chr1;chr1;chr1;chr1;chr1;chr1;chr1;chr1;chr1;chr1;chr1	15456728;15456732;15456747;15457086;15457086;15457086;15461561;15461561;15462733;15462733;15463386;15465999;15467386;15471990	15456793;15456793;15456793;15457623;15457174;15457174;15461658;15461658;15463011;15462861;15463522;15466144;15467538;15472091	+;+;+;+;+;+;+;+;+;+;+;+;+;+	1519	0	0	0	0	1	0	0	0	0	0	0	0	0	0	0.0600792	0	0	0	0	0	0.00600792
CELA2B	chr1;chr1;chr1;chr1;chr1;chr1;chr1;chr1;chr1;chr1;chr1;chr1;chr1;chr1;chr1;chr1;chr1;chr1;chr1;chr1;chr1	15465909;15467386;15476104;15476457;15476457;15476465;15481098;15481098;15481098;15481645;15482265;15482265;15482265;15483264;15483264;15485861;15485901;15487285;15487285;15491295;15491295	15466144;15467538;15476165;15476545;15476545;15476545;15481195;15481195;15481195;15481749;15482357;15482393;15482393;15483368;15483400;15486046;15486046;15487437;15487437;15491395;15491395	+;+;+;+;+;+;+;+;+;+;+;+;+;+;+;+;+;+;+;+;+	1449	0	0	3	1	2	0	0	0	1	0	0	0	0.0981966	0.0422626	0.120158	0	0	0	0.0487422	0	0.030936
CASP9	chr1;chr1;chr1;chr1;chr1;chr1;chr1;chr1;chr1;chr1;chr1;chr1;chr1;chr1;chr1;chr1;chr1;chr1;chr1;chr1;chr1;chr1;chr1;chr1;chr1;chr1;chr1;chr1;chr1;chr1;chr1;chr1;chr1;chr1;chr1;chr1;chr1;chr1;chr1;chr1;chr1;chr1;chr1;chr1;chr1;chr1;chr1;chr1;chr1;chr1;chr1;chr1;chr1;chr1;chr1;chr1;chr1;chr1;chr1;chr1;chr1;chr1;chr1;chr1;chr1;chr1;chr1;chr1;chr1;chr1;chr1;chr1	15490832;15491401;15492270;15492366;15492798;15492855;15492943;15493892;15493892;15493892;15493892;15493892;15493892;15495273;15495273;15495273;15495273;15495273;15495273;15495273;15504611;15504611;15504611;15504611;15504611;15504611;15504611;15504625;15505990;15505990;15505990;15505990;15505990;15505990;15505990;15506899;15506899;15506899;15506899;15506899;15506899;15506899;15506899;15507772;155…	15494001;15493035;15493035;15493035;15493035;15493035;15493035;15494001;15494001;15494001;15494001;15494001;15494001;15495452;15495452;15495452;15495452;15495452;15495452;15495452;15504758;15504758;15504758;15504758;15504758;15504758;15504758;15504758;15506079;15506079;15506079;15506079;15506079;15506079;15506079;15507075;15507075;15507075;15507075;15507052;15507133;15507075;15507075;15507907;155…	-;-;-;-;-;-;-;-;-;-;-;-;-;-;-;-;-;-;-;-;-;-;-;-;-;-;-;-;-;-;-;-;-;-;-;-;-;-;-;-;-;-;-;-;-;-;-;-;-;-;-;-;-;-;-;-;-;-;-;-;-;-;-;-;-;-;-;-;-;-;-;-	5269	309	229	213	116	217	216	104	123	180	76	17.6857	11.0385	6.97196	4.90246	13.0372	9.41984	6.16378	8.1747	8.77359	4.67121	9.0839
DNAJC16	chr1;chr1;chr1;chr1;chr1;chr1;chr1;chr1;chr1;chr1;chr1;chr1;chr1;chr1;chr1;chr1;chr1;chr1;chr1;chr1;chr1;chr1;chr1;chr1;chr1;chr1;chr1;chr1;chr1;chr1;chr1;chr1;chr1;chr1;chr1;chr1;chr1;chr1;chr1;chr1;chr1;chr1;chr1;chr1;chr1;chr1;chr1;chr1;chr1;chr1;chr1;chr1;chr1;chr1;chr1;chr1;chr1;chr1;chr1;chr1;chr1;chr1;chr1;chr1;chr1;chr1;chr1;chr1;chr1;chr1;chr1;chr1;chr1;chr1;chr1;chr1;chr1;chr1;chr1;chr1…	15526813;15526813;15526813;15526813;15526848;15529088;15529088;15529088;15529088;15534237;15534237;15534237;15534237;15534237;15536475;15536475;15536475;15536475;15536475;15544399;15544399;15544399;15544399;15544399;15546767;15546767;15546767;15546767;15546767;15548270;15548270;15548270;15548270;15548270;15559526;15559526;15559526;15559526;15559526;15559608;15560131;15562142;15562142;15562142;155…	15526958;15526958;15526958;15526958;15526958;15529272;15529272;15529272;15529272;15534303;15534303;15534303;15534303;15534303;15536814;15536814;15536814;15536814;15536814;15544583;15544583;15544583;15544583;15544583;15546871;15546871;15546871;15546871;15546871;15548428;15548428;15548428;15548428;15548428;15559656;15559656;15559656;15559656;15559656;15559656;15560329;15562325;15562325;15562325;155…	+;+;+;+;+;+;+;+;+;+;+;+;+;+;+;+;+;+;+;+;+;+;+;+;+;+;+;+;+;+;+;+;+;+;+;+;+;+;+;+;+;+;+;+;+;+;+;+;+;+;+;+;+;+;+;+;+;+;+;+;+;+;+;+;+;+;+;+;+;+;+;+;+;+;+;+;+;+;+;+;+;+;+;+;+;+;+;+;+;+;+;+;+;+;+;+;+	8563	231	266	242	110	260	210	219	83	267	68	13.2214	12.822	7.92119	4.64888	15.6206	9.15818	12.9795	5.51626	13.0142	4.1795	9.90817
SCARNA21B	chr1	15542165	15542304	+	140	0	0	0	0	0	0	0	0	0	0	0	0	0	0	0	0	0	0	0	0	0
AL121992.3	chr1	15565611	15565956	-	346	3	3	4	2	2	1	5	1	3	3	0.171706	0.144609	0.130929	0.0845251	0.120158	0.0436104	0.296336	0.066461	0.146227	0.18439	0.138895
AGMAT	chr1;chr1;chr1;chr1;chr1;chr1;chr1	15571699;15574757;15577685;15578859;15580094;15583193;15584696	15573724;15574841;15577864;15579054;15580142;15583395;15585051	-;-;-;-;-;-;-	3095	6	9	2	7	1	2	1	2	1	3	0.343413	0.433828	0.0654644	0.295838	0.0600792	0.0872207	0.0592671	0.132922	0.0487422	0.18439	0.171116
AL121992.1	chr1;chr1	15586136;15603089	15588442;15603626	-;-	2845	0	1	0	0	0	0	0	0	0	0	0	0.0482031	0	0	0	0	0	0	0	0	0.00482031
CHCHD2P6	chr1	15604597	15605043	+	447	3	2	1	5	0	4	0	2	2	1	0.171706	0.0964062	0.0327322	0.211313	0	0.174441	0	0.132922	0.0974843	0.0614633	0.0978469
RNU7-179P	chr1	15608078	15608145	-	68	0	0	0	0	0	0	0	0	0	0	0	0	0	0	0	0	0	0	0	0	0
CD24P1	chr1	15614643	15614867	-	225	0	0	0	0	0	0	0	0	0	0	0	0	0	0	0	0	0	0	0	0	0
DDI2	chr1;chr1;chr1;chr1;chr1;chr1;chr1;chr1;chr1;chr1;chr1;chr1;chr1;chr1;chr1;chr1;chr1;chr1;chr1;chr1;chr1;chr1;chr1;chr1;chr1;chr1;chr1;chr1;chr1;chr1	15617458;15617543;15617615;15626669;15626669;15626669;15630325;15630325;15630402;15630425;15633439;15633439;15633439;15633439;15633798;15638307;15643522;15643522;15643522;15649720;15649720;15649720;15651706;15651706;15651836;15656421;15656617;15656617;15659837;15659837	15617808;15617808;15617808;15626798;15627066;15626798;15630561;15630561;15630561;15630561;15633565;15633565;15634306;15633565;15633879;15638434;15643650;15643650;15643650;15649823;15649823;15649823;15651895;15651895;15651895;15656985;15656679;15656679;15661057;15669044	+;+;+;+;+;+;+;+;+;+;+;+;+;+;+;+;+;+;+;+;+;+;+;+;+;+;+;+;+;+	12178	403	426	281	210	340	437	216	183	425	137	23.0659	20.5345	9.19775	8.87514	20.4269	19.0577	12.8017	12.1624	20.7154	8.42047	15.5258
RSC1A1	chr1	15659869	15661722	+	1854	131	161	137	78	132	192	90	76	177	71	7.49784	7.7607	4.48431	3.29648	7.93046	8.37319	5.33404	5.05104	8.62736	4.36389	6.27193
AL121992.2	chr1	15682873	15683128	-	256	0	0	1	0	0	0	0	0	0	0	0	0	0.0327322	0	0	0	0	0	0	0	0.00327322
PLEKHM2	chr1;chr1;chr1;chr1;chr1;chr1;chr1;chr1;chr1;chr1;chr1;chr1;chr1;chr1;chr1;chr1;chr1;chr1;chr1;chr1;chr1;chr1;chr1;chr1;chr1;chr1;chr1;chr1;chr1;chr1;chr1;chr1;chr1;chr1;chr1;chr1;chr1;chr1;chr1;chr1;chr1;chr1;chr1;chr1;chr1;chr1;chr1;chr1;chr1;chr1;chr1;chr1;chr1;chr1;chr1;chr1;chr1;chr1;chr1;chr1;chr1;chr1;chr1;chr1;chr1;chr1;chr1;chr1;chr1;chr1;chr1;chr1	15684320;15684390;15684541;15684556;15716237;15716237;15716237;15716237;15716707;15716707;15716707;15717893;15717893;15717893;15717893;15718538;15718538;15718538;15718538;15719734;15719734;15719734;15719734;15721329;15721329;15725317;15725317;15725317;15727014;15727014;15727014;15727192;15728079;15728079;15728079;15728267;15728267;15728267;15728669;15728669;15728669;15729102;15729102;15729102;157…	15684618;15684618;15684618;15684618;15716343;15716343;15716343;15716343;15716816;15716816;15716816;15717992;15717992;15717992;15717992;15718625;15718625;15718625;15718625;15719920;15719869;15719920;15719920;15721388;15721388;15725545;15725545;15725545;15727068;15727832;15727832;15727832;15728148;15728148;15728148;15728357;15728357;15728357;15728733;15728733;15728733;15729190;15729190;15729190;157…	+;+;+;+;+;+;+;+;+;+;+;+;+;+;+;+;+;+;+;+;+;+;+;+;+;+;+;+;+;+;+;+;+;+;+;+;+;+;+;+;+;+;+;+;+;+;+;+;+;+;+;+;+;+;+;+;+;+;+;+;+;+;+;+;+;+;+;+;+;+;+;+	4134	508	494	329	736	166	237	143	169	257	324	29.0756	23.8123	10.7689	31.1053	9.97315	10.3357	8.4752	11.2319	12.5267	19.9141	16.7219
AL450998.3	chr1;chr1;chr1;chr1;chr1;chr1;chr1;chr1;chr1;chr1;chr1;chr1	15720312;15720737;15720812;15722719;15723203;15723203;15723203;15725593;15732387;15732387;15732387;15736861	15720595;15720994;15720994;15723067;15723287;15723353;15723353;15725872;15732561;15732452;15732452;15736896	-;-;-;-;-;-;-;-;-;-;-;-	1533	36	61	39	74	13	43	16	23	25	30	2.06048	2.94039	1.27656	3.12743	0.78103	1.87525	0.948274	1.5286	1.21855	1.8439	1.76005
SLC25A34	chr1;chr1;chr1;chr1;chr1;chr1;chr1;chr1;chr1;chr1;chr1	15736258;15737783;15737929;15738093;15738093;15738594;15738594;15739035;15739224;15739224;15739224	15736863;15737994;15737994;15738245;15738245;15738728;15738728;15739097;15739335;15739562;15741392	+;+;+;+;+;+;+;+;+;+;+	3338	18	15	14	18	8	12	5	9	9	2	1.03024	0.723047	0.458251	0.760726	0.480634	0.523324	0.296336	0.598149	0.438679	0.122927	0.543231
SLC25A34-AS1	chr1;chr1	15740051;15749430	15740222;15749896	-;-	639	0	0	1	0	0	1	1	1	2	1	0	0	0.0327322	0	0	0.0436104	0.0592671	0.066461	0.0974843	0.0614633	0.0361018
TMEM82	chr1;chr1;chr1;chr1;chr1;chr1;chr1;chr1;chr1	15742499;15742547;15742835;15743020;15743020;15744160;15744160;15746867;15747546	15742647;15742647;15742907;15743194;15743194;15744580;15744580;15747054;15747982	+;+;+;+;+;+;+;+;+	1443	0	0	0	0	0	0	0	0	0	0	0	0	0	0	0	0	0	0	0	0	0
FBLIM1	chr1;chr1;chr1;chr1;chr1;chr1;chr1;chr1;chr1;chr1;chr1;chr1;chr1;chr1;chr1;chr1;chr1;chr1;chr1;chr1;chr1;chr1;chr1;chr1;chr1;chr1;chr1;chr1;chr1;chr1;chr1;chr1;chr1;chr1;chr1;chr1;chr1;chr1;chr1;chr1;chr1;chr1;chr1;chr1;chr1;chr1;chr1;chr1;chr1;chr1;chr1;chr1;chr1;chr1;chr1;chr1;chr1;chr1;chr1;chr1;chr1;chr1;chr1;chr1;chr1;chr1;chr1;chr1;chr1;chr1;chr1;chr1	15756607;15756617;15756641;15756644;15756659;15757946;15757947;15758174;15758174;15758174;15758174;15758174;15758174;15758174;15758784;15758793;15758795;15758797;15764493;15764493;15764493;15764493;15764496;15764496;15764496;15764496;15764496;15764496;15764496;15764499;15764953;15764964;15764964;15764964;15764964;15764964;15764964;15764964;15764964;15764964;15764964;15764964;15764964;15767376;157…	15756732;15756732;15756728;15756732;15756732;15758043;15758043;15758329;15758355;15758329;15758329;15758355;15758355;15758355;15758848;15758848;15758848;15758848;15764685;15764685;15764685;15764685;15764685;15764685;15764547;15764547;15764547;15764685;15764685;15764685;15765233;15765233;15765233;15765233;15765233;15765076;15765233;15765027;15765233;15765035;15765217;15765073;15765086;15767563;157…	+;+;+;+;+;+;+;+;+;+;+;+;+;+;+;+;+;+;+;+;+;+;+;+;+;+;+;+;+;+;+;+;+;+;+;+;+;+;+;+;+;+;+;+;+;+;+;+;+;+;+;+;+;+;+;+;+;+;+;+;+;+;+;+;+;+;+;+;+;+;+;+	4351	221	118	95	55	58	48	28	27	121	50	12.649	5.68797	3.10956	2.32444	3.4846	2.0933	1.65948	1.79445	5.8978	3.07316	4.17738
RPL12P14	chr1	15792796	15793285	+	490	0	0	0	0	0	0	0	0	0	0	0	0	0	0	0	0	0	0	0	0	0
UQCRHL	chr1	15807169	15809348	-	2180	24	10	11	22	7	8	10	14	18	16	1.37365	0.482031	0.360054	0.929777	0.420555	0.348883	0.592671	0.930454	0.877359	0.983413	0.729885
AL450998.1	chr1	15828232	15828669	+	438	1	0	1	6	0	1	2	2	2	1	0.0572354	0	0.0327322	0.253575	0	0.0436104	0.118534	0.132922	0.0974843	0.0614633	0.0797557
AL450998.2	chr1;chr1	15834474;15848108	15836906;15848147	-;-	2473	29	31	18	27	15	31	24	17	11	24	1.65983	1.4943	0.58918	1.14109	0.901189	1.35192	1.42241	1.12984	0.536164	1.47512	1.1701
SPEN	chr1;chr1;chr1;chr1;chr1;chr1;chr1;chr1;chr1;chr1;chr1;chr1;chr1;chr1;chr1;chr1;chr1;chr1;chr1;chr1;chr1;chr1;chr1;chr1;chr1;chr1;chr1;chr1;chr1;chr1;chr1;chr1;chr1;chr1;chr1;chr1;chr1;chr1;chr1;chr1;chr1;chr1	15836095;15847707;15867879;15872816;15872816;15873502;15873502;15876202;15876202;15876202;15876202;15876576;15909321;15909321;15909321;15909324;15911101;15911101;15911101;15911101;15916128;15916128;15916128;15918926;15918926;15918926;15919404;15919404;15919404;15920870;15920870;15920870;15922249;15922249;15928091;15928091;15937163;15937812;15938583;15938718;15939296;15939296	15836885;15848150;15867976;15873136;15873136;15874395;15874395;15876711;15876678;15876678;15876678;15876678;15909481;15909481;15909481;15909481;15911301;15911301;15911301;15911301;15916279;15916279;15916279;15919051;15919051;15919051;15919517;15919517;15919517;15920906;15920983;15920983;15922349;15922349;15936266;15928557;15937645;15938006;15938876;15938876;15939544;15940456	+;+;+;+;+;+;+;+;+;+;+;+;+;+;+;+;+;+;+;+;+;+;+;+;+;+;+;+;+;+;+;+;+;+;+;+;+;+;+;+;+;+	14336	95	213	208	334	206	454	186	171	112	109	5.43737	10.2673	6.8083	14.1157	12.3763	19.7991	11.0237	11.3648	5.45912	6.6995	10.3351
AL034555.1	chr1	15917698	15917908	-	211	0	0	0	0	0	0	0	0	0	0	0	0	0	0	0	0	0	0	0	0	0
ZBTB17	chr1;chr1;chr1;chr1;chr1;chr1;chr1;chr1;chr1;chr1;chr1;chr1;chr1;chr1;chr1;chr1;chr1;chr1;chr1;chr1;chr1;chr1;chr1;chr1;chr1;chr1;chr1;chr1;chr1;chr1;chr1;chr1;chr1;chr1;chr1;chr1;chr1;chr1;chr1;chr1;chr1;chr1;chr1;chr1;chr1;chr1;chr1;chr1;chr1;chr1;chr1;chr1;chr1;chr1;chr1;chr1;chr1;chr1;chr1;chr1;chr1;chr1;chr1;chr1;chr1;chr1;chr1;chr1;chr1;chr1;chr1;chr1;chr1;chr1;chr1;chr1;chr1;chr1;chr1;chr1…	15941869;15941869;15941869;15941871;15941871;15942331;15942331;15942331;15942331;15942331;15942407;15942529;15942529;15942529;15942529;15942529;15942756;15943064;15943064;15943064;15943064;15943064;15943064;15943240;15943257;15943399;15943399;15943399;15943399;15943429;15943599;15943599;15943599;15943599;15943599;15943599;15943599;15943599;15943808;15943808;15943808;15943808;15943808;15944300;159…	15942252;15942252;15942252;15942252;15942252;15942441;15942420;15942420;15942722;15942441;15942420;15942738;15942738;15942738;15942738;15942738;15942901;15943384;15943194;15943194;15943194;15943194;15943089;15943519;15943519;15943519;15943519;15943519;15943519;15943519;15943715;15943895;15943715;15943926;15943715;15943715;15943715;15943715;15944393;15943895;15943895;15943895;15943895;15944403;159…	-;-;-;-;-;-;-;-;-;-;-;-;-;-;-;-;-;-;-;-;-;-;-;-;-;-;-;-;-;-;-;-;-;-;-;-;-;-;-;-;-;-;-;-;-;-;-;-;-;-;-;-;-;-;-;-;-;-;-;-;-;-;-;-;-;-;-;-;-;-;-;-;-;-;-;-;-;-;-;-;-;-;-;-;-;-;-;-;-;-;-;-;-	4240	230	264	629	568	494	591	511	352	264	212	13.1641	12.7256	20.5886	24.0051	29.6791	25.7737	30.2855	23.3943	12.8679	13.0302	20.5514
AL355994.4	chr1	15969632	15970194	+	563	0	0	0	2	0	0	0	0	1	0	0	0	0	0.0845251	0	0	0	0	0.0487422	0	0.0133267
AL355994.1	chr1	15988182	15988441	+	260	0	0	0	0	0	0	0	0	0	0	0	0	0	0	0	0	0	0	0	0	0
AL355994.5	chr1	15989140	15989375	-	236	0	0	0	0	0	0	0	0	0	0	0	0	0	0	0	0	0	0	0	0	0
TBC1D3P6	chr1;chr1;chr1;chr1;chr1;chr1;chr1;chr1	15989871;15990671;15991151;15991678;15992163;15993296;15993561;15994682	15989991;15990765;15991216;15991777;15992310;15993476;15993741;15994751	+;+;+;+;+;+;+;+	962	0	0	0	0	0	0	0	0	0	0	0	0	0	0	0	0	0	0	0	0	0
SRARP	chr1;chr1	16004236;16005919	16004385;16008807	+;+	3039	0	0	0	0	0	0	0	0	0	0	0	0	0	0	0	0	0	0	0	0	0
AL355994.3	chr1;chr1	16006160;16006393	16006346;16006671	-;-	466	0	0	0	0	0	0	0	0	0	0	0	0	0	0	0	0	0	0	0	0	0
HSPB7	chr1;chr1;chr1;chr1;chr1;chr1;chr1;chr1;chr1;chr1;chr1;chr1;chr1;chr1;chr1;chr1;chr1;chr1;chr1;chr1;chr1	16014028;16014028;16014028;16014028;16015374;16015374;16015499;16017074;16017074;16017074;16017074;16017074;16017089;16017089;16017765;16017765;16017765;16017765;16017765;16017765;16019134	16015759;16015759;16015759;16015759;16015759;16015759;16015759;16017222;16017219;16017207;16017207;16018043;16017222;16017207;16018005;16018073;16017852;16018790;16017825;16018041;16019594	-;-;-;-;-;-;-;-;-;-;-;-;-;-;-;-;-;-;-;-;-	3910	0	16	1	6	0	26	0	2	0	10	0	0.77125	0.0327322	0.253575	0	1.13387	0	0.132922	0	0.614633	0.293898
CLCNKA	chr1;chr1;chr1;chr1;chr1;chr1;chr1;chr1;chr1;chr1;chr1;chr1;chr1;chr1;chr1;chr1;chr1;chr1;chr1;chr1;chr1;chr1;chr1;chr1;chr1;chr1;chr1;chr1;chr1;chr1;chr1;chr1;chr1;chr1;chr1;chr1;chr1;chr1;chr1;chr1;chr1;chr1;chr1;chr1;chr1;chr1;chr1;chr1;chr1;chr1;chr1;chr1;chr1;chr1;chr1;chr1;chr1;chr1;chr1;chr1;chr1;chr1;chr1;chr1;chr1;chr1;chr1;chr1;chr1;chr1;chr1;chr1;chr1;chr1;chr1;chr1;chr1;chr1;chr1;chr1…	16018875;16020036;16021030;16021031;16021297;16021297;16021620;16021871;16021913;16021991;16021991;16022014;16022036;16022613;16022613;16022613;16022613;16022613;16023800;16023800;16023800;16023800;16023800;16024763;16024763;16024763;16024859;16026108;16026108;16026108;16026108;16026108;16026536;16026536;16026536;16026536;16026536;16026697;16026697;16026697;16026697;16026839;16027310;16027310;160…	16018974;16020233;16021094;16021094;16021513;16021513;16021737;16021918;16022063;16022063;16022063;16022063;16022063;16022719;16022719;16022719;16022719;16022719;16023928;16023928;16023928;16023928;16023928;16024891;16024891;16024891;16024891;16026247;16026247;16026257;16026247;16026247;16026613;16026613;16026596;16026613;16026613;16026775;16026775;16026775;16026775;16026909;16027435;16027435;160…	+;+;+;+;+;+;+;+;+;+;+;+;+;+;+;+;+;+;+;+;+;+;+;+;+;+;+;+;+;+;+;+;+;+;+;+;+;+;+;+;+;+;+;+;+;+;+;+;+;+;+;+;+;+;+;+;+;+;+;+;+;+;+;+;+;+;+;+;+;+;+;+;+;+;+;+;+;+;+;+;+;+;+;+;+;+;+;+;+;+;+;+;+;+;+;+;+;+;+;+;+	3476	0	0	0	0	0	0	0	0	0	0	0	0	0	0	0	0	0	0	0	0	0
AL355994.2	chr1;chr1;chr1;chr1;chr1	16035178;16036236;16036612;16039603;16039994	16035458;16036346;16036793;16039696;16040029	-;-;-;-;-	704	0	0	0	0	0	2	0	0	0	0	0	0	0	0	0	0.0872207	0	0	0	0	0.00872207
CLCNKB	chr1;chr1;chr1;chr1;chr1;chr1;chr1;chr1;chr1;chr1;chr1;chr1;chr1;chr1;chr1;chr1;chr1;chr1;chr1;chr1;chr1;chr1;chr1;chr1;chr1;chr1;chr1;chr1;chr1;chr1;chr1;chr1;chr1;chr1;chr1;chr1;chr1;chr1;chr1;chr1;chr1;chr1;chr1;chr1;chr1;chr1;chr1;chr1;chr1;chr1;chr1;chr1	16043736;16043782;16044486;16044486;16045558;16045558;16046535;16046535;16047905;16047905;16048343;16048343;16048504;16048504;16048789;16049120;16049618;16049618;16049815;16049815;16050516;16050516;16050516;16050875;16050875;16050875;16051478;16051478;16051478;16051710;16051710;16051710;16052198;16052198;16052198;16052323;16053639;16053639;16053639;16053639;16055435;16055435;16055435;16055675;160…	16043880;16043880;16044592;16044592;16045686;16045686;16046663;16046663;16048044;16048044;16048420;16048420;16048582;16048514;16049245;16049245;16049702;16049702;16049916;16049916;16050600;16050600;16050600;16051048;16051048;16051048;16051547;16051547;16051547;16051820;16051820;16051820;16052411;16052411;16052411;16052411;16053772;16053772;16053772;16053690;16055523;16055523;16055523;16055758;160…	+;+;+;+;+;+;+;+;+;+;+;+;+;+;+;+;+;+;+;+;+;+;+;+;+;+;+;+;+;+;+;+;+;+;+;+;+;+;+;+;+;+;+;+;+;+;+;+;+;+;+;+	2939	0	0	0	0	0	0	0	0	0	0	0	0	0	0	0	0	0	0	0	0	0
FAM131C	chr1;chr1;chr1;chr1;chr1;chr1;chr1;chr1;chr1;chr1;chr1;chr1;chr1	16057769;16058279;16059494;16059494;16059869;16059869;16062099;16062099;16062499;16062499;16063521;16073421;16073421	16058717;16058717;16059604;16059604;16060051;16060051;16062192;16062192;16062534;16062534;16063636;16073632;16073651	-;-;-;-;-;-;-;-;-;-;-;-;-	1720	0	1	0	0	0	0	0	0	0	0	0	0.0482031	0	0	0	0	0	0	0	0	0.00482031
EPHA2	chr1;chr1;chr1;chr1;chr1;chr1;chr1;chr1;chr1;chr1;chr1;chr1;chr1;chr1;chr1;chr1;chr1;chr1;chr1;chr1;chr1;chr1;chr1;chr1;chr1;chr1;chr1	16124337;16129434;16130226;16131721;16132064;16132378;16133013;16133180;16133481;16133481;16133860;16134468;16134560;16135036;16135036;16135655;16135655;16137853;16137853;16138275;16138275;16146423;16148378;16148378;16150896;16155848;16155848	16125320;16129589;16130419;16131870;16132273;16132439;16133368;16133368;16133562;16133606;16133915;16134567;16134567;16135189;16135189;16135770;16135770;16138185;16138185;16138430;16138430;16146450;16149047;16149047;16150963;16156052;16156069	-;-;-;-;-;-;-;-;-;-;-;-;-;-;-;-;-;-;-;-;-;-;-;-;-;-;-	4141	7	1	1	1	1	3	3	1	1	0	0.400648	0.0482031	0.0327322	0.0422626	0.0600792	0.130831	0.177801	0.066461	0.0487422	0	0.100776
AL451042.2	chr1;chr1	16155211;16156971	16155755;16157329	+;+	904	0	0	0	0	0	0	0	0	0	0	0	0	0	0	0	0	0	0	0	0	0
AL451042.1	chr1;chr1	16159266;16161501	16159426;16161883	+;+	544	1	0	0	0	0	0	0	0	0	0	0.0572354	0	0	0	0	0	0	0	0	0	0.00572354
ARHGEF19-AS1	chr1;chr1	16197854;16198282	16198216;16198357	+;+	439	8	7	0	14	2	1	0	0	5	4	0.457883	0.337422	0	0.591676	0.120158	0.0436104	0	0	0.243711	0.245853	0.204031
ARHGEF19	chr1;chr1;chr1;chr1;chr1;chr1;chr1;chr1;chr1;chr1;chr1;chr1;chr1;chr1;chr1;chr1;chr1;chr1;chr1;chr1;chr1;chr1;chr1;chr1;chr1;chr1;chr1;chr1;chr1;chr1;chr1;chr1;chr1;chr1;chr1;chr1;chr1;chr1;chr1;chr1;chr1;chr1;chr1	16197854;16197854;16199150;16199150;16201782;16201782;16202416;16202416;16204759;16204759;16204811;16204900;16205087;16205087;16205087;16205087;16205351;16205351;16205351;16205351;16205538;16205538;16205538;16205627;16205849;16205931;16205931;16205931;16205931;16206180;16206180;16206180;16206180;16206180;16206180;16206948;16206948;16206948;16207522;16207675;16207944;16208643;16212502	16198744;16198744;16199254;16199254;16201861;16201861;16202574;16202540;16204919;16204919;16204919;16204919;16205176;16205176;16205176;16205176;16205425;16205425;16205425;16205425;16205667;16205667;16205667;16206083;16206083;16206083;16206083;16206083;16206083;16206526;16206340;16206526;16206543;16206340;16206340;16206982;16207210;16207011;16207598;16207777;16208225;16209083;16212652	-;-;-;-;-;-;-;-;-;-;-;-;-;-;-;-;-;-;-;-;-;-;-;-;-;-;-;-;-;-;-;-;-;-;-;-;-;-;-;-;-;-;-	3788	34	36	16	45	7	12	7	9	31	23	1.946	1.73531	0.523715	1.90182	0.420555	0.523324	0.41487	0.598149	1.51101	1.41366	1.09884
ANO7L1	chr1;chr1;chr1;chr1;chr1;chr1;chr1;chr1;chr1;chr1;chr1;chr1;chr1;chr1;chr1;chr1;chr1;chr1;chr1;chr1;chr1;chr1	16215909;16216457;16216469;16216469;16217127;16217127;16217127;16217700;16218128;16218378;16218581;16219068;16219406;16220214;16220823;16221057;16225187;16225590;16225807;16225950;16226245;16227922	16216061;16216609;16216609;16216609;16217223;16217328;16217160;16217817;16218268;16218503;16218617;16219162;16219426;16220280;16220887;16221119;16225489;16225654;16225862;16226069;16226343;16228027	-;-;-;-;-;-;-;-;-;-;-;-;-;-;-;-;-;-;-;-;-;-	1990	5	6	189	287	0	1	1	7	134	190	0.286177	0.289219	6.18639	12.1294	0	0.0436104	0.0592671	0.465227	6.53145	11.678	3.76687
AL109627.1	chr1	16228674	16231335	-	2662	30	43	7	6	10	15	6	10	15	5	1.71706	2.07273	0.229125	0.253575	0.600792	0.654155	0.355603	0.66461	0.731132	0.307316	0.758611
CPLANE2	chr1;chr1;chr1;chr1;chr1;chr1;chr1;chr1;chr1	16231692;16232281;16232510;16232510;16232893;16233612;16233612;16236631;16236631	16232297;16232297;16232646;16232646;16233017;16233764;16233764;16236659;16237183	-;-;-;-;-;-;-;-;-	1574	22	20	12	17	7	17	7	8	13	16	1.25918	0.964063	0.392786	0.718464	0.420555	0.741376	0.41487	0.531688	0.633648	0.983413	0.706004
MT1XP1	chr1	16241213	16241398	-	186	0	0	0	8	0	1	1	0	0	0	0	0	0	0.338101	0	0.0436104	0.0592671	0	0	0	0.0440978
FBXO42	chr1;chr1;chr1;chr1;chr1;chr1;chr1;chr1;chr1;chr1;chr1;chr1;chr1;chr1;chr1;chr1;chr1;chr1;chr1;chr1	16246840;16251082;16251082;16252288;16252288;16252288;16253096;16253096;16253096;16253556;16253635;16255711;16256606;16292314;16294783;16305803;16305803;16315169;16315169;16352255	16251785;16251785;16251785;16252404;16252404;16252404;16253181;16253152;16253427;16253593;16253731;16255821;16256759;16294917;16294917;16305919;16305919;16315367;16315435;16352480	-;-;-;-;-;-;-;-;-;-;-;-;-;-;-;-;-;-;-;-	9009	365	423	331	302	395	541	277	316	230	117	20.8909	20.3899	10.8344	12.7633	23.7313	23.5932	16.417	21.0017	11.2107	7.1912	16.8024
SZRD1	chr1;chr1;chr1;chr1;chr1;chr1;chr1;chr1;chr1;chr1;chr1;chr1;chr1;chr1;chr1;chr1;chr1;chr1;chr1;chr1;chr1;chr1;chr1;chr1;chr1;chr1;chr1;chr1;chr1;chr1;chr1;chr1;chr1;chr1;chr1;chr1;chr1;chr1;chr1;chr1	16352575;16353300;16367088;16367225;16367235;16367242;16367243;16367243;16367247;16367265;16367711;16387055;16387055;16387502;16390550;16391375;16391375;16391375;16391375;16391375;16391375;16391375;16393228;16393228;16393228;16393228;16393228;16393228;16393231;16393231;16393231;16393231;16395038;16395038;16395038;16395038;16395038;16395038;16395038;16395038	16352812;16353423;16367308;16367308;16367308;16367308;16367308;16367308;16367308;16367308;16368015;16387125;16387125;16387794;16390626;16391424;16391424;16391424;16391424;16391424;16391424;16391424;16393482;16393482;16393385;16393482;16393355;16393482;16393482;16393482;16393482;16393482;16395273;16398142;16395172;16395390;16398145;16395139;16395406;16398145	+;+;+;+;+;+;+;+;+;+;+;+;+;+;+;+;+;+;+;+;+;+;+;+;+;+;+;+;+;+;+;+;+;+;+;+;+;+;+;+	4742	1496	1687	3542	2197	1542	2036	1236	1110	2132	1283	85.6242	81.3187	115.937	92.8509	92.6422	88.7907	73.2542	73.7717	103.918	78.8574	88.6966
RPL22P3	chr1	16369150	16369530	-	381	0	8	2	4	0	1	0	1	3	2	0	0.385625	0.0654644	0.16905	0	0.0436104	0	0.066461	0.146227	0.122927	0.0999364
SPATA21	chr1;chr1;chr1;chr1;chr1;chr1;chr1;chr1;chr1;chr1;chr1;chr1;chr1;chr1;chr1;chr1;chr1;chr1;chr1;chr1;chr1;chr1;chr1;chr1;chr1;chr1;chr1;chr1;chr1;chr1;chr1;chr1;chr1;chr1;chr1;chr1;chr1;chr1;chr1;chr1;chr1;chr1;chr1;chr1;chr1;chr1;chr1;chr1;chr1;chr1;chr1;chr1;chr1;chr1;chr1	16387117;16395681;16396558;16398643;16398667;16399344;16399344;16399344;16399344;16400482;16400720;16400720;16400720;16400720;16403727;16403727;16403727;16403727;16403968;16403968;16403968;16403968;16404967;16404967;16404967;16408498;16409118;16409118;16409118;16409601;16409601;16409601;16410778;16410778;16421509;16421911;16421911;16424904;16425097;16425524;16425524;16425524;16425524;16427864;164…	16387301;16396312;16396746;16398822;16398822;16399521;16399521;16399521;16399521;16400635;16400892;16400892;16400892;16400892;16403844;16403844;16403844;16403844;16404039;16404039;16404039;16403974;16405104;16405104;16405104;16408705;16409203;16409203;16409203;16410043;16410043;16410043;16410915;16410915;16421557;16421971;16422194;16425210;16425210;16425731;16425731;16425731;16425731;16428015;164…	-;-;-;-;-;-;-;-;-;-;-;-;-;-;-;-;-;-;-;-;-;-;-;-;-;-;-;-;-;-;-;-;-;-;-;-;-;-;-;-;-;-;-;-;-;-;-;-;-;-;-;-;-;-;-	4506	475	526	1225	562	482	678	375	320	690	391	27.1868	25.3548	40.0969	23.7516	28.9582	29.5678	22.2252	21.2675	33.6321	24.0321	27.6073
NECAP2	chr1;chr1;chr1;chr1;chr1;chr1;chr1;chr1;chr1;chr1;chr1;chr1;chr1;chr1;chr1;chr1;chr1;chr1;chr1;chr1;chr1;chr1;chr1;chr1;chr1;chr1;chr1;chr1;chr1;chr1;chr1;chr1;chr1;chr1;chr1;chr1;chr1;chr1;chr1;chr1;chr1;chr1;chr1;chr1;chr1;chr1;chr1;chr1;chr1;chr1;chr1;chr1;chr1;chr1;chr1;chr1;chr1;chr1;chr1;chr1;chr1;chr1;chr1;chr1;chr1;chr1;chr1;chr1;chr1;chr1;chr1;chr1;chr1;chr1;chr1	16440721;16440724;16440724;16440736;16440736;16440737;16440742;16440743;16440756;16440758;16440772;16441166;16443632;16443632;16443632;16443632;16443632;16443632;16443632;16443632;16443632;16447870;16447870;16447870;16447870;16447870;16447870;16447870;16447870;16447870;16448060;16448060;16448060;16448060;16448060;16448060;16448060;16448249;16449093;16449093;16449093;16449093;16449093;16449093;164…	16440853;16440853;16440775;16440853;16440853;16440853;16440853;16440853;16440853;16440853;16440853;16441619;16443732;16443732;16443732;16443732;16443732;16443732;16443732;16443732;16443732;16447974;16447974;16447942;16447974;16447974;16447974;16447974;16447974;16447974;16448141;16448141;16448141;16448141;16448141;16448141;16448141;16448350;16449201;16452015;16449201;16449201;16449201;16449201;164…	+;+;+;+;+;+;+;+;+;+;+;+;+;+;+;+;+;+;+;+;+;+;+;+;+;+;+;+;+;+;+;+;+;+;+;+;+;+;+;+;+;+;+;+;+;+;+;+;+;+;+;+;+;+;+;+;+;+;+;+;+;+;+;+;+;+;+;+;+;+;+;+;+;+;+	5510	3504	3084	7119	3446	2222	2495	1462	1461	6122	3336	200.553	148.658	233.021	145.637	133.496	108.808	86.6485	97.0995	298.4	205.042	165.736
LINC01772	chr1;chr1	16460948;16467577	16463287;16468481	+;+	3245	14	21	8	13	4	5	2	0	11	7	0.801296	1.01227	0.261858	0.549413	0.240317	0.218052	0.118534	0	0.536164	0.430243	0.416814
CROCCP3	chr1;chr1;chr1;chr1;chr1;chr1;chr1;chr1;chr1;chr1;chr1;chr1;chr1;chr1;chr1;chr1;chr1;chr1;chr1;chr1;chr1;chr1;chr1;chr1;chr1;chr1;chr1;chr1;chr1;chr1;chr1;chr1;chr1;chr1;chr1;chr1;chr1;chr1;chr1;chr1;chr1;chr1;chr1;chr1;chr1;chr1;chr1;chr1;chr1;chr1;chr1	16467436;16468922;16474396;16475825;16475825;16475916;16476399;16476399;16476399;16476930;16476930;16476930;16476930;16478255;16478255;16478255;16483287;16483287;16483287;16483287;16484233;16484233;16484233;16484823;16484823;16485569;16485569;16485569;16486426;16486426;16489685;16489685;16490618;16490618;16490618;16490634;16490646;16490865;16490865;16490865;16490865;16490865;16491010;16491010;164…	16470127;16469007;16474489;16476062;16476062;16476055;16476504;16476504;16476504;16477074;16478437;16477074;16477074;16478437;16478437;16478437;16483341;16483486;16483486;16483486;16484464;16484464;16484464;16484906;16484906;16485665;16485665;16485665;16486661;16486661;16489791;16489791;16490783;16490783;16490783;16490783;16490783;16490926;16490926;16490926;16490926;16490926;16491316;16491094;164…	-;-;-;-;-;-;-;-;-;-;-;-;-;-;-;-;-;-;-;-;-;-;-;-;-;-;-;-;-;-;-;-;-;-;-;-;-;-;-;-;-;-;-;-;-;-;-;-;-;-;-	6905	23	39	13	17	6	11	6	2	16	6	1.31641	1.87992	0.425519	0.718464	0.360475	0.479714	0.355603	0.132922	0.779875	0.36878	0.681769
RNU1-1	chr1	16514122	16514285	-	164	0	0	0	1	0	2	0	1	0	0	0	0	0	0.0422626	0	0.0872207	0	0.066461	0	0	0.0195944
AL137802.2	chr1	16514645	16515754	+	1110	0	0	0	1	0	0	0	0	0	0	0	0	0	0.0422626	0	0	0	0	0	0	0.00422626
AL137802.3	chr1;chr1;chr1	16515034;16520732;16521564	16516310;16520787;16521788	+;+;+	1558	0	0	0	1	0	0	0	0	0	0	0	0	0	0.0422626	0	0	0	0	0	0	0.00422626
AL137802.1	chr1;chr1	16520694;16521564	16520787;16521796	+;+	327	0	0	0	0	0	0	0	0	0	0	0	0	0	0	0	0	0	0	0	0	0
LINC01783	chr1;chr1;chr1;chr1	16533886;16534426;16535342;16535780	16534209;16535649;16535776;16536172	-;-;-;-	2068	0	0	0	0	0	0	0	0	0	0	0	0	0	0	0	0	0	0	0	0	0
RNU1-6P	chr1	16534081	16534224	-	144	0	0	0	0	0	0	0	0	0	0	0	0	0	0	0	0	0	0	0	0	0
AL355149.1	chr1;chr1;chr1	16548651;16550701;16552415	16548886;16551229;16552531	-;-;-	882	0	0	0	0	0	0	0	0	0	0	0	0	0	0	0	0	0	0	0	0	0
NBPF1	chr1;chr1;chr1;chr1;chr1;chr1;chr1;chr1;chr1;chr1;chr1;chr1;chr1;chr1;chr1;chr1;chr1;chr1;chr1;chr1;chr1;chr1;chr1;chr1;chr1;chr1;chr1;chr1;chr1;chr1;chr1;chr1;chr1;chr1;chr1;chr1;chr1;chr1;chr1;chr1;chr1;chr1;chr1;chr1;chr1;chr1;chr1;chr1;chr1;chr1;chr1;chr1;chr1;chr1;chr1;chr1;chr1;chr1;chr1;chr1;chr1;chr1;chr1;chr1;chr1;chr1;chr1;chr1;chr1;chr1;chr1;chr1;chr1;chr1;chr1;chr1;chr1;chr1;chr1;chr1…	16562319;16564018;16564807;16564807;16564853;16565633;16565633;16565637;16566408;16566408;16566408;16567179;16567179;16567179;16567979;16567979;16567979;16569073;16569073;16569073;16573142;16573142;16573142;16574487;16574487;16574487;16575157;16575157;16575157;16576267;16576267;16576267;16577317;16577317;16577317;16579193;16579193;16579193;16580745;16580745;16580745;16581420;16581420;16581420;165…	16564186;16564186;16564865;16564918;16564918;16565805;16565805;16565805;16566459;16566459;16566459;16567351;16567351;16567351;16568030;16568030;16568030;16569236;16569236;16569236;16573193;16573193;16573193;16574692;16574692;16574692;16575229;16575229;16575229;16576481;16576481;16576481;16577419;16577419;16577419;16579402;16579402;16579402;16580956;16580956;16580956;16581492;16581492;16581492;165…	-;-;-;-;-;-;-;-;-;-;-;-;-;-;-;-;-;-;-;-;-;-;-;-;-;-;-;-;-;-;-;-;-;-;-;-;-;-;-;-;-;-;-;-;-;-;-;-;-;-;-;-;-;-;-;-;-;-;-;-;-;-;-;-;-;-;-;-;-;-;-;-;-;-;-;-;-;-;-;-;-;-;-;-;-;-;-;-	12212	720	507	167	61	241	158	91	47	252	62	41.2095	24.439	5.46628	2.57802	14.4791	6.89044	5.39331	3.12367	12.283	3.81072	11.9673
AL137798.1	chr1	16617391	16617729	+	339	0	0	0	0	0	0	0	0	0	0	0	0	0	0	0	0	0	0	0	0	0
CROCCP2	chr1;chr1;chr1;chr1;chr1;chr1;chr1;chr1;chr1;chr1;chr1;chr1;chr1;chr1;chr1;chr1;chr1;chr1;chr1;chr1;chr1;chr1;chr1;chr1;chr1;chr1;chr1;chr1;chr1;chr1;chr1;chr1;chr1;chr1;chr1;chr1;chr1;chr1;chr1;chr1;chr1;chr1;chr1;chr1;chr1;chr1;chr1;chr1;chr1;chr1;chr1;chr1;chr1;chr1;chr1;chr1;chr1;chr1;chr1;chr1;chr1;chr1;chr1;chr1	16618253;16618256;16618256;16618273;16618969;16619845;16619845;16619845;16619845;16621946;16623870;16624273;16625375;16625775;16625775;16625775;16625775;16625775;16626353;16626353;16626353;16626353;16626353;16626353;16627145;16627145;16627145;16627145;16627145;16628468;16628468;16628468;16628468;16628468;16629670;16630032;16630890;16630890;16630890;16630890;16631530;16631530;16631530;16631530;166…	16619103;16619103;16619103;16619103;16619103;16620024;16620245;16620038;16620024;16622115;16623997;16624467;16626005;16626005;16626005;16626005;16626005;16626005;16626499;16626499;16626499;16626499;16626386;16626499;16627289;16627289;16627289;16627289;16627289;16628650;16628650;16628650;16628650;16628652;16631109;16630142;16631109;16631109;16631109;16631109;16631613;16631613;16631613;16631613;166…	-;-;-;-;-;-;-;-;-;-;-;-;-;-;-;-;-;-;-;-;-;-;-;-;-;-;-;-;-;-;-;-;-;-;-;-;-;-;-;-;-;-;-;-;-;-;-;-;-;-;-;-;-;-;-;-;-;-;-;-;-;-;-;-	5606	120	114	68	99	80	93	65	69	79	53	6.86825	5.49516	2.22579	4.18399	4.80634	4.05576	3.85236	4.58581	3.85063	3.25755	4.31817
AL137798.3	chr1;chr1	16642767;16643028	16642850;16643109	-;-	166	13	10	4	20	7	10	3	9	4	10	0.744061	0.482031	0.130929	0.845251	0.420555	0.436104	0.177801	0.598149	0.194969	0.614633	0.464448
MST1P2	chr1;chr1;chr1;chr1;chr1;chr1;chr1;chr1;chr1;chr1;chr1;chr1;chr1;chr1;chr1;chr1;chr1;chr1	16645622;16646369;16646597;16646787;16646980;16647198;16647463;16647784;16648068;16648299;16648432;16648756;16648881;16649174;16649379;16649607;16649810;16650074	16645678;16646515;16646709;16646901;16647116;16647318;16647581;16647952;16648198;16648401;16648664;16648792;16649001;16649251;16649525;16649713;16649949;16650289	+;+;+;+;+;+;+;+;+;+;+;+;+;+;+;+;+;+	2291	2	0	0	2	1	0	0	0	1	0	0.114471	0	0	0.0845251	0.0600792	0	0	0	0.0487422	0	0.0307817
AL137798.2	chr1;chr1;chr1	16656879;16665391;16666941	16656974;16665527;16667524	+;+;+	817	0	0	0	0	0	0	0	0	0	0	0	0	0	0	0	0	0	0	0	0	0
RNU1-3	chr1	16666785	16666948	-	164	0	0	0	0	0	0	0	0	0	0	0	0	0	0	0	0	0	0	0	0	0
AL021920.2	chr1;chr1;chr1;chr1;chr1	16681097;16681712;16686639;16687327;16688376	16681227;16682244;16686755;16687522;16688749	-;-;-;-;-	1351	0	0	0	0	0	0	0	0	0	0	0	0	0	0	0	0	0	0	0	0	0
EIF1AXP1	chr1	16685621	16686055	-	435	4	2	2	7	1	3	3	0	3	0	0.228942	0.0964062	0.0654644	0.295838	0.0600792	0.130831	0.177801	0	0.146227	0	0.120159
ESPNP	chr1;chr1;chr1;chr1;chr1;chr1;chr1;chr1;chr1;chr1;chr1;chr1;chr1;chr1;chr1;chr1;chr1	16687339;16691113;16692105;16692280;16696431;16696779;16699426;16699859;16702701;16703943;16706924;16707288;16707545;16707892;16707892;16710440;16719964	16687522;16691294;16692309;16694034;16696694;16696924;16699621;16700020;16702972;16704144;16707727;16707419;16707727;16708078;16708078;16710619;16720157	-;-;-;-;-;-;-;-;-;-;-;-;-;-;-;-;-	4903	0	0	0	0	0	0	0	0	0	0	0	0	0	0	0	0	0	0	0	0	0
AL021920.1	chr1;chr1;chr1	16701546;16702955;16705459	16701695;16703074;16705594	+;+;+	406	0	0	0	0	0	0	0	0	0	0	0	0	0	0	0	0	0	0	0	0	0
AL021920.3	chr1;chr1;chr1	16739938;16741937;16750494	16740523;16742073;16750589	-;-;-	819	0	0	0	0	0	0	0	0	0	0	0	0	0	0	0	0	0	0	0	0	0
CROCC	chr1;chr1;chr1;chr1;chr1;chr1;chr1;chr1;chr1;chr1;chr1;chr1;chr1;chr1;chr1;chr1;chr1;chr1;chr1;chr1;chr1;chr1;chr1;chr1;chr1;chr1;chr1;chr1;chr1;chr1;chr1;chr1;chr1;chr1;chr1;chr1;chr1;chr1;chr1;chr1;chr1;chr1;chr1;chr1;chr1;chr1;chr1;chr1;chr1;chr1;chr1;chr1;chr1;chr1;chr1;chr1;chr1;chr1;chr1;chr1;chr1;chr1;chr1;chr1;chr1;chr1;chr1;chr1;chr1;chr1;chr1;chr1;chr1;chr1;chr1;chr1;chr1;chr1;chr1;chr1…	16740273;16921931;16922663;16922755;16922767;16924325;16924325;16929846;16929846;16930124;16930124;16930135;16930286;16930286;16930286;16930286;16930286;16930429;16930429;16930429;16930429;16930429;16931291;16931291;16931291;16931291;16936637;16936637;16936637;16936637;16936791;16937641;16937641;16937641;16937641;16937641;16937641;16938400;16938400;16938400;16938400;16938909;16938909;16938909;169…	16740397;16922078;16922798;16922798;16922798;16924479;16924479;16930031;16930031;16930207;16930207;16930207;16930347;16930347;16930347;16930347;16930347;16930594;16930594;16930594;16930594;16930594;16931397;16931397;16931397;16931397;16936873;16936873;16936873;16936873;16936873;16937737;16937737;16937737;16937737;16937737;16937737;16938483;16938483;16938483;16938483;16939142;16939142;16939142;169…	+;+;+;+;+;+;+;+;+;+;+;+;+;+;+;+;+;+;+;+;+;+;+;+;+;+;+;+;+;+;+;+;+;+;+;+;+;+;+;+;+;+;+;+;+;+;+;+;+;+;+;+;+;+;+;+;+;+;+;+;+;+;+;+;+;+;+;+;+;+;+;+;+;+;+;+;+;+;+;+;+;+;+;+;+;+;+;+;+;+;+;+;+;+;+;+;+;+;+;+;+;+;+;+;+;+;+;+;+;+;+;+;+;+;+;+;+;+;+;+;+;+;+;+;+;+;+;+;+;+	8875	8	13	9	8	6	6	3	2	18	5	0.457883	0.626641	0.29459	0.338101	0.360475	0.261662	0.177801	0.132922	0.877359	0.307316	0.383475
CROCCP4	chr1;chr1;chr1;chr1;chr1;chr1	16740280;16750233;16750514;16750514;16750673;16750797	16740397;16750421;16750594;16750968;16750732;16750964	+;+;+;+;+;+	762	0	0	0	0	0	0	0	0	0	0	0	0	0	0	0	0	0	0	0	0	0
RNU1-4	chr1	16740516	16740679	+	164	0	0	0	0	0	0	0	0	0	0	0	0	0	0	0	0	0	0	0	0	0
MST1L	chr1;chr1;chr1;chr1;chr1;chr1;chr1;chr1;chr1;chr1;chr1;chr1;chr1;chr1;chr1;chr1;chr1;chr1;chr1;chr1;chr1;chr1;chr1;chr1;chr1;chr1;chr1;chr1;chr1;chr1;chr1;chr1;chr1;chr1;chr1;chr1;chr1;chr1;chr1;chr1;chr1;chr1;chr1;chr1;chr1;chr1;chr1;chr1;chr1;chr1;chr1;chr1;chr1	16754910;16755307;16757128;16757232;16757518;16757518;16757518;16757518;16757754;16757754;16757754;16757754;16757942;16757942;16757942;16757942;16758053;16758216;16758216;16758466;16758466;16758466;16758675;16758675;16758675;16758803;16758803;16758803;16758803;16758803;16759066;16759066;16759269;16759269;16759269;16759476;16759476;16759889;16759889;16760152;16760152;16760354;16760354;16760751;167…	16757393;16757393;16757393;16757393;16757657;16757657;16757657;16757657;16757860;16757860;16757860;16757860;16758088;16758711;16758088;16758088;16758586;16758293;16758293;16758586;16758586;16758586;16758711;16758711;16758711;16758823;16759035;16759168;16759035;16758872;16759168;16759168;16759399;16759291;16759399;16759686;16759686;16760007;16760007;16760272;16760272;16760490;16760490;16760873;167…	-;-;-;-;-;-;-;-;-;-;-;-;-;-;-;-;-;-;-;-;-;-;-;-;-;-;-;-;-;-;-;-;-;-;-;-;-;-;-;-;-;-;-;-;-;-;-;-;-;-;-;-;-	5298	0	1	0	0	2	0	0	0	0	0	0	0.0482031	0	0	0.120158	0	0	0	0	0	0.0168362
BX284668.1	chr1;chr1;chr1;chr1;chr1;chr1;chr1	16851257;16851321;16851574;16852075;16852075;16852762;16852997	16851477;16851477;16851723;16852369;16852369;16852799;16853129	-;-;-;-;-;-;-	837	0	0	0	0	0	0	0	0	0	0	0	0	0	0	0	0	0	0	0	0	0
BX284668.3	chr1;chr1;chr1	16855407;16856712;16859049	16855523;16857240;16859284	+;+;+	882	0	0	0	0	0	0	0	0	0	0	0	0	0	0	0	0	0	0	0	0	0
MIR3675	chr1	16858949	16859021	-	73	0	0	0	0	0	0	0	0	0	0	0	0	0	0	0	0	0	0	0	0	0
BX284668.2	chr1;chr1;chr1;chr1;chr1;chr1;chr1;chr1;chr1;chr1;chr1;chr1;chr1;chr1;chr1;chr1;chr1;chr1;chr1;chr1	16870945;16871761;16872157;16872226;16872226;16872258;16872281;16872284;16872559;16873039;16873114;16873693;16873723;16873723;16873723;16873723;16873723;16873784;16873784;16883330	16873107;16872153;16872591;16873429;16873143;16872342;16873143;16873507;16873143;16873143;16873429;16874041;16874092;16874092;16874044;16874079;16874024;16874081;16874048;16883659	+;+;+;+;+;+;+;+;+;+;+;+;+;+;+;+;+;+;+;+	3293	0	0	0	0	0	0	0	0	0	0	0	0	0	0	0	0	0	0	0	0	0
RNU1-5P	chr1	16873708	16873851	+	144	0	0	0	0	0	0	0	0	0	0	0	0	0	0	0	0	0	0	0	0	0
BX284668.5	chr1;chr1;chr1;chr1;chr1;chr1;chr1;chr1;chr1;chr1;chr1;chr1;chr1	16887577;16887761;16888538;16888542;16888542;16888542;16888542;16889216;16889216;16889216;16889548;16889548;16889548	16888785;16888785;16888785;16889589;16888782;16888785;16888782;16889501;16889373;16889518;16889642;16889649;16889706	-;-;-;-;-;-;-;-;-;-;-;-;-	2130	65	66	16	56	14	41	20	49	21	25	3.7203	3.18141	0.523715	2.3667	0.841109	1.78802	1.18534	3.25659	1.02359	1.53658	1.94234
BX284668.4	chr1	16889095	16889602	+	508	41	39	14	33	9	28	15	38	13	16	2.34665	1.87992	0.458251	1.39466	0.540713	1.22109	0.889007	2.52552	0.633648	0.983413	1.28729
RNU1-2	chr1	16895980	16896143	+	164	0	0	1	0	1	0	0	1	0	0	0	0	0.0327322	0	0.0600792	0	0	0.066461	0	0	0.0159273
BX284668.6	chr1	16904339	16904776	-	438	0	0	0	0	0	1	0	1	0	0	0	0	0	0	0	0.0436104	0	0.066461	0	0	0.0110071
MFAP2	chr1;chr1;chr1;chr1;chr1;chr1;chr1;chr1;chr1;chr1;chr1;chr1;chr1;chr1;chr1;chr1;chr1;chr1;chr1;chr1;chr1;chr1;chr1;chr1;chr1;chr1;chr1;chr1;chr1;chr1;chr1;chr1;chr1;chr1;chr1;chr1;chr1;chr1	16974502;16974502;16974502;16975269;16975269;16975269;16975643;16975643;16975643;16975662;16976171;16976249;16976501;16976501;16976501;16976501;16976708;16976708;16976708;16976708;16976708;16976708;16976897;16976897;16976897;16977109;16977109;16977109;16977109;16977109;16978237;16978237;16978237;16978237;16978237;16980587;16980587;16980587	16975023;16975023;16975023;16975342;16975342;16975342;16975730;16975730;16975730;16975730;16976545;16976545;16976545;16976545;16976545;16976545;16976923;16976794;16976923;16978314;16976794;16976794;16976923;16976923;16976923;16977198;16977198;16977198;16977198;16977195;16978314;16978314;16978314;16978314;16978276;16980632;16980621;16980620	-;-;-;-;-;-;-;-;-;-;-;-;-;-;-;-;-;-;-;-;-;-;-;-;-;-;-;-;-;-;-;-;-;-;-;-;-;-	2712	0	0	0	0	0	0	0	0	0	0	0	0	0	0	0	0	0	0	0	0	0
AL049569.2	chr1;chr1	16976302;16977669	16976562;16977792	+;+	385	0	0	0	0	0	0	0	0	0	0	0	0	0	0	0	0	0	0	0	0	0
AL049569.1	chr1;chr1	16978926;17004643	16979112;17005091	+;+	636	4	6	10	3	10	8	2	4	20	10	0.228942	0.289219	0.327322	0.126788	0.600792	0.348883	0.118534	0.265844	0.974843	0.614633	0.38958
ATP13A2	chr1;chr1;chr1;chr1;chr1;chr1;chr1;chr1;chr1;chr1;chr1;chr1;chr1;chr1;chr1;chr1;chr1;chr1;chr1;chr1;chr1;chr1;chr1;chr1;chr1;chr1;chr1;chr1;chr1;chr1;chr1;chr1;chr1;chr1;chr1;chr1;chr1;chr1;chr1;chr1;chr1;chr1;chr1;chr1;chr1;chr1;chr1;chr1;chr1;chr1;chr1;chr1;chr1;chr1;chr1;chr1;chr1;chr1;chr1;chr1;chr1;chr1;chr1;chr1;chr1;chr1;chr1;chr1;chr1;chr1;chr1;chr1;chr1;chr1;chr1;chr1;chr1;chr1;chr1;chr1…	16985958;16985958;16985958;16985959;16985981;16986463;16986463;16986463;16986805;16986805;16986805;16986805;16987046;16987046;16987046;16987046;16987046;16988138;16988138;16988138;16988138;16988138;16988322;16988322;16988322;16988322;16988322;16989691;16989691;16989691;16989691;16989691;16989887;16989887;16989887;16989887;16990127;16990127;16990127;16990127;16990175;16991734;16991734;16991734;169…	16986358;16986358;16986358;16986358;16986358;16986956;16986632;16986632;16986956;16986956;16986956;16986956;16987269;16987269;16987269;16987269;16987269;16988234;16988234;16988234;16988234;16988234;16988474;16988474;16988474;16988474;16988474;16989770;16989770;16989770;16989770;16989770;16990003;16990003;16990003;16990003;16990287;16990287;16990287;16990287;16990287;16991858;16991858;16991858;169…	-;-;-;-;-;-;-;-;-;-;-;-;-;-;-;-;-;-;-;-;-;-;-;-;-;-;-;-;-;-;-;-;-;-;-;-;-;-;-;-;-;-;-;-;-;-;-;-;-;-;-;-;-;-;-;-;-;-;-;-;-;-;-;-;-;-;-;-;-;-;-;-;-;-;-;-;-;-;-;-;-;-;-;-;-;-;-;-;-;-;-;-;-;-;-;-;-;-;-;-;-;-;-;-;-;-;-;-;-;-;-;-;-;-;-;-;-;-;-;-;-;-;-;-;-;-;-;-;-;-;-;-;-;-;-;-;-;-;-;-;-;-;-;-;-;-;-;-;-;-;-;-;-;-;-;-;-;-;-;-;-;-;-;-;-;-;-;-;-;-;-;-;-	5253	159	150	195	170	155	213	73	93	313	209	9.10043	7.23047	6.38278	7.18464	9.31228	9.28901	4.3265	6.18087	15.2563	12.8458	8.71091
SDHB	chr1;chr1;chr1;chr1;chr1;chr1;chr1;chr1;chr1;chr1;chr1;chr1;chr1;chr1;chr1;chr1;chr1;chr1;chr1;chr1;chr1;chr1;chr1;chr1;chr1;chr1;chr1;chr1;chr1;chr1;chr1;chr1;chr1;chr1;chr1;chr1;chr1;chr1	17018722;17018752;17018752;17022608;17022608;17022608;17022608;17023094;17023973;17023973;17023973;17027656;17027749;17027749;17027749;17027749;17028600;17028600;17028600;17028600;17028654;17032530;17033060;17033060;17033060;17033060;17033060;17044761;17044761;17044761;17044761;17044761;17044761;17045141;17052255;17053948;17053948;17053948	17018958;17018958;17018958;17022730;17022730;17022730;17023036;17023160;17024074;17024074;17024074;17027865;17027865;17027865;17027865;17027865;17028736;17028736;17028736;17028736;17028736;17033145;17033145;17033145;17033145;17033145;17033145;17044888;17044888;17044877;17044888;17044888;17044888;17045219;17052488;17054031;17054007;17054032	-;-;-;-;-;-;-;-;-;-;-;-;-;-;-;-;-;-;-;-;-;-;-;-;-;-;-;-;-;-;-;-;-;-;-;-;-;-	2324	4071	2276	2255	1895	1583	1742	1183	1314	2759	1566	233.005	109.71	73.8111	80.0876	95.1054	75.9692	70.113	87.3298	134.48	96.2515	105.586
PADI2	chr1;chr1;chr1;chr1;chr1;chr1;chr1;chr1;chr1;chr1;chr1;chr1;chr1;chr1;chr1;chr1;chr1;chr1;chr1;chr1;chr1;chr1;chr1;chr1;chr1;chr1;chr1;chr1;chr1;chr1;chr1;chr1;chr1;chr1;chr1;chr1;chr1;chr1	17066761;17067600;17067786;17070088;17070088;17070088;17071406;17071406;17071406;17074856;17074856;17074856;17075679;17079031;17079264;17079264;17082545;17082545;17082545;17083236;17083726;17083726;17084599;17084599;17086521;17086521;17092408;17092408;17093567;17093567;17095909;17095909;17102987;17102987;17104878;17104878;17119280;17119280	17069277;17069277;17069277;17070216;17070216;17070216;17071491;17071491;17071491;17075823;17075351;17074949;17075823;17079415;17079415;17079415;17082652;17083138;17082652;17083426;17083837;17083837;17084702;17084702;17086699;17086699;17092533;17092533;17093684;17093684;17095970;17095970;17103059;17103059;17105061;17105061;17119435;17119451	-;-;-;-;-;-;-;-;-;-;-;-;-;-;-;-;-;-;-;-;-;-;-;-;-;-;-;-;-;-;-;-;-;-;-;-;-;-	6000	201	73	175	14	110	35	57	9	186	8	11.5043	3.51883	5.72813	0.591676	6.60872	1.52636	3.37823	0.598149	9.06604	0.491706	4.30122
LINC02783	chr1;chr1;chr1;chr1;chr1;chr1;chr1	17189783;17189789;17192965;17192965;17193291;17195443;17196300	17189930;17189930;17193165;17193165;17197617;17195601;17196387	+;+;+;+;+;+;+	4676	0	0	0	0	0	0	0	0	0	0	0	0	0	0	0	0	0	0	0	0	0
AL590644.1	chr1;chr1;chr1;chr1;chr1	17193232;17195020;17196529;17197570;17201456	17193797;17195133;17196754;17197613;17201733	-;-;-;-;-	1228	0	0	0	0	0	0	0	0	0	0	0	0	0	0	0	0	0	0	0	0	0
PADI1	chr1;chr1;chr1;chr1;chr1;chr1;chr1;chr1;chr1;chr1;chr1;chr1;chr1;chr1;chr1;chr1;chr1;chr1;chr1;chr1;chr1;chr1;chr1;chr1;chr1	17205128;17222290;17223487;17223621;17224367;17224367;17225811;17225811;17226033;17226033;17228625;17228948;17230085;17230572;17232819;17237314;17238616;17239632;17239632;17239704;17240635;17240635;17244010;17244010;17244010	17205309;17222470;17223693;17223693;17224428;17224428;17225928;17225928;17226158;17226158;17228797;17229051;17230208;17230679;17232970;17237458;17238709;17240760;17239783;17239783;17240760;17240760;17246004;17246007;17245968	+;+;+;+;+;+;+;+;+;+;+;+;+;+;+;+;+;+;+;+;+;+;+;+;+	4903	1	1	0	0	0	0	0	0	0	0	0.0572354	0.0482031	0	0	0	0	0	0	0	0	0.0105439
PADI3	chr1;chr1;chr1;chr1;chr1;chr1;chr1;chr1;chr1;chr1;chr1;chr1;chr1;chr1;chr1;chr1	17249098;17259578;17262133;17265659;17266719;17267837;17270233;17270879;17271067;17273340;17274635;17276519;17276774;17280350;17280671;17282846	17249229;17259758;17262205;17265720;17266836;17267962;17270411;17270982;17271178;17273447;17274786;17276663;17276876;17280429;17280796;17284233	+;+;+;+;+;+;+;+;+;+;+;+;+;+;+;+	3189	0	0	0	0	0	0	0	0	0	0	0	0	0	0	0	0	0	0	0	0	0
MIR3972	chr1	17277889	17277975	+	87	0	0	0	0	0	0	0	0	0	0	0	0	0	0	0	0	0	0	0	0	0
PADI4	chr1;chr1;chr1;chr1;chr1;chr1;chr1;chr1;chr1;chr1;chr1;chr1;chr1;chr1;chr1;chr1;chr1;chr1;chr1;chr1;chr1;chr1;chr1;chr1;chr1;chr1;chr1;chr1;chr1;chr1;chr1	17308195;17308197;17330969;17330969;17333943;17333943;17334324;17336159;17338038;17339688;17341943;17342299;17346028;17346034;17347927;17347941;17347941;17348730;17354533;17354533;17354533;17355983;17355983;17355983;17356357;17356357;17356357;17358838;17358838;17359280;17363522	17308314;17308314;17331149;17331149;17334009;17334009;17334796;17336226;17338155;17339813;17342121;17342402;17346139;17346139;17348048;17348207;17348048;17348785;17354687;17354687;17354687;17356127;17356127;17356127;17356459;17356447;17356459;17358849;17358908;17359408;17364004	+;+;+;+;+;+;+;+;+;+;+;+;+;+;+;+;+;+;+;+;+;+;+;+;+;+;+;+;+;+;+	2971	1	0	1	0	0	0	0	0	0	0	0.0572354	0	0.0327322	0	0	0	0	0	0	0	0.00899676
PADI6	chr1;chr1;chr1;chr1;chr1;chr1;chr1;chr1;chr1;chr1;chr1;chr1;chr1;chr1;chr1;chr1	17372196;17373056;17375427;17379920;17381047;17381967;17388381;17388777;17392114;17393975;17394300;17394951;17395540;17397071;17398686;17401205	17372361;17373233;17375499;17379987;17381164;17382092;17388559;17388880;17392225;17394082;17394454;17395107;17395663;17397141;17398847;17401699	+;+;+;+;+;+;+;+;+;+;+;+;+;+;+;+	2396	0	3	1	2	0	0	0	0	0	2	0	0.144609	0.0327322	0.0845251	0	0	0	0	0	0.122927	0.0384793
RCC2-AS1	chr1;chr1	17406760;17407317	17407004;17407382	+;+	311	21	34	17	46	19	33	14	19	14	22	1.20194	1.63891	0.556447	1.94408	1.14151	1.43914	0.82974	1.26276	0.68239	1.35219	1.20491
RCC2	chr1;chr1;chr1;chr1;chr1;chr1;chr1;chr1;chr1;chr1;chr1;chr1;chr1;chr1;chr1;chr1;chr1;chr1;chr1;chr1;chr1;chr1;chr1;chr1;chr1;chr1;chr1	17406760;17407839;17408676;17408980;17409974;17409974;17412122;17412122;17413073;17413073;17413537;17413537;17416480;17416480;17420714;17420714;17422203;17422203;17422705;17422705;17425541;17425541;17429106;17429106;17438230;17438230;17439545	17409194;17408554;17409194;17409046;17410051;17410051;17412194;17412194;17413178;17413178;17413717;17413717;17416646;17416646;17420828;17420828;17422291;17422291;17422836;17422836;17425684;17425684;17429199;17429199;17438561;17438522;17439677	-;-;-;-;-;-;-;-;-;-;-;-;-;-;-;-;-;-;-;-;-;-;-;-;-;-;-	4079	103	226	102	192	113	184	75	114	89	144	5.89525	10.8939	3.33868	8.11441	6.78895	8.02431	4.44503	7.57656	4.33805	8.85071	6.82659
ARHGEF10L	chr1;chr1;chr1;chr1;chr1;chr1;chr1;chr1;chr1;chr1;chr1;chr1;chr1;chr1;chr1;chr1;chr1;chr1;chr1;chr1;chr1;chr1;chr1;chr1;chr1;chr1;chr1;chr1;chr1;chr1;chr1;chr1;chr1;chr1;chr1;chr1;chr1;chr1;chr1;chr1;chr1;chr1;chr1;chr1;chr1;chr1;chr1;chr1;chr1;chr1;chr1;chr1;chr1;chr1;chr1;chr1;chr1;chr1;chr1;chr1;chr1;chr1;chr1;chr1;chr1;chr1;chr1;chr1;chr1;chr1;chr1;chr1;chr1;chr1;chr1;chr1;chr1;chr1;chr1;chr1…	17539698;17580553;17580553;17587460;17587460;17588446;17588446;17602127;17602127;17602171;17603508;17603508;17603508;17604476;17607802;17607802;17613058;17615088;17616094;17616094;17618316;17619339;17619339;17619339;17619339;17621864;17621864;17621864;17621864;17622996;17622996;17622996;17622996;17624387;17624387;17624387;17624387;17625956;17625956;17625956;17625956;17626007;17627330;17627330;176…	17539950;17580632;17580632;17587645;17587645;17588479;17588479;17602218;17602218;17602218;17603591;17603591;17603591;17604882;17607977;17607977;17613174;17616202;17616202;17616202;17618522;17619445;17619445;17619445;17619445;17621941;17621941;17621941;17621941;17623175;17623175;17623175;17623175;17624503;17624503;17624503;17624503;17626048;17626048;17626048;17626048;17626048;17627503;17627503;176…	+;+;+;+;+;+;+;+;+;+;+;+;+;+;+;+;+;+;+;+;+;+;+;+;+;+;+;+;+;+;+;+;+;+;+;+;+;+;+;+;+;+;+;+;+;+;+;+;+;+;+;+;+;+;+;+;+;+;+;+;+;+;+;+;+;+;+;+;+;+;+;+;+;+;+;+;+;+;+;+;+;+;+;+;+;+;+;+;+;+;+;+;+;+;+;+;+;+;+;+;+;+;+;+;+;+;+;+;+;+;+;+;+;+;+;+;+;+;+;+;+;+;+;+	7954	1184	1900	2601	1711	1231	2086	1009	1217	1712	1274	67.7667	91.5859	85.1365	72.3113	73.9575	90.9712	59.8005	80.883	83.4466	78.3042	78.4164
LINC02810	chr1;chr1;chr1;chr1;chr1;chr1;chr1;chr1;chr1;chr1;chr1;chr1;chr1;chr1	17717625;17717631;17717677;17717687;17718560;17718560;17718560;17718560;17721680;17721680;17721680;17721680;17722043;17749677	17717744;17717744;17717744;17717744;17718791;17718720;17718791;17718720;17722347;17721768;17721768;17722352;17722353;17749978	+;+;+;+;+;+;+;+;+;+;+;+;+;+	1328	0	0	0	0	0	0	0	0	0	0	0	0	0	0	0	0	0	0	0	0	0
ACTL8	chr1;chr1;chr1;chr1;chr1	17755333;17822982;17822985;17825767;17825767	17755504;17823356;17823356;17827063;17827061	+;+;+;+;+	1844	0	0	0	0	0	0	0	0	0	0	0	0	0	0	0	0	0	0	0	0	0
AL357509.1	chr1;chr1;chr1;chr1	18015712;18035789;18038305;18044885	18016371;18035900;18038817;18045612	+;+;+;+	2013	0	0	0	0	0	0	0	0	0	0	0	0	0	0	0	0	0	0	0	0	0
LINC01654	chr1;chr1;chr1	18065657;18068192;18072220	18065847;18068278;18074412	+;+;+	2471	0	0	0	0	0	0	0	0	0	0	0	0	0	0	0	0	0	0	0	0	0
IGSF21	chr1;chr1;chr1;chr1;chr1;chr1;chr1;chr1;chr1;chr1;chr1;chr1;chr1;chr1;chr1;chr1;chr1;chr1;chr1;chr1;chr1;chr1;chr1;chr1	18107798;18227898;18278845;18291866;18291866;18334892;18334892;18361367;18362115;18362115;18365223;18365223;18365223;18375957;18376310;18376310;18376310;18376800;18376800;18376800;18377393;18377393;18378256;18378256	18108198;18228010;18278884;18291987;18291987;18335010;18335010;18362230;18362230;18362230;18365697;18365697;18365697;18376395;18376395;18376367;18376395;18376920;18376992;18376992;18377431;18377431;18378483;18378483	+;+;+;+;+;+;+;+;+;+;+;+;+;+;+;+;+;+;+;+;+;+;+;+	3033	0	0	0	0	0	0	0	0	0	0	0	0	0	0	0	0	0	0	0	0	0
AL365209.1	chr1	18109389	18115861	+	6473	0	0	0	0	0	0	0	0	0	0	0	0	0	0	0	0	0	0	0	0	0
IGSF21-AS1	chr1;chr1;chr1;chr1	18166929;18167747;18176153;18179052	18167024;18167763;18176174;18179346	-;-;-;-	430	0	0	0	0	0	0	0	0	0	0	0	0	0	0	0	0	0	0	0	0	0
AL591896.1	chr1;chr1	18385829;18388416	18386220;18388514	+;+	491	0	0	0	0	0	0	0	0	0	0	0	0	0	0	0	0	0	0	0	0	0
KLHDC7A	chr1	18480982	18486126	+	5145	0	0	0	0	0	0	0	0	0	0	0	0	0	0	0	0	0	0	0	0	0
DYNLL1P3	chr1	18513118	18513383	+	266	0	0	0	0	0	1	0	1	0	0	0	0	0	0	0	0.0436104	0	0.066461	0	0	0.0110071
AL031737.1	chr1	18595414	18595636	+	223	0	0	0	0	0	0	0	0	0	0	0	0	0	0	0	0	0	0	0	0	0
PAX7	chr1;chr1;chr1;chr1;chr1;chr1;chr1;chr1;chr1;chr1;chr1;chr1;chr1;chr1;chr1;chr1;chr1;chr1;chr1;chr1;chr1;chr1;chr1;chr1;chr1	18630846;18631006;18631524;18634303;18634303;18634303;18635111;18635111;18635111;18636237;18636237;18636243;18691754;18691754;18691754;18700653;18700653;18700653;18703094;18703094;18703094;18735632;18735632;18735632;18744814	18631688;18631688;18631688;18634538;18634538;18634538;18635240;18635240;18635240;18636371;18636371;18636371;18691953;18691953;18691953;18700818;18700818;18700818;18703296;18703296;18703296;18736102;18736138;18735878;18748866	+;+;+;+;+;+;+;+;+;+;+;+;+;+;+;+;+;+;+;+;+;+;+;+;+	6473	0	0	0	0	0	0	0	0	0	0	0	0	0	0	0	0	0	0	0	0	0
TAS1R2	chr1;chr1;chr1;chr1;chr1;chr1	18839599;18841729;18849341;18854213;18857331;18859479	18840527;18841852;18849550;18854986;18857631;18859682	-;-;-;-;-;-	2542	0	1	0	0	0	0	0	0	0	0	0	0.0482031	0	0	0	0	0	0	0	0	0.00482031
ALDH4A1	chr1;chr1;chr1;chr1;chr1;chr1;chr1;chr1;chr1;chr1;chr1;chr1;chr1;chr1;chr1;chr1;chr1;chr1;chr1;chr1;chr1;chr1;chr1;chr1;chr1;chr1;chr1;chr1;chr1;chr1;chr1;chr1;chr1;chr1;chr1;chr1;chr1;chr1;chr1;chr1;chr1;chr1;chr1;chr1;chr1;chr1;chr1;chr1;chr1;chr1;chr1;chr1;chr1;chr1;chr1;chr1;chr1;chr1;chr1;chr1;chr1;chr1;chr1;chr1;chr1;chr1;chr1;chr1;chr1;chr1	18871430;18871430;18871432;18872733;18872804;18874463;18874463;18874463;18874463;18875382;18875382;18875382;18875382;18876315;18876315;18876315;18877208;18877208;18877208;18877208;18877416;18877416;18877416;18877416;18879300;18879300;18879300;18879300;18881700;18881700;18881700;18881700;18882560;18883111;18883124;18883124;18883124;18883124;18883124;18883279;18883279;18883279;18883279;18883279;188…	18872957;18871790;18872957;18872957;18872957;18874581;18874581;18874581;18874581;18875503;18875503;18875503;18875503;18876467;18876467;18876467;18877255;18877255;18877255;18877255;18877612;18877612;18877612;18877612;18879373;18879373;18879373;18879373;18881887;18881887;18881887;18881887;18882672;18883198;18883198;18883198;18883198;18883198;18883198;18883428;18883428;18883428;18883428;18883428;188…	-;-;-;-;-;-;-;-;-;-;-;-;-;-;-;-;-;-;-;-;-;-;-;-;-;-;-;-;-;-;-;-;-;-;-;-;-;-;-;-;-;-;-;-;-;-;-;-;-;-;-;-;-;-;-;-;-;-;-;-;-;-;-;-;-;-;-;-;-;-	3632	683	752	529	252	266	417	180	233	490	256	39.0918	36.2487	17.3153	10.6502	15.9811	18.1855	10.6681	15.4854	23.8837	15.7346	20.3244
MIR4695	chr1	18883202	18883275	-	74	0	0	0	0	0	0	0	0	0	0	0	0	0	0	0	0	0	0	0	0	0
MIR1290	chr1	18897071	18897148	-	78	0	0	0	0	0	0	0	0	0	0	0	0	0	0	0	0	0	0	0	0	0
IFFO2	chr1;chr1;chr1;chr1;chr1;chr1;chr1;chr1;chr1;chr1;chr1;chr1;chr1;chr1;chr1;chr1;chr1;chr1;chr1;chr1	18904280;18908291;18908340;18910342;18910342;18910342;18911384;18911384;18911963;18911963;18911963;18916903;18916903;18918362;18919678;18919678;18921061;18921061;18955668;18955668	18908666;18908666;18908666;18910472;18910472;18910472;18911476;18911476;18912083;18912083;18911992;18917042;18917042;18918502;18919773;18919773;18921121;18921121;18955698;18956676	-;-;-;-;-;-;-;-;-;-;-;-;-;-;-;-;-;-;-;-	6179	4	7	3	24	1	1	1	1	0	3	0.228942	0.337422	0.0981966	1.0143	0.0600792	0.0436104	0.0592671	0.066461	0	0.18439	0.209267
AL137127.1	chr1	19072110	19075511	-	3402	207	135	82	251	71	107	68	71	67	89	11.8477	6.50742	2.68404	10.6079	4.26563	4.66631	4.03016	4.71873	3.26573	5.47023	5.80639
UBR4	chr1;chr1;chr1;chr1;chr1;chr1;chr1;chr1;chr1;chr1;chr1;chr1;chr1;chr1;chr1;chr1;chr1;chr1;chr1;chr1;chr1;chr1;chr1;chr1;chr1;chr1;chr1;chr1;chr1;chr1;chr1;chr1;chr1;chr1;chr1;chr1;chr1;chr1;chr1;chr1;chr1;chr1;chr1;chr1;chr1;chr1;chr1;chr1;chr1;chr1;chr1;chr1;chr1;chr1;chr1;chr1;chr1;chr1;chr1;chr1;chr1;chr1;chr1;chr1;chr1;chr1;chr1;chr1;chr1;chr1;chr1;chr1;chr1;chr1;chr1;chr1;chr1;chr1;chr1;chr1…	19074510;19074510;19074514;19074518;19074567;19076740;19076740;19076740;19076740;19076740;19077785;19077976;19077976;19077976;19077976;19081349;19081349;19081349;19084504;19084504;19086145;19086145;19086679;19086679;19087816;19087816;19088759;19088759;19092733;19092819;19092819;19093313;19093313;19093313;19093361;19093949;19093949;19093949;19094095;19094906;19094906;19094906;19094906;19095545;190…	19074896;19074896;19074896;19074896;19074896;19076902;19076902;19076902;19076902;19076902;19077827;19081306;19078066;19078066;19078066;19081573;19081573;19082240;19084698;19084698;19086270;19086270;19086821;19086821;19087929;19087929;19088977;19088977;19092918;19092918;19092918;19093440;19093486;19093486;19093486;19094139;19094139;19094139;19094139;19095025;19095025;19095025;19095025;19095922;190…	-;-;-;-;-;-;-;-;-;-;-;-;-;-;-;-;-;-;-;-;-;-;-;-;-;-;-;-;-;-;-;-;-;-;-;-;-;-;-;-;-;-;-;-;-;-;-;-;-;-;-;-;-;-;-;-;-;-;-;-;-;-;-;-;-;-;-;-;-;-;-;-;-;-;-;-;-;-;-;-;-;-;-;-;-;-;-;-;-;-;-;-;-;-;-;-;-;-;-;-;-;-;-;-;-;-;-;-;-;-;-;-;-;-;-;-;-;-;-;-;-;-;-;-;-;-;-;-;-;-;-;-;-;-;-;-;-;-;-;-;-;-;-;-;-;-;-;-;-;-;-;-;-;-;-;-;-;-;-;-;-;-;-;-;-;-;-;-;-;-;-;-;-;-;-;-;-;-;-;-;-;-;-;-;-;-;-;-;-;-;-;-;-;-;-;-;-;-;-;-…	24661	661	532	637	1225	383	706	367	378	425	358	37.8326	25.6441	20.8504	51.7716	23.0103	30.7889	21.751	25.1223	20.7154	22.0039	27.9491
EMC1-AS1	chr1;chr1	19210501;19240257	19210559;19240704	+;+	507	50	60	90	15	64	42	45	21	63	19	2.86177	2.89219	2.9459	0.633939	3.84507	1.83164	2.66702	1.39568	3.07076	1.1678	2.33118
EMC1	chr1;chr1;chr1;chr1;chr1;chr1;chr1;chr1;chr1;chr1;chr1;chr1;chr1;chr1;chr1;chr1;chr1;chr1;chr1;chr1;chr1;chr1;chr1;chr1;chr1;chr1;chr1;chr1;chr1;chr1;chr1;chr1;chr1;chr1;chr1;chr1;chr1;chr1;chr1;chr1;chr1;chr1;chr1;chr1;chr1;chr1;chr1;chr1;chr1;chr1;chr1;chr1;chr1;chr1;chr1;chr1;chr1;chr1;chr1;chr1;chr1;chr1;chr1;chr1;chr1;chr1;chr1;chr1;chr1;chr1;chr1;chr1;chr1;chr1;chr1;chr1;chr1;chr1;chr1;chr1…	19215660;19216874;19216874;19218148;19218945;19219370;19219382;19219569;19219569;19219569;19219569;19219569;19219569;19219569;19219569;19219615;19220764;19220764;19220764;19220764;19220764;19220764;19220764;19220764;19222624;19222624;19222624;19222624;19222624;19222624;19222624;19223396;19223396;19223396;19223396;19223396;19227313;19227313;19227313;19227313;19229355;19230844;19230844;19230844;192…	19219482;19219482;19219482;19219482;19219482;19219482;19219482;19219698;19219669;19219669;19221205;19219698;19219698;19219698;19219698;19219669;19220848;19220848;19220848;19220810;19220848;19220848;19221916;19220848;19222834;19223007;19222761;19222834;19222834;19222834;19222834;19223569;19223506;19223569;19223569;19223569;19227450;19227450;19227450;19227450;19229395;19230963;19230963;19230963;192…	-;-;-;-;-;-;-;-;-;-;-;-;-;-;-;-;-;-;-;-;-;-;-;-;-;-;-;-;-;-;-;-;-;-;-;-;-;-;-;-;-;-;-;-;-;-;-;-;-;-;-;-;-;-;-;-;-;-;-;-;-;-;-;-;-;-;-;-;-;-;-;-;-;-;-;-;-;-;-;-;-;-;-;-;-;-;-;-;-;-;-;-;-;-;-;-;-;-;-;-;-;-;-;-;-	9602	775	944	997	278	977	741	661	366	951	298	44.3575	45.5037	32.634	11.749	58.6974	32.3153	39.1756	24.3247	46.3538	18.3161	35.3427
MRTO4	chr1;chr1;chr1;chr1;chr1;chr1;chr1;chr1;chr1;chr1;chr1;chr1;chr1;chr1	19251805;19251835;19254782;19254782;19255948;19255948;19257064;19257454;19257712;19257833;19258477;19258477;19258681;19258681	19251863;19252248;19254840;19254840;19256052;19256051;19257145;19257521;19257984;19257984;19258553;19258553;19258739;19260128	+;+;+;+;+;+;+;+;+;+;+;+;+;+	2556	386	357	119	231	270	401	268	286	192	137	22.0929	17.2085	3.89513	9.76265	16.2214	17.4878	15.8836	19.0078	9.3585	8.42047	13.9339
AL035413.2	chr1;chr1	19260521;19262182	19260733;19262307	-;-	339	0	0	0	0	0	0	2	0	0	0	0	0	0	0	0	0	0.118534	0	0	0	0.0118534
AKR7L	chr1;chr1;chr1;chr1;chr1;chr1;chr1;chr1;chr1;chr1;chr1;chr1;chr1;chr1;chr1;chr1;chr1;chr1;chr1;chr1;chr1;chr1	19265982;19267103;19267130;19268572;19268572;19268572;19269272;19269272;19269583;19269583;19270451;19270451;19270451;19270533;19270748;19270748;19270748;19270748;19270835;19273861;19273861;19273861	19267461;19267461;19267461;19268701;19268701;19268701;19269371;19269371;19269679;19269679;19270555;19270555;19270555;19270555;19271269;19270831;19270935;19270935;19270935;19274151;19274194;19273941	-;-;-;-;-;-;-;-;-;-;-;-;-;-;-;-;-;-;-;-;-;-	2768	0	1	0	0	0	0	0	0	0	0	0	0.0482031	0	0	0	0	0	0	0	0	0.00482031
AKR7A3	chr1;chr1;chr1;chr1;chr1;chr1;chr1	19282573;19283996;19284686;19285018;19285888;19286185;19288496	19282892;19284125;19284785;19285114;19285992;19286372;19288770	-;-;-;-;-;-;-	1215	2	5	0	1	1	1	1	2	0	2	0.114471	0.241016	0	0.0422626	0.0600792	0.0436104	0.0592671	0.132922	0	0.122927	0.0816554
AL035413.1	chr1;chr1	19297080;19297489	19297189;19297903	+;+	525	0	4	0	1	0	1	0	1	0	0	0	0.192812	0	0.0422626	0	0.0436104	0	0.066461	0	0	0.0345146
AKR7A2	chr1;chr1;chr1;chr1;chr1;chr1;chr1;chr1;chr1;chr1;chr1;chr1;chr1;chr1;chr1;chr1;chr1;chr1;chr1;chr1;chr1;chr1;chr1;chr1;chr1;chr1	19303965;19303999;19304166;19304285;19306018;19306018;19306018;19306018;19307002;19307002;19307002;19307314;19307314;19307739;19308158;19308158;19308158;19308455;19308455;19308455;19308455;19308455;19311827;19311827;19311827;19311827	19304386;19304386;19304386;19304386;19306147;19306147;19306147;19306147;19307101;19307101;19307101;19307410;19307410;19308262;19308262;19308262;19308262;19308642;19308642;19308505;19308642;19308642;19312103;19311907;19312094;19312146	-;-;-;-;-;-;-;-;-;-;-;-;-;-;-;-;-;-;-;-;-;-;-;-;-;-	1781	796	708	473	443	285	506	256	429	447	489	45.5594	34.1278	15.4823	18.7223	17.1226	22.0668	15.1724	28.5118	21.7877	30.0555	24.8609
RNU6-1099P	chr1	19305076	19305182	-	107	0	0	0	0	0	0	0	0	0	0	0	0	0	0	0	0	0	0	0	0	0
SLC66A1	chr1;chr1;chr1;chr1;chr1;chr1;chr1;chr1;chr1;chr1;chr1;chr1;chr1;chr1;chr1;chr1;chr1;chr1;chr1;chr1;chr1;chr1;chr1;chr1;chr1;chr1;chr1;chr1;chr1;chr1;chr1;chr1;chr1;chr1;chr1;chr1;chr1;chr1;chr1;chr1;chr1;chr1;chr1;chr1;chr1;chr1	19312326;19312326;19312330;19312341;19312729;19312729;19312729;19312729;19317600;19317600;19317600;19324633;19324633;19324633;19324633;19324633;19324754;19325495;19325495;19325495;19325495;19325526;19325526;19326245;19326245;19326245;19326245;19326245;19326245;19326531;19326531;19326531;19326531;19326531;19326531;19327227;19327227;19327227;19327227;19327227;19327571;19328572;19328572;19328572;193…	19312889;19312358;19312358;19312358;19312889;19312889;19312889;19312889;19317841;19317841;19317841;19324762;19324762;19324762;19324762;19324762;19324762;19325582;19325582;19325582;19325582;19325582;19325582;19326387;19326387;19326387;19326387;19326387;19326387;19326623;19326623;19326623;19326623;19326623;19326623;19327412;19327412;19327412;19327412;19327412;19328081;19328987;19329300;19329284;193…	+;+;+;+;+;+;+;+;+;+;+;+;+;+;+;+;+;+;+;+;+;+;+;+;+;+;+;+;+;+;+;+;+;+;+;+;+;+;+;+;+;+;+;+;+;+	2686	658	497	212	134	289	335	206	180	262	105	37.6609	23.957	6.93923	5.66318	17.3629	14.6095	12.209	11.963	12.7704	6.45365	14.9589
CAPZB	chr1;chr1;chr1;chr1;chr1;chr1;chr1;chr1;chr1;chr1;chr1;chr1;chr1;chr1;chr1;chr1;chr1;chr1;chr1;chr1;chr1;chr1;chr1;chr1;chr1;chr1;chr1;chr1;chr1;chr1;chr1;chr1;chr1;chr1;chr1;chr1;chr1;chr1;chr1;chr1;chr1;chr1;chr1;chr1;chr1;chr1;chr1;chr1;chr1;chr1;chr1;chr1;chr1;chr1;chr1;chr1;chr1;chr1;chr1;chr1;chr1;chr1;chr1;chr1;chr1;chr1;chr1;chr1;chr1;chr1;chr1;chr1;chr1;chr1;chr1;chr1;chr1;chr1;chr1;chr1…	19338775;19338776;19338823;19339137;19339137;19339137;19339231;19339245;19339325;19339359;19339374;19342752;19342752;19344358;19344358;19344358;19344358;19344358;19344358;19344358;19344358;19345187;19345187;19345187;19345187;19345187;19345187;19345187;19345187;19345187;19356635;19356635;19356635;19356635;19356635;19356635;19356635;19356635;19356635;19356635;19356655;19356747;19357422;19357422;193…	19339617;19339617;19339617;19339617;19339617;19339617;19339617;19344434;19342864;19339617;19344434;19342864;19342864;19344434;19344434;19345252;19345252;19344434;19344434;19344434;19344434;19345252;19345252;19345252;19345252;19345252;19346362;19345252;19345252;19345252;19356751;19356751;19356751;19356751;19356751;19356751;19356751;19356751;19356751;19356751;19356751;19356751;19357563;19357563;193…	-;-;-;-;-;-;-;-;-;-;-;-;-;-;-;-;-;-;-;-;-;-;-;-;-;-;-;-;-;-;-;-;-;-;-;-;-;-;-;-;-;-;-;-;-;-;-;-;-;-;-;-;-;-;-;-;-;-;-;-;-;-;-;-;-;-;-;-;-;-;-;-;-;-;-;-;-;-;-;-;-;-;-;-;-;-;-;-;-;-;-;-;-;-;-;-;-;-;-;-;-;-;-;-;-;-;-	19094	5335	8101	6786	9895	3351	8193	3146	5100	5300	5893	305.351	390.494	222.121	418.188	201.326	357.3	186.454	338.951	258.333	362.203	304.072
RN7SL277P	chr1	19424384	19424671	+	288	1	3	0	1	0	0	0	0	0	1	0.0572354	0.144609	0	0.0422626	0	0	0	0	0	0.0614633	0.0305571
MICOS10	chr1;chr1;chr1;chr1;chr1;chr1;chr1;chr1;chr1;chr1;chr1;chr1;chr1;chr1;chr1;chr1;chr1;chr1;chr1;chr1;chr1;chr1;chr1;chr1;chr1;chr1;chr1;chr1;chr1;chr1;chr1;chr1;chr1;chr1;chr1;chr1;chr1;chr1;chr1;chr1;chr1;chr1;chr1	19484403;19596977;19596979;19596983;19596991;19596995;19597001;19597039;19597041;19597052;19597070;19597834;19597834;19600787;19600787;19600787;19614501;19617258;19622100;19622100;19622100;19622100;19622100;19622100;19622100;19622100;19623474;19623474;19623474;19623474;19623474;19623474;19623474;19623474;19623474;19625392;19626387;19626387;19626387;19626387;19626387;19626387;19626387	19484655;19597109;19597109;19597109;19597109;19597109;19597109;19597109;19597109;19597109;19597109;19597853;19598195;19601304;19600971;19600971;19614594;19617336;19622147;19622147;19622147;19622147;19622147;19622147;19622147;19622147;19623583;19623583;19623583;19623583;19623551;19623790;19623583;19623583;19623583;19625632;19626606;19626587;19626623;19626629;19629820;19629821;19626630	+;+;+;+;+;+;+;+;+;+;+;+;+;+;+;+;+;+;+;+;+;+;+;+;+;+;+;+;+;+;+;+;+;+;+;+;+;+;+;+;+;+;+	5480	1445	994	955	3083	515	579	689	1046	1058	1215	82.7052	47.9139	31.2593	130.296	30.9408	25.2504	40.835	69.5182	51.5692	74.6779	58.4965
RNU4-28P	chr1	19510593	19510733	+	141	0	0	0	0	0	0	0	0	0	0	0	0	0	0	0	0	0	0	0	0	0
AL031727.2	chr1;chr1	19591802;19596710	19591885;19596832	-;-	207	0	0	2	2	0	0	0	0	0	1	0	0	0.0654644	0.0845251	0	0	0	0	0	0.0614633	0.0211453
NBL1	chr1;chr1;chr1;chr1;chr1;chr1;chr1;chr1;chr1;chr1;chr1;chr1;chr1;chr1;chr1;chr1;chr1;chr1;chr1;chr1;chr1;chr1;chr1;chr1;chr1;chr1;chr1;chr1;chr1;chr1;chr1;chr1;chr1;chr1;chr1;chr1;chr1;chr1;chr1;chr1;chr1;chr1;chr1;chr1;chr1;chr1;chr1;chr1;chr1;chr1;chr1;chr1;chr1;chr1;chr1	19596979;19640554;19643232;19643409;19643409;19643714;19643714;19644311;19645372;19645372;19645766;19645766;19647610;19647610;19655012;19655012;19655012;19655012;19655012;19655012;19655012;19655012;19655012;19655012;19655012;19655012;19655012;19655012;19655324;19655324;19655324;19655324;19655324;19655324;19655324;19655324;19655324;19655324;19655324;19655324;19655324;19655324;19656866;19656866;196…	19597109;19640729;19643397;19643625;19643625;19643954;19643954;19644446;19645530;19645530;19646033;19646033;19647670;19647670;19655200;19655200;19655200;19655200;19655200;19655200;19655200;19655200;19655200;19655200;19655200;19655200;19655200;19655200;19655435;19655435;19655436;19655435;19655435;19655435;19655435;19655435;19655435;19655435;19655435;19655435;19655435;19655435;19657076;19658456;196…	+;+;+;+;+;+;+;+;+;+;+;+;+;+;+;+;+;+;+;+;+;+;+;+;+;+;+;+;+;+;+;+;+;+;+;+;+;+;+;+;+;+;+;+;+;+;+;+;+;+;+;+;+;+;+	3448	327	263	311	1084	144	272	165	358	262	475	18.716	12.6774	10.1797	45.8126	8.65141	11.862	9.77907	23.793	12.7704	29.1951	18.3437
MICOS10-NBL1	chr1;chr1;chr1;chr1;chr1;chr1;chr1;chr1;chr1;chr1;chr1;chr1;chr1;chr1;chr1;chr1;chr1;chr1;chr1;chr1;chr1;chr1;chr1;chr1	19597067;19597067;19597068;19600787;19617258;19622100;19622100;19623474;19623474;19626387;19626387;19634437;19634437;19640346;19640584;19655012;19655012;19655012;19655324;19655324;19655324;19656866;19656866;19656866	19597109;19597109;19597109;19600971;19617336;19622147;19622147;19623583;19623583;19626476;19626476;19634524;19634524;19640469;19640729;19655200;19655200;19655200;19655435;19655435;19655435;19656927;19656926;19656914	+;+;+;+;+;+;+;+;+;+;+;+;+;+;+;+;+;+;+;+;+;+;+;+	1276	1204	817	816	2628	418	496	570	873	901	1014	68.9115	39.382	26.7095	111.066	25.1131	21.6307	33.7823	58.0205	43.9167	62.3238	49.0856
AL031727.1	chr1	19608114	19608568	+	455	4	6	2	6	3	3	5	11	1	5	0.228942	0.289219	0.0654644	0.253575	0.180238	0.130831	0.296336	0.731071	0.0487422	0.307316	0.253173
HTR6	chr1;chr1;chr1	19664875;19678567;19678919	19666467;19678725;19680966	+;+;+	3800	0	0	0	0	0	0	0	2	0	0	0	0	0	0	0	0	0	0.132922	0	0	0.0132922
TMCO4	chr1;chr1;chr1;chr1;chr1;chr1;chr1;chr1;chr1;chr1;chr1;chr1;chr1;chr1;chr1;chr1;chr1;chr1;chr1;chr1;chr1;chr1;chr1;chr1;chr1;chr1;chr1;chr1;chr1;chr1;chr1;chr1;chr1;chr1;chr1;chr1;chr1;chr1;chr1;chr1;chr1;chr1;chr1;chr1;chr1;chr1;chr1;chr1;chr1;chr1;chr1;chr1;chr1;chr1;chr1;chr1;chr1;chr1;chr1;chr1;chr1;chr1;chr1;chr1	19682213;19682240;19682242;19683288;19694434;19694434;19694434;19694492;19700768;19700768;19700768;19700768;19737372;19737372;19737372;19737372;19738222;19739824;19739824;19739824;19740777;19740777;19740777;19745532;19745532;19746456;19746456;19746456;19747163;19747163;19747163;19747163;19750081;19755634;19755634;19755634;19755634;19755634;19770542;19770542;19770542;19770542;19770542;19771308;197…	19683444;19682714;19683444;19683444;19694551;19694551;19694551;19694551;19701210;19700885;19700885;19700885;19737456;19737456;19737456;19737456;19738419;19739960;19739960;19739960;19740941;19740941;19740941;19745651;19745651;19746599;19746599;19746599;19747260;19747260;19747260;19747260;19750372;19755766;19755766;19755766;19755766;19755766;19770569;19770569;19770569;19770569;19770569;19771427;197…	-;-;-;-;-;-;-;-;-;-;-;-;-;-;-;-;-;-;-;-;-;-;-;-;-;-;-;-;-;-;-;-;-;-;-;-;-;-;-;-;-;-;-;-;-;-;-;-;-;-;-;-;-;-;-;-;-;-;-;-;-;-;-;-	4054	538	360	231	83	234	150	117	89	338	106	30.7927	17.3531	7.56114	3.50779	14.0585	6.54155	6.93425	5.91503	16.4749	6.51511	11.5654
RNF186	chr1	19814029	19815283	-	1255	0	0	0	0	0	0	0	0	0	0	0	0	0	0	0	0	0	0	0	0	0
AL391883.1	chr1;chr1	19814367;19819243	19814553;19819502	+;+	447	0	0	0	0	0	0	0	0	0	0	0	0	0	0	0	0	0	0	0	0	0
OTUD3	chr1;chr1;chr1;chr1;chr1;chr1;chr1;chr1;chr1;chr1;chr1;chr1;chr1	19882395;19890385;19890458;19894368;19894368;19897540;19897540;19904267;19904891;19906432;19906565;19906728;19907570	19882734;19890533;19890533;19894480;19894480;19897815;19897662;19904398;19904987;19906616;19906616;19906944;19912945	+;+;+;+;+;+;+;+;+;+;+;+;+	6885	7	17	13	46	19	27	9	22	13	15	0.400648	0.819453	0.425519	1.94408	1.14151	1.17748	0.533404	1.46214	0.633648	0.921949	0.945983
PLA2G2E	chr1;chr1;chr1;chr1	19920009;19922298;19922617;19923520	19920449;19922404;19922755;19923617	-;-;-;-	785	0	0	0	0	0	0	0	0	0	0	0	0	0	0	0	0	0	0	0	0	0
RN7SL304P	chr1	19970969	19971269	+	301	0	0	0	0	0	0	0	0	0	0	0	0	0	0	0	0	0	0	0	0	0
PLA2G2A	chr1;chr1;chr1;chr1;chr1;chr1;chr1;chr1;chr1;chr1;chr1;chr1;chr1;chr1;chr1;chr1;chr1;chr1;chr1;chr1;chr1;chr1;chr1;chr1;chr1;chr1;chr1;chr1;chr1;chr1;chr1;chr1;chr1;chr1;chr1;chr1;chr1;chr1	19975431;19975431;19975432;19975438;19975438;19975465;19975673;19978015;19978015;19978015;19978015;19978015;19978015;19978015;19978246;19978380;19978380;19978380;19978380;19978380;19978380;19978734;19978734;19978734;19978734;19978734;19978734;19978734;19979580;19979580;19979580;19979580;19979580;19979580;19979580;19980362;19980362;19980362	19975843;19975843;19975843;19975843;19975843;19975843;19975843;19978121;19978121;19978121;19978121;19978879;19978121;19978121;19978484;19978524;19978524;19978524;19978524;19978484;19978524;19979067;19978879;19978879;19978879;19978879;19978879;19978911;19979690;19979659;19979690;19979614;19979621;19979743;19979607;19980416;19980407;19980416	-;-;-;-;-;-;-;-;-;-;-;-;-;-;-;-;-;-;-;-;-;-;-;-;-;-;-;-;-;-;-;-;-;-;-;-;-;-	1685	0	0	0	0	0	0	0	0	0	0	0	0	0	0	0	0	0	0	0	0	0
PLA2G5	chr1;chr1;chr1;chr1;chr1;chr1;chr1;chr1;chr1;chr1;chr1;chr1;chr1;chr1;chr1;chr1;chr1;chr1;chr1;chr1;chr1;chr1;chr1;chr1;chr1;chr1;chr1;chr1;chr1;chr1;chr1;chr1;chr1;chr1;chr1;chr1;chr1;chr1;chr1;chr1;chr1;chr1;chr1;chr1;chr1;chr1;chr1;chr1;chr1;chr1;chr1;chr1;chr1;chr1;chr1;chr1	20028179;20028430;20028434;20028526;20028526;20028571;20046102;20054792;20059632;20059632;20059632;20059632;20059632;20059632;20063484;20066024;20068873;20068873;20068873;20068873;20068873;20068873;20070194;20070294;20070294;20070294;20070295;20070845;20076761;20084821;20084821;20084821;20084821;20084821;20084821;20084821;20086083;20086083;20086083;20086083;20086083;20086083;20086083;20088825;200…	20028709;20028709;20028709;20028709;20028709;20028709;20046141;20054839;20059692;20059692;20059692;20059692;20059692;20059692;20063602;20066129;20069034;20069032;20069032;20069032;20069032;20069032;20070465;20070414;20070465;20070465;20070465;20070944;20076898;20084870;20084870;20084870;20084870;20084870;20084870;20084870;20086227;20086227;20086227;20086227;20086227;20086227;20086227;20088901;200…	+;+;+;+;+;+;+;+;+;+;+;+;+;+;+;+;+;+;+;+;+;+;+;+;+;+;+;+;+;+;+;+;+;+;+;+;+;+;+;+;+;+;+;+;+;+;+;+;+;+;+;+;+;+;+;+	3342	0	0	0	0	0	0	0	0	0	0	0	0	0	0	0	0	0	0	0	0	0
PLA2G2D	chr1;chr1;chr1;chr1;chr1;chr1;chr1	20111939;20112657;20115507;20116333;20116333;20119459;20119459	20114259;20114259;20115613;20116477;20116477;20119566;20119536	-;-;-;-;-;-;-	2681	0	1	2	3	0	1	1	1	3	1	0	0.0482031	0.0654644	0.126788	0	0.0436104	0.0592671	0.066461	0.146227	0.0614633	0.0617484
PLA2G2F	chr1;chr1;chr1;chr1;chr1;chr1;chr1	20139323;20139330;20140166;20140166;20143446;20144580;20148190	20139543;20139543;20144080;20140218;20143590;20144689;20150381	+;+;+;+;+;+;+	6438	0	0	0	0	0	0	0	0	0	0	0	0	0	0	0	0	0	0	0	0	0
Z98257.1	chr1;chr1;chr1;chr1;chr1;chr1;chr1;chr1	20154171;20154338;20154433;20157692;20159612;20159612;20159630;20159630	20154463;20154463;20154587;20159247;20160568;20160568;20160568;20160566	+;+;+;+;+;+;+;+	2930	2	0	0	0	0	0	1	0	0	0	0.114471	0	0	0	0	0	0.0592671	0	0	0	0.0173738
PLA2G2C	chr1;chr1;chr1;chr1;chr1;chr1;chr1;chr1;chr1	20161253;20163092;20163991;20172794;20172794;20175007;20175007;20175007;20177324	20164157;20163296;20164157;20172891;20172897;20175194;20175169;20175145;20177424	-;-;-;-;-;-;-;-;-	3298	2	0	1	1	0	0	0	1	0	1	0.114471	0	0.0327322	0.0422626	0	0	0	0.066461	0	0.0614633	0.031739
UBXN10-AS1	chr1;chr1	20184242;20186360	20184624;20186486	-;-	510	0	0	0	1	0	0	0	0	1	0	0	0	0	0.0422626	0	0	0	0	0.0487422	0	0.00910047
UBXN10	chr1;chr1	20186096;20190547	20186153;20196050	+;+	5562	1	0	0	0	0	0	1	1	0	0	0.0572354	0	0	0	0	0	0.0592671	0.066461	0	0	0.0182964
LINC01757	chr1;chr1;chr1;chr1;chr1	20243095;20243120;20243388;20244296;20244296	20243214;20243214;20243544;20244655;20244664	+;+;+;+;+	646	0	0	0	0	0	0	0	0	0	0	0	0	0	0	0	0	0	0	0	0	0
Z98257.2	chr1;chr1;chr1;chr1;chr1	20272018;20272479;20272860;20274289;20274796	20272108;20273703;20273599;20274401;20275005	+;+;+;+;+	1639	0	0	0	0	0	0	0	0	0	0	0	0	0	0	0	0	0	0	0	0	0
VWA5B1	chr1;chr1;chr1;chr1;chr1;chr1;chr1;chr1;chr1;chr1;chr1;chr1;chr1;chr1;chr1;chr1;chr1;chr1;chr1;chr1;chr1;chr1;chr1;chr1;chr1;chr1;chr1;chr1;chr1;chr1;chr1;chr1;chr1;chr1;chr1;chr1;chr1;chr1;chr1;chr1;chr1;chr1;chr1;chr1;chr1;chr1;chr1;chr1;chr1;chr1;chr1;chr1;chr1;chr1;chr1;chr1;chr1;chr1;chr1;chr1;chr1;chr1;chr1;chr1;chr1;chr1;chr1;chr1;chr1;chr1;chr1;chr1;chr1;chr1;chr1;chr1;chr1;chr1;chr1;chr1…	20290919;20290919;20290919;20290937;20303081;20303081;20310576;20310576;20310576;20310576;20310576;20310576;20312836;20312836;20312836;20312836;20312836;20312836;20314322;20314322;20314322;20314322;20314378;20317530;20317530;20317530;20317530;20318424;20318590;20318590;20318590;20319382;20319382;20319382;20319382;20323356;20323356;20323356;20323356;20327890;20327890;20327890;20327890;20330180;203…	20291088;20291088;20291088;20291088;20303349;20303212;20310740;20310740;20310740;20310740;20310740;20310740;20312942;20312988;20312988;20312988;20312988;20312988;20314412;20314592;20314592;20314592;20314592;20317675;20317675;20317675;20317675;20318721;20318721;20318721;20318721;20319506;20319506;20319506;20319506;20323532;20323532;20323532;20323532;20328000;20328000;20328000;20328000;20330382;203…	+;+;+;+;+;+;+;+;+;+;+;+;+;+;+;+;+;+;+;+;+;+;+;+;+;+;+;+;+;+;+;+;+;+;+;+;+;+;+;+;+;+;+;+;+;+;+;+;+;+;+;+;+;+;+;+;+;+;+;+;+;+;+;+;+;+;+;+;+;+;+;+;+;+;+;+;+;+;+;+;+;+;+;+;+;+;+;+;+;+;+;+;+;+;+;+;+;+;+;+;+;+;+;+;+;+;+;+;+;+	6377	0	0	0	2	0	0	0	0	0	0	0	0	0	0.0845251	0	0	0	0	0	0	0.00845251
AL020998.1	chr1;chr1	20294211;20323103	20294354;20323187	-;-	229	0	0	0	0	0	0	0	0	0	0	0	0	0	0	0	0	0	0	0	0	0
LINC01141	chr1;chr1;chr1;chr1;chr1;chr1;chr1;chr1;chr1;chr1;chr1;chr1;chr1;chr1;chr1;chr1;chr1;chr1;chr1;chr1;chr1;chr1;chr1;chr1;chr1;chr1;chr1;chr1;chr1;chr1;chr1;chr1;chr1;chr1;chr1;chr1;chr1;chr1;chr1;chr1;chr1;chr1;chr1;chr1;chr1;chr1;chr1;chr1;chr1;chr1;chr1;chr1;chr1;chr1;chr1;chr1;chr1;chr1;chr1;chr1;chr1;chr1;chr1;chr1;chr1;chr1;chr1;chr1;chr1;chr1;chr1;chr1;chr1;chr1	20360579;20362144;20372940;20372969;20373595;20373595;20377381;20378311;20378973;20398080;20398080;20398080;20398099;20398101;20398101;20398105;20398483;20398483;20398483;20398483;20398483;20398483;20398483;20398483;20398716;20399480;20399480;20399480;20399480;20399480;20399480;20399480;20399480;20400935;20400935;20400935;20400935;20402774;20405575;20405575;20405575;20405575;20405575;20405575;204…	20362041;20362394;20373738;20373397;20373738;20373738;20377509;20378432;20379026;20398225;20398225;20398225;20398225;20398225;20398225;20398225;20398787;20398787;20398729;20398738;20398787;20398729;20398787;20398787;20398738;20399549;20399549;20399549;20399549;20399549;20399549;20399549;20399549;20400987;20400987;20400987;20400987;20402846;20405694;20405694;20405694;20405694;20405694;20405694;204…	-;-;-;-;-;-;-;-;-;-;-;-;-;-;-;-;-;-;-;-;-;-;-;-;-;-;-;-;-;-;-;-;-;-;-;-;-;-;-;-;-;-;-;-;-;-;-;-;-;-;-;-;-;-;-;-;-;-;-;-;-;-;-;-;-;-;-;-;-;-;-;-;-;-	4303	0	0	0	0	0	0	0	0	0	0	0	0	0	0	0	0	0	0	0	0	0
AL139254.1	chr1;chr1;chr1	20412304;20412568;20413144	20412482;20412654;20413253	-;-;-	376	0	0	0	0	0	0	0	0	0	0	0	0	0	0	0	0	0	0	0	0	0
AL139254.2	chr1;chr1;chr1;chr1	20476222;20476630;20477992;20477992	20476405;20476839;20478793;20478937	+;+;+;+	1340	0	0	0	0	0	0	0	0	0	0	0	0	0	0	0	0	0	0	0	0	0
AL139254.3	chr1;chr1	20478779;20480297	20479351;20480397	-;-	674	0	0	0	0	0	0	0	0	0	0	0	0	0	0	0	0	0	0	0	0	0
CAMK2N1	chr1;chr1;chr1;chr1	20482391;20483187;20484367;20485214	20483719;20483719;20484645;20486210	-;-;-;-	2605	0	0	0	1	0	1	0	0	0	0	0	0	0	0.0422626	0	0.0436104	0	0	0	0	0.00858729
MUL1	chr1;chr1;chr1;chr1	20499448;20502069;20503222;20507905	20501419;20502189;20503309;20508151	-;-;-;-	2428	1321	1141	1202	765	897	998	597	611	908	586	75.608	54.9998	39.3441	32.3309	53.8911	43.5231	35.3825	40.6077	44.2579	36.0175	45.5962
RPS4XP4	chr1	20525989	20526751	+	763	0	0	0	0	0	0	0	0	0	0	0	0	0	0	0	0	0	0	0	0	0
FAM43B	chr1	20552573	20555020	+	2448	0	0	0	0	0	0	0	0	0	0	0	0	0	0	0	0	0	0	0	0	0
CDA	chr1;chr1;chr1;chr1;chr1;chr1;chr1	20589086;20589097;20604928;20604928;20613842;20618452;20618452	20589283;20589283;20605039;20605039;20613899;20618903;20618903	+;+;+;+;+;+;+	820	211	235	60	279	57	203	55	184	77	180	12.0767	11.3277	1.96393	11.7913	3.42452	8.8529	3.25969	12.2288	3.75315	11.0634	7.97421
PINK1	chr1;chr1;chr1;chr1;chr1;chr1;chr1;chr1;chr1;chr1;chr1;chr1;chr1;chr1;chr1;chr1;chr1	20633458;20637842;20638129;20639892;20644490;20644490;20645508;20645560;20645560;20648505;20648505;20648505;20648995;20648995;20650434;20650434;20650434	20633935;20638129;20639992;20639992;20644672;20644672;20645723;20645723;20645723;20649231;20648632;20648632;20649231;20649231;20651510;20651316;20651511	+;+;+;+;+;+;+;+;+;+;+;+;+;+;+;+;+	4833	86	94	105	207	87	178	36	155	84	178	4.92225	4.53109	3.43688	8.74835	5.22689	7.76264	2.13362	10.3015	4.09434	10.9405	6.2098
MIR6084	chr1	20633679	20633788	+	110	0	0	0	1	0	4	0	2	0	0	0	0	0	0.0422626	0	0.174441	0	0.132922	0	0	0.0349626
PINK1-AS	chr1;chr1;chr1	20642657;20645585;20648315	20643118;20645686;20652193	-;-;-	4443	445	976	544	731	345	924	332	609	424	596	25.4698	47.0462	17.8063	30.8939	20.7273	40.296	19.6767	40.4748	20.6667	36.6321	29.969
DDOST	chr1;chr1;chr1;chr1;chr1;chr1;chr1;chr1;chr1;chr1;chr1;chr1;chr1;chr1;chr1;chr1;chr1;chr1;chr1;chr1;chr1;chr1;chr1;chr1;chr1;chr1;chr1;chr1;chr1;chr1;chr1;chr1;chr1;chr1;chr1;chr1;chr1;chr1;chr1;chr1;chr1	20651767;20651777;20651777;20652621;20652621;20652621;20652634;20652851;20652851;20652851;20652851;20653627;20653627;20653627;20654223;20654223;20654223;20654614;20654614;20654614;20655440;20655440;20655440;20655440;20655676;20655676;20655676;20655676;20656101;20656101;20656101;20660399;20660881;20660881;20660881;20660881;20661197;20661197;20661197;20661197;20661197	20652528;20652528;20652528;20652727;20652727;20652727;20652727;20653084;20652971;20652971;20652971;20653774;20653774;20653774;20654371;20654371;20654371;20654707;20654707;20654707;20655534;20655534;20655534;20655534;20655779;20655779;20655779;20655779;20656187;20656187;20656187;20660991;20660991;20660991;20660991;20660991;20661369;20661388;20661507;20661369;20661544	-;-;-;-;-;-;-;-;-;-;-;-;-;-;-;-;-;-;-;-;-;-;-;-;-;-;-;-;-;-;-;-;-;-;-;-;-;-;-;-;-	2721	3932	6075	5476	4447	3173	5800	2527	3473	4027	3493	225.05	292.834	179.242	187.942	190.631	252.94	149.768	230.819	196.285	214.691	212.02
KIF17	chr1;chr1;chr1;chr1;chr1;chr1;chr1;chr1;chr1;chr1;chr1;chr1;chr1;chr1;chr1;chr1;chr1;chr1;chr1;chr1;chr1;chr1;chr1;chr1;chr1;chr1;chr1;chr1;chr1;chr1;chr1;chr1;chr1;chr1;chr1;chr1;chr1;chr1;chr1;chr1;chr1;chr1;chr1;chr1;chr1;chr1;chr1;chr1;chr1;chr1;chr1;chr1;chr1;chr1;chr1;chr1;chr1;chr1;chr1;chr1;chr1;chr1;chr1;chr1;chr1;chr1;chr1;chr1;chr1;chr1;chr1;chr1;chr1;chr1;chr1;chr1	20664014;20664014;20664014;20664014;20664014;20664016;20664388;20666214;20666214;20666214;20666214;20666214;20666214;20670421;20670421;20670421;20670421;20670421;20670421;20670429;20671938;20671938;20671938;20671938;20671938;20671938;20671938;20672016;20672880;20682653;20682653;20682653;20682653;20682653;20682653;20682653;20684809;20684809;20684809;20684809;20684809;20684809;20684809;20685252;206…	20664762;20664762;20664762;20664204;20664762;20664762;20664590;20666331;20666331;20666331;20666331;20666331;20666331;20670491;20670491;20670488;20670491;20670491;20670488;20670488;20672196;20672196;20672196;20672196;20672196;20672196;20672196;20672196;20673020;20682884;20682884;20682884;20682884;20682884;20682884;20682884;20685020;20685020;20685020;20685020;20685020;20685020;20685187;20685283;206…	-;-;-;-;-;-;-;-;-;-;-;-;-;-;-;-;-;-;-;-;-;-;-;-;-;-;-;-;-;-;-;-;-;-;-;-;-;-;-;-;-;-;-;-;-;-;-;-;-;-;-;-;-;-;-;-;-;-;-;-;-;-;-;-;-;-;-;-;-;-;-;-;-;-;-;-	4470	15	11	6	14	3	4	3	7	13	5	0.858531	0.530234	0.196393	0.591676	0.180238	0.174441	0.177801	0.465227	0.633648	0.307316	0.411551
AL663074.2	chr1;chr1;chr1;chr1	20692734;20693089;20693583;20693870	20692775;20693232;20693731;20694013	-;-;-;-	479	0	0	0	0	0	0	0	0	0	0	0	0	0	0	0	0	0	0	0	0	0
SH2D5	chr1;chr1;chr1;chr1;chr1;chr1;chr1;chr1;chr1;chr1;chr1;chr1;chr1;chr1;chr1;chr1;chr1;chr1;chr1;chr1;chr1;chr1;chr1;chr1;chr1;chr1;chr1;chr1;chr1;chr1;chr1;chr1;chr1;chr1;chr1;chr1;chr1;chr1;chr1;chr1;chr1;chr1;chr1;chr1;chr1;chr1	20719731;20719732;20719732;20722756;20722756;20722756;20723626;20723626;20723626;20724083;20724083;20724083;20724349;20724396;20724396;20724601;20724631;20725920;20725920;20725920;20725920;20725932;20727001;20727001;20727001;20727001;20727032;20727469;20727523;20727523;20727523;20727523;20727523;20727958;20727958;20727958;20727958;20727958;20730746;20731012;20731448;20732181;20732181;20732181;207…	20721995;20721995;20721995;20722915;20722915;20722915;20723734;20723734;20723734;20724251;20724251;20724251;20724635;20724635;20724635;20724635;20724635;20726066;20726066;20726066;20726066;20726066;20727075;20727075;20727075;20727075;20727075;20727603;20727603;20727603;20727603;20727603;20727603;20728086;20728086;20728086;20728086;20728086;20730851;20731175;20731591;20732278;20732640;20732703;207…	-;-;-;-;-;-;-;-;-;-;-;-;-;-;-;-;-;-;-;-;-;-;-;-;-;-;-;-;-;-;-;-;-;-;-;-;-;-;-;-;-;-;-;-;-;-	4487	0	0	1	1	0	0	0	0	3	0	0	0	0.0327322	0.0422626	0	0	0	0	0.146227	0	0.0221221
AL663074.1	chr1;chr1	20732880;20733800	20733025;20733952	+;+	299	0	0	0	0	0	0	0	0	0	1	0	0	0	0	0	0	0	0	0	0.0614633	0.00614633
HP1BP3	chr1;chr1;chr1;chr1;chr1;chr1;chr1;chr1;chr1;chr1;chr1;chr1;chr1;chr1;chr1;chr1;chr1;chr1;chr1;chr1;chr1;chr1;chr1;chr1;chr1;chr1;chr1;chr1;chr1;chr1;chr1;chr1;chr1;chr1;chr1;chr1;chr1;chr1;chr1;chr1;chr1;chr1;chr1;chr1;chr1;chr1;chr1;chr1;chr1;chr1;chr1;chr1;chr1;chr1;chr1;chr1;chr1;chr1;chr1;chr1;chr1;chr1;chr1;chr1;chr1;chr1;chr1;chr1;chr1;chr1;chr1;chr1;chr1;chr1;chr1;chr1;chr1;chr1;chr1;chr1…	20740266;20742679;20742682;20743135;20744744;20745543;20745543;20745543;20745543;20745592;20747544;20747544;20747544;20747544;20747544;20747615;20749723;20749723;20749723;20749723;20749723;20749723;20757166;20757166;20757166;20757166;20757199;20765377;20765377;20765377;20765377;20765377;20767584;20767584;20767584;20767584;20770930;20770930;20770930;20770930;20770930;20773451;20773451;20773451;207…	20745091;20745091;20745091;20743174;20745091;20745656;20745656;20745656;20745656;20745656;20747655;20747655;20747655;20747655;20747655;20747655;20749882;20749747;20750251;20749882;20749882;20749882;20757256;20757256;20757256;20757256;20757256;20765531;20765531;20765531;20765531;20765531;20767664;20767664;20767664;20767664;20771073;20771073;20771073;20771073;20771073;20773610;20773610;20775005;207…	-;-;-;-;-;-;-;-;-;-;-;-;-;-;-;-;-;-;-;-;-;-;-;-;-;-;-;-;-;-;-;-;-;-;-;-;-;-;-;-;-;-;-;-;-;-;-;-;-;-;-;-;-;-;-;-;-;-;-;-;-;-;-;-;-;-;-;-;-;-;-;-;-;-;-;-;-;-;-;-;-;-;-;-	9815	1023	1972	1717	650	1156	1532	907	673	1236	566	58.5518	95.0566	56.2012	27.4707	69.4516	66.8111	53.7553	44.7283	60.2453	34.7882	56.706
EIF4G3	chr1;chr1;chr1;chr1;chr1;chr1;chr1;chr1;chr1;chr1;chr1;chr1;chr1;chr1;chr1;chr1;chr1;chr1;chr1;chr1;chr1;chr1;chr1;chr1;chr1;chr1;chr1;chr1;chr1;chr1;chr1;chr1;chr1;chr1;chr1;chr1;chr1;chr1;chr1;chr1;chr1;chr1;chr1;chr1;chr1;chr1;chr1;chr1;chr1;chr1;chr1;chr1;chr1;chr1;chr1;chr1;chr1;chr1;chr1;chr1;chr1;chr1;chr1;chr1;chr1;chr1;chr1;chr1;chr1;chr1;chr1;chr1;chr1;chr1;chr1;chr1;chr1;chr1;chr1;chr1…	20806292;20806470;20806483;20807004;20807319;20810738;20810738;20810738;20810738;20810738;20813158;20813158;20813158;20813158;20813158;20817392;20817392;20817392;20817392;20817392;20825100;20825100;20825100;20825100;20825100;20825104;20827617;20827617;20827617;20827617;20827617;20827617;20829147;20829147;20829147;20829147;20829147;20829147;20840856;20840856;20840856;20840856;20840856;20840856;208…	20807500;20807500;20807500;20807500;20807500;20810884;20810884;20810884;20810884;20810884;20813239;20813239;20813239;20813239;20813239;20817538;20817538;20817538;20817538;20817538;20825198;20825198;20825198;20825198;20825198;20825198;20827698;20827698;20827698;20827698;20827698;20827698;20829272;20829272;20829272;20829272;20829272;20829272;20841028;20841028;20841028;20841028;20841028;20841028;208…	-;-;-;-;-;-;-;-;-;-;-;-;-;-;-;-;-;-;-;-;-;-;-;-;-;-;-;-;-;-;-;-;-;-;-;-;-;-;-;-;-;-;-;-;-;-;-;-;-;-;-;-;-;-;-;-;-;-;-;-;-;-;-;-;-;-;-;-;-;-;-;-;-;-;-;-;-;-;-;-;-;-;-;-;-;-;-;-;-;-;-;-;-;-;-;-;-;-;-;-;-;-;-;-;-;-;-;-;-;-;-;-;-;-;-;-;-;-;-;-;-;-;-;-;-;-;-;-;-;-;-;-;-;-;-;-;-;-;-;-;-;-;-;-;-;-;-;-;-;-;-;-;-;-;-;-;-;-;-;-;-;-;-;-;-;-;-;-;-;-;-;-;-;-;-;-;-;-;-;-;-;-;-;-;-;-;-;-;-;-;-;-;-;-;-;-;-;-;-;-…	9596	113	135	40	97	39	70	28	28	128	42	6.4676	6.50742	1.30929	4.09947	2.34309	3.05273	1.65948	1.86091	6.239	2.58146	3.61204
RNU7-200P	chr1	20841241	20841302	+	62	0	0	0	0	0	1	0	0	0	0	0	0	0	0	0	0.0436104	0	0	0	0	0.00436104
MIR1256	chr1	20988314	20988432	-	119	0	0	0	0	0	0	0	0	0	0	0	0	0	0	0	0	0	0	0	0	0
RPS15AP6	chr1	21003550	21003934	-	385	0	1	0	6	0	0	0	0	0	0	0	0.0482031	0	0.253575	0	0	0	0	0	0	0.0301778
AL627311.1	chr1	21073639	21073753	-	115	1	1	0	0	0	0	0	0	0	0	0.0572354	0.0482031	0	0	0	0	0	0	0	0	0.0105439
HSPE1P27	chr1;chr1	21161475;21161988	21161676;21162081	+;+	296	0	1	0	0	0	0	0	0	0	0	0	0.0482031	0	0	0	0	0	0	0	0	0.00482031
AL031005.2	chr1	21177054	21178164	+	1111	1	0	0	0	0	0	0	0	0	0	0.0572354	0	0	0	0	0	0	0	0	0	0.00572354
ECE1	chr1;chr1;chr1;chr1;chr1;chr1;chr1;chr1;chr1;chr1;chr1;chr1;chr1;chr1;chr1;chr1;chr1;chr1;chr1;chr1;chr1;chr1;chr1;chr1;chr1;chr1;chr1;chr1;chr1;chr1;chr1;chr1;chr1;chr1;chr1;chr1;chr1;chr1;chr1;chr1;chr1;chr1;chr1;chr1;chr1;chr1;chr1;chr1;chr1;chr1;chr1;chr1;chr1;chr1;chr1;chr1;chr1;chr1;chr1;chr1;chr1;chr1;chr1;chr1;chr1;chr1;chr1;chr1;chr1;chr1;chr1;chr1;chr1;chr1;chr1;chr1;chr1;chr1;chr1;chr1…	21217247;21217250;21217281;21218584;21219814;21219894;21219937;21219959;21221747;21221747;21221747;21221747;21221747;21221747;21225250;21225250;21225250;21225250;21225250;21225250;21227159;21227159;21227159;21227159;21227159;21227159;21227931;21227931;21227931;21227931;21227931;21227931;21233105;21233558;21233558;21233558;21233558;21233558;21233558;21233570;21235850;21235850;21235850;21235850;212…	21220131;21220131;21217978;21220131;21220131;21220131;21220131;21220131;21221842;21221842;21222081;21221842;21221842;21221842;21225440;21225440;21225440;21225440;21225440;21225440;21227226;21227226;21227226;21227226;21227226;21227226;21228041;21228041;21228041;21228041;21228041;21228041;21233661;21233661;21233661;21233661;21233661;21233661;21233661;21233661;21235927;21235927;21235927;21235927;212…	-;-;-;-;-;-;-;-;-;-;-;-;-;-;-;-;-;-;-;-;-;-;-;-;-;-;-;-;-;-;-;-;-;-;-;-;-;-;-;-;-;-;-;-;-;-;-;-;-;-;-;-;-;-;-;-;-;-;-;-;-;-;-;-;-;-;-;-;-;-;-;-;-;-;-;-;-;-;-;-;-;-;-;-;-;-;-;-;-;-;-;-;-;-;-;-;-;-;-;-;-;-;-;-;-;-;-;-;-;-;-;-;-;-;-;-;-;-;-;-;-;-;-;-;-;-;-;-;-;-;-;-;-;-;-;-;-;-;-;-;-;-;-;-;-;-;-;-;-;-;-;-	7308	291	327	1276	293	1228	952	1047	431	408	202	16.6555	15.7624	41.7663	12.3829	73.7773	41.5171	62.0527	28.6447	19.8868	12.4156	32.4861
AL031005.1	chr1;chr1;chr1	21266082;21266490;21266848	21266135;21266754;21267251	+;+;+	723	0	0	2	0	0	1	0	0	0	0	0	0	0.0654644	0	0	0.0436104	0	0	0	0	0.0109075
ECE1-AS1	chr1;chr1;chr1;chr1;chr1;chr1	21293290;21293658;21293934;21293934;21298027;21298313	21293743;21293743;21294210;21294210;21299774;21299874	+;+;+;+;+;+	2579	2	0	3	1	3	1	0	1	0	1	0.114471	0	0.0981966	0.0422626	0.180238	0.0436104	0	0.066461	0	0.0614633	0.0606702
PPP1R11P1	chr1	21397987	21398362	+	376	1	0	0	0	0	0	0	0	0	0	0.0572354	0	0	0	0	0	0	0	0	0	0.00572354
AL592309.1	chr1;chr1	21411460;21413175	21411989;21413293	-;-	649	0	0	0	0	0	0	0	0	0	0	0	0	0	0	0	0	0	0	0	0	0
AL592309.2	chr1;chr1;chr1;chr1;chr1;chr1	21415898;21416322;21416326;21416972;21417218;21417218	21415935;21416619;21416619;21417121;21417374;21417492	+;+;+;+;+;+	761	0	0	0	0	0	0	0	0	0	0	0	0	0	0	0	0	0	0	0	0	0
NBPF2P	chr1;chr1;chr1;chr1;chr1	21424625;21425471;21426239;21427025;21427787	21424828;21425522;21426410;21427076;21427967	-;-;-;-;-	661	0	2	0	1	1	0	1	0	0	1	0	0.0964062	0	0.0422626	0.0600792	0	0.0592671	0	0	0.0614633	0.0319478
HS6ST1P1	chr1	21428303	21429536	+	1234	0	0	0	0	0	0	0	0	0	0	0	0	0	0	0	0	0	0	0	0	0
CROCCP5	chr1;chr1;chr1;chr1;chr1	21434318;21435296;21436067;21436571;21437396	21434540;21435398;21436148;21436829;21437558	+;+;+;+;+	830	0	0	0	0	0	0	0	0	0	0	0	0	0	0	0	0	0	0	0	0	0
NBPF3	chr1;chr1;chr1;chr1;chr1;chr1;chr1;chr1;chr1;chr1;chr1;chr1;chr1;chr1;chr1;chr1;chr1;chr1;chr1;chr1;chr1;chr1;chr1;chr1;chr1;chr1;chr1;chr1;chr1;chr1;chr1;chr1;chr1;chr1;chr1;chr1;chr1;chr1;chr1;chr1;chr1;chr1;chr1;chr1;chr1;chr1;chr1;chr1;chr1;chr1;chr1;chr1;chr1;chr1;chr1;chr1;chr1;chr1;chr1;chr1;chr1;chr1;chr1;chr1;chr1;chr1;chr1;chr1;chr1;chr1;chr1;chr1;chr1;chr1;chr1;chr1;chr1;chr1;chr1;chr1…	21440128;21440131;21440137;21440138;21440146;21440164;21440238;21440313;21440797;21442240;21444944;21444948;21444948;21444948;21444948;21444948;21444948;21444948;21444992;21446037;21449791;21449859;21451767;21451767;21453373;21459749;21466087;21466087;21466996;21467182;21468155;21468441;21468441;21468441;21468550;21468688;21468688;21468688;21468688;21468688;21468688;21470632;21470632;21470632;214…	21440348;21440378;21440348;21440348;21440348;21440348;21440348;21440348;21440914;21442358;21445219;21445219;21445219;21445219;21445219;21445219;21445219;21445219;21445219;21446482;21449888;21449888;21451858;21451909;21454306;21460000;21466156;21466156;21467309;21467309;21468334;21468585;21468585;21468585;21468585;21468897;21468897;21468894;21468897;21468897;21468897;21470734;21470734;21470734;214…	+;+;+;+;+;+;+;+;+;+;+;+;+;+;+;+;+;+;+;+;+;+;+;+;+;+;+;+;+;+;+;+;+;+;+;+;+;+;+;+;+;+;+;+;+;+;+;+;+;+;+;+;+;+;+;+;+;+;+;+;+;+;+;+;+;+;+;+;+;+;+;+;+;+;+;+;+;+;+;+;+;+;+;+;+;+;+;+;+;+;+;+;+;+;+;+;+;+;+;+;+;+;+;+;+;+;+;+;+;+;+;+;+;+;+;+;+;+;+;+;+;+;+;+;+;+;+	6812	2	166	5	8	4	57	0	14	3	19	0.114471	8.00172	0.163661	0.338101	0.240317	2.48579	0	0.930454	0.146227	1.1678	1.35885
PFN1P10	chr1	21459756	21460082	-	327	0	0	0	0	0	0	0	0	0	0	0	0	0	0	0	0	0	0	0	0	0
ALPL	chr1;chr1;chr1;chr1;chr1;chr1;chr1;chr1;chr1;chr1;chr1;chr1;chr1;chr1;chr1;chr1;chr1;chr1;chr1;chr1;chr1;chr1;chr1;chr1;chr1;chr1;chr1;chr1;chr1;chr1;chr1;chr1;chr1;chr1;chr1;chr1;chr1;chr1;chr1;chr1;chr1;chr1;chr1;chr1;chr1;chr1;chr1;chr1;chr1;chr1;chr1;chr1;chr1;chr1;chr1;chr1;chr1;chr1	21509397;21509423;21509426;21509428;21551279;21553978;21553978;21560626;21560626;21560626;21560626;21560626;21561097;21561097;21561097;21561097;21563110;21563110;21563110;21563110;21563110;21564041;21564041;21564041;21564041;21564041;21568104;21568104;21568104;21568104;21570303;21570305;21570305;21570305;21570305;21573665;21573665;21573665;21573665;21574478;21575733;21575733;21575733;21575733;215…	21509517;21509517;21509517;21509517;21551428;21554142;21554142;21560745;21560745;21560745;21560745;21560745;21561212;21561212;21561212;21561212;21563284;21563284;21563284;21563284;21563284;21564216;21564216;21564216;21564216;21564211;21568247;21568247;21568247;21568247;21570374;21570374;21570374;21570374;21570374;21573799;21573799;21573799;21573799;21574743;21575924;21575924;21575924;21575924;215…	+;+;+;+;+;+;+;+;+;+;+;+;+;+;+;+;+;+;+;+;+;+;+;+;+;+;+;+;+;+;+;+;+;+;+;+;+;+;+;+;+;+;+;+;+;+;+;+;+;+;+;+;+;+;+;+;+;+	2980	0	0	4	3	0	7	3	2	2	1	0	0	0.130929	0.126788	0	0.305273	0.177801	0.132922	0.0974843	0.0614633	0.103266
LINC02596	chr1;chr1	21586472;21590985	21587089;21591187	+;+	821	0	0	0	0	0	0	0	0	0	0	0	0	0	0	0	0	0	0	0	0	0
RAP1GAP	chr1;chr1;chr1;chr1;chr1;chr1;chr1;chr1;chr1;chr1;chr1;chr1;chr1;chr1;chr1;chr1;chr1;chr1;chr1;chr1;chr1;chr1;chr1;chr1;chr1;chr1;chr1;chr1;chr1;chr1;chr1;chr1;chr1;chr1;chr1;chr1;chr1;chr1;chr1;chr1;chr1;chr1;chr1;chr1;chr1;chr1;chr1;chr1;chr1;chr1;chr1;chr1;chr1;chr1;chr1;chr1;chr1;chr1;chr1;chr1;chr1;chr1;chr1;chr1;chr1;chr1;chr1;chr1;chr1;chr1;chr1;chr1;chr1;chr1;chr1;chr1;chr1;chr1;chr1;chr1…	21596215;21596221;21596221;21596221;21596221;21596222;21596222;21597008;21597686;21597686;21597686;21597686;21597686;21597686;21597686;21597686;21597961;21597961;21597961;21597961;21597961;21597961;21597961;21597961;21598400;21598400;21598400;21598400;21598400;21598400;21598400;21598400;21599494;21599494;21599494;21599494;21599494;21599494;21599494;21599494;21599581;21601684;21601684;21601684;216…	21597264;21597264;21597264;21597264;21597264;21597264;21597264;21597264;21597728;21597728;21597728;21597728;21597728;21597728;21597728;21597728;21598064;21598040;21598095;21598064;21598095;21598064;21598064;21598064;21598502;21598502;21598502;21598502;21598449;21598502;21598502;21598502;21599617;21599617;21599617;21599617;21599617;21599617;21599617;21599575;21599617;21601797;21601797;21601797;216…	-;-;-;-;-;-;-;-;-;-;-;-;-;-;-;-;-;-;-;-;-;-;-;-;-;-;-;-;-;-;-;-;-;-;-;-;-;-;-;-;-;-;-;-;-;-;-;-;-;-;-;-;-;-;-;-;-;-;-;-;-;-;-;-;-;-;-;-;-;-;-;-;-;-;-;-;-;-;-;-;-;-;-;-;-;-;-;-;-;-;-;-;-;-;-;-;-;-;-;-;-;-;-;-;-;-;-;-;-;-;-;-;-;-;-;-;-;-;-;-;-;-;-;-;-;-;-;-;-;-;-;-;-;-;-;-;-;-;-;-;-;-;-;-;-;-;-;-;-;-;-;-;-;-;-;-;-;-;-;-;-;-;-;-;-;-;-;-;-;-;-;-;-;-;-;-;-;-;-;-;-;-;-;-;-;-;-;-;-;-;-;-;-;-;-;-;-;-;-;-…	5755	1	0	0	0	0	2	0	0	0	0	0.0572354	0	0	0	0	0.0872207	0	0	0	0	0.0144456
USP48	chr1;chr1;chr1;chr1;chr1;chr1;chr1;chr1;chr1;chr1;chr1;chr1;chr1;chr1;chr1;chr1;chr1;chr1;chr1;chr1;chr1;chr1;chr1;chr1;chr1;chr1;chr1;chr1;chr1;chr1;chr1;chr1;chr1;chr1;chr1;chr1;chr1;chr1;chr1;chr1;chr1;chr1;chr1;chr1;chr1;chr1;chr1;chr1;chr1;chr1;chr1;chr1;chr1;chr1;chr1;chr1;chr1;chr1;chr1;chr1;chr1;chr1;chr1;chr1;chr1;chr1;chr1;chr1;chr1;chr1;chr1;chr1;chr1;chr1;chr1;chr1;chr1;chr1;chr1;chr1…	21678298;21678298;21678903;21679199;21679367;21680808;21680808;21680808;21680808;21680808;21685892;21687191;21687191;21687191;21687191;21689974;21689974;21689974;21689974;21689974;21695066;21695066;21695066;21701498;21701498;21701498;21701498;21701498;21703512;21703512;21703512;21703512;21704262;21704262;21704262;21704262;21704262;21705727;21705727;21705727;21705727;21706126;21706126;21706126;217…	21679439;21679439;21679439;21679439;21679439;21680834;21681252;21680834;21680834;21680834;21687239;21687239;21687239;21687239;21687239;21690099;21690099;21690099;21690099;21690099;21695221;21695221;21695221;21701602;21701602;21701602;21701602;21701602;21703618;21703618;21703618;21703618;21704615;21704392;21704392;21704392;21704392;21705837;21705837;21705837;21705837;21706187;21706187;21706187;217…	-;-;-;-;-;-;-;-;-;-;-;-;-;-;-;-;-;-;-;-;-;-;-;-;-;-;-;-;-;-;-;-;-;-;-;-;-;-;-;-;-;-;-;-;-;-;-;-;-;-;-;-;-;-;-;-;-;-;-;-;-;-;-;-;-;-;-;-;-;-;-;-;-;-;-;-;-;-;-;-;-;-;-;-;-;-;-;-;-;-;-;-;-;-;-;-;-;-;-;-;-;-;-;-;-;-;-;-;-;-;-;-;-;-;-;-;-;-;-;-;-;-;-;-;-;-;-;-;-;-;-;-;-;-;-;-;-;-;-;-;-;-;-	9497	427	725	431	283	280	417	167	184	501	327	24.4395	34.9473	14.1076	11.9603	16.8222	18.1855	9.89761	12.2288	24.4198	20.0985	18.7107
AL590103.1	chr1	21768269	21768575	+	307	0	0	0	1	0	0	0	0	0	0	0	0	0	0.0422626	0	0	0	0	0	0	0.00422626
LDLRAD2	chr1;chr1;chr1;chr1;chr1;chr1;chr1;chr1;chr1;chr1;chr1;chr1;chr1	21812265;21812363;21814398;21814398;21815943;21815943;21821450;21821450;21821497;21821724;21822202;21822202;21823910	21812536;21812536;21814823;21814823;21816074;21816074;21821611;21821611;21821611;21822548;21822433;21825225;21823963	+;+;+;+;+;+;+;+;+;+;+;+;+	4494	1	0	1	1	0	0	0	1	0	0	0.0572354	0	0.0327322	0.0422626	0	0	0	0.066461	0	0	0.0198691
HSPG2	chr1;chr1;chr1;chr1;chr1;chr1;chr1;chr1;chr1;chr1;chr1;chr1;chr1;chr1;chr1;chr1;chr1;chr1;chr1;chr1;chr1;chr1;chr1;chr1;chr1;chr1;chr1;chr1;chr1;chr1;chr1;chr1;chr1;chr1;chr1;chr1;chr1;chr1;chr1;chr1;chr1;chr1;chr1;chr1;chr1;chr1;chr1;chr1;chr1;chr1;chr1;chr1;chr1;chr1;chr1;chr1;chr1;chr1;chr1;chr1;chr1;chr1;chr1;chr1;chr1;chr1;chr1;chr1;chr1;chr1;chr1;chr1;chr1;chr1;chr1;chr1;chr1;chr1;chr1;chr1…	21822244;21822245;21823301;21823616;21823616;21823616;21824121;21824121;21824306;21824306;21824537;21824537;21824704;21824704;21827863;21827863;21828030;21828030;21828255;21828255;21828835;21828835;21829383;21829383;21829993;21829993;21830982;21830982;21831215;21831215;21831463;21831463;21831652;21831652;21832495;21832495;21832875;21833116;21833268;21833268;21833467;21833467;21833467;21833816;218…	21823488;21823488;21823488;21824266;21823719;21823719;21824204;21824204;21824376;21824376;21824615;21824615;21824779;21824779;21827919;21827919;21828152;21828152;21828426;21828426;21829079;21829079;21830713;21829604;21830091;21830091;21831090;21831090;21831324;21831324;21831562;21831562;21831796;21831796;21832606;21832606;21832892;21833384;21833384;21833384;21833614;21833577;21833614;21833925;218…	-;-;-;-;-;-;-;-;-;-;-;-;-;-;-;-;-;-;-;-;-;-;-;-;-;-;-;-;-;-;-;-;-;-;-;-;-;-;-;-;-;-;-;-;-;-;-;-;-;-;-;-;-;-;-;-;-;-;-;-;-;-;-;-;-;-;-;-;-;-;-;-;-;-;-;-;-;-;-;-;-;-;-;-;-;-;-;-;-;-;-;-;-;-;-;-;-;-;-;-;-;-;-;-;-;-;-;-;-;-;-;-;-;-;-;-;-;-;-;-;-;-;-;-;-;-;-;-;-;-;-;-;-;-;-;-;-;-;-;-;-;-;-;-;-;-;-;-;-;-;-;-;-;-;-;-;-;-;-;-;-;-;-;-;-;-;-;-;-;-	18118	1	0	1	2	0	1	0	1	0	0	0.0572354	0	0.0327322	0.0845251	0	0.0436104	0	0.066461	0	0	0.0284564
AL590556.1	chr1	21908098	21908580	+	483	0	0	0	1	0	0	1	1	0	0	0	0	0	0.0422626	0	0	0.0592671	0.066461	0	0	0.0167991
AL590556.2	chr1;chr1;chr1	21950679;21950735;21956682	21951650;21951578;21956871	-;-;-	1162	0	0	0	0	0	0	0	0	0	0	0	0	0	0	0	0	0	0	0	0	0
CELA3B	chr1;chr1;chr1;chr1;chr1;chr1;chr1;chr1;chr1;chr1;chr1;chr1;chr1;chr1;chr1;chr1;chr1;chr1;chr1;chr1;chr1;chr1	21977022;21977893;21978369;21978369;21980824;21980824;21981038;21981038;21981102;21983694;21983694;21983694;21984189;21984189;21984266;21986531;21986531;21986531;21986964;21989262;21989262;21998151	21977082;21977986;21978454;21978454;21980921;21980921;21981172;21981172;21981172;21983777;21983830;21983830;21984331;21984331;21984331;21986683;21986683;21986683;21987011;21989354;21989354;21998642	+;+;+;+;+;+;+;+;+;+;+;+;+;+;+;+;+;+;+;+;+;+	1540	0	0	0	0	0	0	0	0	0	0	0	0	0	0	0	0	0	0	0	0	0
AL590556.3	chr1;chr1;chr1;chr1;chr1;chr1;chr1;chr1;chr1;chr1;chr1;chr1;chr1	21983606;21984189;21986531;22005305;22005447;22005662;22007373;22009705;22009705;22025292;22025292;22030280;22030280	21983830;21984331;21986683;22005544;22005544;22005796;22007515;22009857;22009857;22025372;22025372;22030617;22030617	+;+;+;+;+;+;+;+;+;+;+;+;+	1611	65	47	10	24	32	22	11	9	20	12	3.7203	2.26555	0.327322	1.0143	1.92254	0.959428	0.651938	0.598149	0.974843	0.737559	1.31719
RN7SL386P	chr1	21987481	21987777	+	297	0	0	0	0	0	0	0	0	0	0	0	0	0	0	0	0	0	0	0	0	0
RNU6-1022P	chr1	21987816	21987919	+	104	0	0	0	0	0	0	0	0	0	0	0	0	0	0	0	0	0	0	0	0	0
CELA3A	chr1;chr1;chr1;chr1;chr1;chr1;chr1;chr1;chr1;chr1;chr1;chr1;chr1;chr1;chr1;chr1	22001657;22001660;22003003;22003003;22005447;22005447;22005662;22005662;22006878;22007373;22007450;22009705;22009705;22010138;22012450;22012450	22001717;22001717;22003088;22003088;22005544;22005544;22006068;22005796;22007014;22007515;22007515;22009857;22009857;22010185;22012539;22012542	+;+;+;+;+;+;+;+;+;+;+;+;+;+;+;+	1226	0	0	0	0	0	0	0	0	0	0	0	0	0	0	0	0	0	0	0	0	0
RN7SL186P	chr1	22010650	22010946	+	297	0	0	0	0	0	0	0	0	0	0	0	0	0	0	0	0	0	0	0	0	0
RNU6-776P	chr1	22010985	22011088	+	104	0	0	0	0	0	0	0	0	0	0	0	0	0	0	0	0	0	0	0	0	0
LINC01635	chr1;chr1;chr1;chr1;chr1;chr1;chr1;chr1;chr1;chr1;chr1;chr1;chr1;chr1	22023990;22023990;22023993;22023994;22023994;22023994;22024806;22024806;22024806;22024806;22025060;22025060;22025060;22025964	22024445;22024445;22025462;22024445;22024445;22024445;22025483;22024966;22024966;22024955;22025481;22025492;22025477;22026048	-;-;-;-;-;-;-;-;-;-;-;-;-;-	1588	2	3	0	1	0	1	1	0	2	2	0.114471	0.144609	0	0.0422626	0	0.0436104	0.0592671	0	0.0974843	0.122927	0.0624631
LINC00339	chr1;chr1;chr1;chr1;chr1;chr1;chr1;chr1;chr1;chr1;chr1;chr1;chr1;chr1;chr1;chr1;chr1;chr1;chr1;chr1;chr1;chr1;chr1;chr1;chr1;chr1;chr1;chr1;chr1;chr1;chr1;chr1;chr1;chr1;chr1	22024558;22025188;22025292;22025493;22025498;22025511;22025511;22025511;22025511;22025522;22025532;22025538;22025553;22027414;22027414;22027414;22027414;22027414;22027682;22028528;22030280;22030280;22030280;22030280;22030280;22030280;22030280;22030280;22030280;22030280;22030280;22030280;22030656;22030694;22030947	22024936;22025372;22025372;22025945;22025945;22025643;22026119;22025639;22025639;22025643;22025643;22026649;22025639;22028379;22027534;22027534;22027534;22027534;22027780;22028660;22031223;22030617;22030617;22031223;22030374;22030800;22031219;22030617;22030617;22031223;22031223;22031023;22030691;22030942;22031126	+;+;+;+;+;+;+;+;+;+;+;+;+;+;+;+;+;+;+;+;+;+;+;+;+;+;+;+;+;+;+;+;+;+;+	3764	118	96	28	40	58	42	31	25	52	23	6.75378	4.6275	0.916502	1.6905	3.4846	1.83164	1.83728	1.66153	2.53459	1.41366	2.67516
CDC42	chr1;chr1;chr1;chr1;chr1;chr1;chr1;chr1;chr1;chr1;chr1;chr1;chr1;chr1;chr1;chr1;chr1;chr1;chr1;chr1;chr1;chr1;chr1;chr1;chr1;chr1;chr1;chr1;chr1;chr1;chr1;chr1;chr1;chr1;chr1;chr1;chr1;chr1;chr1;chr1;chr1;chr1;chr1;chr1;chr1;chr1;chr1;chr1;chr1;chr1;chr1;chr1;chr1;chr1;chr1;chr1;chr1;chr1;chr1;chr1;chr1;chr1;chr1;chr1;chr1;chr1;chr1	22025511;22052627;22052668;22052707;22052709;22052709;22052710;22052712;22052717;22053297;22053486;22055674;22069221;22074094;22078429;22078429;22078429;22078429;22078429;22078429;22078429;22078429;22078429;22078429;22078429;22078706;22078747;22081722;22081722;22081722;22081722;22081722;22081722;22081722;22081722;22081722;22081722;22081722;22086439;22086439;22086439;22086439;22086439;22086439;220…	22025639;22052868;22052742;22052742;22052742;22052742;22052742;22052742;22052742;22053433;22054316;22055802;22069318;22074219;22078583;22078583;22078583;22078583;22078583;22078583;22078583;22078583;22078583;22078583;22078583;22078881;22078881;22081794;22081794;22081794;22081794;22081794;22081794;22081794;22081794;22081794;22081794;22081794;22086548;22086548;22086548;22086548;22086548;22086548;220…	+;+;+;+;+;+;+;+;+;+;+;+;+;+;+;+;+;+;+;+;+;+;+;+;+;+;+;+;+;+;+;+;+;+;+;+;+;+;+;+;+;+;+;+;+;+;+;+;+;+;+;+;+;+;+;+;+;+;+;+;+;+;+;+;+;+;+	16278	3591	4725	6931	5374	3464	5497	2862	3350	5936	2851	205.532	227.76	226.867	227.119	208.114	239.726	169.622	222.644	289.334	175.232	219.195
CDC42-AS1	chr1;chr1;chr1	22028317;22029801;22052787	22028682;22031867;22052927	-;-;-	2574	110	85	19	36	56	36	27	22	43	21	6.2959	4.09727	0.621912	1.52145	3.36444	1.56997	1.60021	1.46214	2.09591	1.29073	2.39199
AL031281.1	chr1	22030527	22030748	+	222	54	43	10	13	25	16	14	6	19	6	3.09071	2.07273	0.327322	0.549413	1.50198	0.697766	0.82974	0.398766	0.926101	0.36878	1.07633
CDC42-IT1	chr1;chr1	22059197;22063998	22059686;22064199	+;+	692	0	4	1	6	0	2	0	0	0	0	0	0.192812	0.0327322	0.253575	0	0.0872207	0	0	0	0	0.0566341
MPHOSPH6P1	chr1	22068340	22068827	-	488	0	0	0	1	0	0	0	0	0	0	0	0	0	0.0422626	0	0	0	0	0	0	0.00422626
WNT4	chr1;chr1;chr1;chr1;chr1;chr1;chr1;chr1;chr1;chr1	22117313;22121211;22121445;22127038;22127474;22129616;22129616;22129616;22142846;22143732	22120517;22121353;22121576;22127481;22127481;22129851;22129851;22129851;22143097;22143969	-;-;-;-;-;-;-;-;-;-	4650	1	0	1	8	0	0	0	0	1	0	0.0572354	0	0.0327322	0.338101	0	0	0	0	0.0487422	0	0.047681
AL445253.1	chr1;chr1;chr1;chr1;chr1	22142850;22154903;22155797;22156437;22156976	22142904;22155024;22155903;22156537;22157401	+;+;+;+;+	811	0	0	2	0	0	0	0	0	1	0	0	0	0.0654644	0	0	0	0	0	0.0487422	0	0.0114207
MIR4418	chr1	22266239	22266300	+	62	0	0	0	0	0	0	0	0	0	0	0	0	0	0	0	0	0	0	0	0	0
PPIAP34	chr1	22322840	22323331	-	492	0	0	0	0	0	0	0	1	0	0	0	0	0	0	0	0	0	0.066461	0	0	0.0066461
AL591122.1	chr1	22364630	22366482	-	1853	0	0	0	0	0	0	0	0	0	0	0	0	0	0	0	0	0	0	0	0	0
ZBTB40	chr1;chr1;chr1;chr1;chr1;chr1;chr1;chr1;chr1;chr1;chr1;chr1;chr1;chr1;chr1;chr1;chr1;chr1;chr1;chr1;chr1;chr1;chr1;chr1;chr1;chr1;chr1;chr1;chr1;chr1;chr1;chr1;chr1;chr1;chr1;chr1;chr1;chr1;chr1;chr1;chr1;chr1;chr1;chr1;chr1;chr1;chr1;chr1;chr1;chr1;chr1;chr1;chr1;chr1;chr1;chr1;chr1;chr1;chr1;chr1;chr1;chr1;chr1;chr1;chr1;chr1;chr1;chr1;chr1	22428838;22451851;22451851;22451851;22451867;22452659;22452659;22489880;22489880;22489880;22489880;22489880;22491400;22491400;22491400;22491400;22491400;22501492;22501492;22501492;22502299;22502299;22502299;22506049;22506049;22506049;22506049;22506049;22508001;22508001;22508001;22508001;22508530;22508530;22508530;22508530;22509100;22509100;22509100;22509100;22511179;22511179;22511179;22511179;225…	22429014;22452004;22452004;22452004;22452004;22452946;22452946;22490645;22490645;22490645;22490645;22490645;22491533;22491533;22491533;22491533;22491533;22501684;22501684;22501684;22502441;22502441;22502441;22506241;22506241;22506241;22506241;22506241;22508137;22508137;22508137;22508137;22508731;22508731;22508731;22508731;22509233;22509233;22509233;22509233;22511347;22511347;22511347;22511347;225…	+;+;+;+;+;+;+;+;+;+;+;+;+;+;+;+;+;+;+;+;+;+;+;+;+;+;+;+;+;+;+;+;+;+;+;+;+;+;+;+;+;+;+;+;+;+;+;+;+;+;+;+;+;+;+;+;+;+;+;+;+;+;+;+;+;+;+;+;+	9169	112	136	167	90	129	168	79	67	109	46	6.41037	6.55562	5.46628	3.80363	7.75022	7.32654	4.6821	4.45289	5.3129	2.82731	5.45879
ZBTB40-IT1	chr1;chr1	22517474;22519606	22517643;22519708	+;+	273	0	0	0	0	0	0	0	0	0	0	0	0	0	0	0	0	0	0	0	0	0
EPHA8	chr1;chr1;chr1;chr1;chr1;chr1;chr1;chr1;chr1;chr1;chr1;chr1;chr1;chr1;chr1;chr1;chr1;chr1;chr1;chr1;chr1;chr1	22563489;22563564;22569289;22569289;22576217;22576217;22586480;22586480;22588871;22588871;22593326;22593524;22595230;22596106;22597312;22597676;22598151;22598838;22600661;22600898;22601300;22601627	22563729;22563729;22569353;22569353;22576880;22576880;22586635;22586635;22589621;22589206;22593450;22593686;22595323;22596173;22597476;22597861;22598212;22599047;22600810;22601088;22601473;22603595	+;+;+;+;+;+;+;+;+;+;+;+;+;+;+;+;+;+;+;+;+;+	5434	0	0	1	1	0	0	0	0	0	0	0	0	0.0327322	0.0422626	0	0	0	0	0	0	0.00749948
MIR6127	chr1	22633258	22633366	-	109	0	0	0	0	0	0	0	0	0	0	0	0	0	0	0	0	0	0	0	0	0
C1QA	chr1;chr1;chr1;chr1;chr1;chr1;chr1;chr1	22636628;22636762;22637580;22637610;22637610;22638833;22638833;22638833	22636702;22636860;22637779;22637779;22637779;22639331;22639608;22639678	+;+;+;+;+;+;+;+	1220	9447	11713	7447	24429	3875	11451	4337	10533	6489	11326	540.703	564.603	243.757	1032.43	232.807	499.382	257.041	700.034	316.288	696.133	508.318
C1QC	chr1;chr1;chr1;chr1;chr1;chr1;chr1;chr1;chr1	22643633;22643633;22643653;22644011;22644011;22644011;22647227;22647227;22647227	22643714;22643737;22643886;22644204;22644204;22644204;22648110;22647887;22648108	+;+;+;+;+;+;+;+;+	1332	12030	22417	13951	35251	6192	19754	5721	14997	10671	18084	688.542	1080.57	456.647	1489.8	372.011	861.479	339.067	996.716	520.128	1111.5	791.646
C1QB	chr1;chr1;chr1;chr1;chr1;chr1;chr1;chr1;chr1;chr1;chr1;chr1;chr1	22652762;22653189;22653189;22653236;22654008;22659440;22659440;22659440;22659440;22660812;22660812;22660812;22660812	22652955;22653303;22653303;22653303;22654160;22659643;22659643;22659643;22659643;22661637;22661536;22661316;22661090	+;+;+;+;+;+;+;+;+;+;+;+;+	1492	5499	6751	9245	20503	3225	7618	3213	6863	4600	7710	314.738	325.419	302.609	866.509	193.756	332.224	190.425	456.122	224.214	473.882	367.99
EPHB2	chr1;chr1;chr1;chr1;chr1;chr1;chr1;chr1;chr1;chr1;chr1;chr1;chr1;chr1;chr1;chr1;chr1;chr1;chr1;chr1;chr1;chr1;chr1;chr1;chr1;chr1;chr1;chr1;chr1;chr1;chr1;chr1;chr1;chr1;chr1;chr1;chr1;chr1;chr1;chr1;chr1;chr1;chr1;chr1;chr1;chr1;chr1;chr1;chr1;chr1;chr1;chr1;chr1;chr1;chr1;chr1;chr1;chr1;chr1;chr1;chr1;chr1;chr1;chr1;chr1;chr1;chr1;chr1;chr1;chr1;chr1;chr1;chr1;chr1;chr1;chr1;chr1;chr1;chr1;chr1	22710839;22710965;22710965;22710970;22775178;22781421;22781421;22781421;22781421;22781421;22784392;22784392;22784392;22784392;22784392;22800240;22863037;22863037;22863037;22863037;22863037;22863037;22864877;22864877;22864877;22864877;22864877;22864877;22865159;22882359;22882359;22882359;22882359;22882359;22882359;22882359;22891129;22892881;22892884;22892884;22892884;22892884;22895472;22895472;228…	22711043;22711043;22711043;22711043;22775244;22781485;22781485;22781485;22781485;22781485;22785076;22785076;22785076;22785076;22785076;22800291;22863192;22863192;22863192;22863192;22863192;22863192;22865212;22865212;22865212;22865212;22865212;22865212;22865212;22882840;22882483;22882483;22882483;22882483;22882483;22882483;22891265;22893046;22893046;22893046;22893046;22893046;22895580;22895580;228…	+;+;+;+;+;+;+;+;+;+;+;+;+;+;+;+;+;+;+;+;+;+;+;+;+;+;+;+;+;+;+;+;+;+;+;+;+;+;+;+;+;+;+;+;+;+;+;+;+;+;+;+;+;+;+;+;+;+;+;+;+;+;+;+;+;+;+;+;+;+;+;+;+;+;+;+;+;+;+;+	12516	61	120	90	156	16	30	8	16	73	100	3.49136	5.78437	2.9459	6.59296	0.961268	1.30831	0.474137	1.06338	3.55818	6.14633	3.23262
MIR4684	chr1	22719517	22719598	+	82	0	0	0	0	0	0	0	0	0	0	0	0	0	0	0	0	0	0	0	0	0
AL512444.1	chr1;chr1	22835713;22836669	22836011;22836849	-;-	480	0	0	0	0	0	0	0	0	0	0	0	0	0	0	0	0	0	0	0	0	0
MIR4253	chr1	22863159	22863226	-	68	3	2	2	1	0	1	0	0	2	1	0.171706	0.0964062	0.0654644	0.0422626	0	0.0436104	0	0	0.0974843	0.0614633	0.0578398
LACTBL1	chr1;chr1;chr1;chr1;chr1;chr1;chr1;chr1;chr1;chr1;chr1;chr1	22953043;22953049;22955321;22955321;22958685;22958685;22958762;22959942;22959942;22963107;22963107;22965290	22954024;22954024;22955426;22955426;22958713;22958920;22958920;22960099;22960099;22963216;22963178;22965338	-;-;-;-;-;-;-;-;-;-;-;-	1641	0	0	0	0	0	0	0	0	0	0	0	0	0	0	0	0	0	0	0	0	0
TEX46	chr1;chr1;chr1;chr1;chr1;chr1;chr1	23010834;23010834;23010835;23013883;23013883;23013883;23015772	23011101;23011200;23011101;23014094;23014045;23014024;23015852	-;-;-;-;-;-;-	660	0	0	1	0	0	0	0	0	0	0	0	0	0.0327322	0	0	0	0	0	0	0	0.00327322
KDM1A	chr1;chr1;chr1;chr1;chr1;chr1;chr1;chr1;chr1;chr1;chr1;chr1;chr1;chr1;chr1;chr1;chr1;chr1;chr1;chr1;chr1;chr1;chr1;chr1;chr1;chr1;chr1;chr1;chr1;chr1;chr1;chr1;chr1;chr1;chr1;chr1;chr1;chr1;chr1;chr1;chr1;chr1;chr1;chr1;chr1;chr1;chr1;chr1;chr1;chr1;chr1;chr1;chr1;chr1;chr1;chr1;chr1;chr1;chr1;chr1;chr1;chr1;chr1;chr1;chr1;chr1;chr1;chr1;chr1	23019443;23019448;23019468;23030469;23030469;23030469;23044427;23050387;23050387;23050387;23050425;23053761;23053761;23053761;23053761;23055069;23055069;23055069;23055069;23055932;23055932;23055932;23057484;23057484;23057484;23059073;23059073;23059073;23066060;23068539;23068539;23068539;23069061;23069061;23069061;23071225;23071225;23071225;23072124;23072124;23072124;23073274;23073292;23073292;230…	23019947;23019947;23019947;23030634;23030634;23030634;23044486;23050520;23050520;23050520;23050520;23053839;23053839;23053839;23053839;23055418;23055161;23055161;23055161;23056038;23056038;23056038;23057565;23057565;23057565;23059167;23059167;23059167;23066071;23068681;23068681;23068681;23069151;23069151;23069151;23071359;23071359;23071359;23072197;23072197;23072197;23073403;23073403;23073403;230…	+;+;+;+;+;+;+;+;+;+;+;+;+;+;+;+;+;+;+;+;+;+;+;+;+;+;+;+;+;+;+;+;+;+;+;+;+;+;+;+;+;+;+;+;+;+;+;+;+;+;+;+;+;+;+;+;+;+;+;+;+;+;+;+;+;+;+;+;+	5440	187	270	263	203	241	476	128	157	131	86	10.703	13.0148	8.60857	8.5793	14.4791	20.7585	7.58619	10.4344	6.38522	5.28584	10.5835
AL031428.1	chr1;chr1	23020147;23087798	23020551;23088058	-;-	666	3	3	8	2	4	14	3	3	2	3	0.171706	0.144609	0.261858	0.0845251	0.240317	0.610545	0.177801	0.199383	0.0974843	0.18439	0.217262
MIR3115	chr1	23044305	23044372	+	68	0	0	0	0	0	0	0	0	0	0	0	0	0	0	0	0	0	0	0	0	0
AL031428.2	chr1	23057858	23057934	-	77	0	0	0	0	0	0	0	0	0	0	0	0	0	0	0	0	0	0	0	0	0
LUZP1	chr1;chr1;chr1;chr1;chr1;chr1;chr1;chr1;chr1;chr1;chr1;chr1;chr1;chr1;chr1;chr1;chr1;chr1;chr1;chr1	23084023;23084030;23090427;23091190;23091190;23091190;23093443;23094155;23109022;23109022;23109022;23109022;23109585;23109585;23133465;23168766;23168766;23168766;23168766;23177491	23089053;23089053;23090898;23094380;23094380;23094380;23094380;23094380;23109127;23109127;23109127;23109127;23109650;23109650;23133679;23168845;23168817;23169024;23168858;23177808	-;-;-;-;-;-;-;-;-;-;-;-;-;-;-;-;-;-;-;-	9658	115	196	170	263	108	277	105	128	104	138	6.58207	9.44781	5.56447	11.1151	6.48856	12.0801	6.22305	8.50701	5.06919	8.48193	7.95592
AL161672.1	chr1	23140325	23141142	+	818	0	0	0	0	0	0	0	0	0	0	0	0	0	0	0	0	0	0	0	0	0
RNU6-514P	chr1	23162704	23162810	+	107	0	0	0	0	0	0	0	0	0	0	0	0	0	0	0	0	0	0	0	0	0
RNU6-135P	chr1	23163953	23164053	+	101	0	0	0	0	0	0	0	0	0	0	0	0	0	0	0	0	0	0	0	0	0
HTR1D	chr1	23191895	23194729	-	2835	0	0	0	0	0	0	0	0	0	0	0	0	0	0	0	0	0	0	0	0	0
AL109936.2	chr1	23244765	23245224	+	460	0	0	0	0	0	0	0	0	0	0	0	0	0	0	0	0	0	0	0	0	0
LINC01355	chr1;chr1;chr1;chr1;chr1;chr1;chr1;chr1;chr1;chr1;chr1;chr1	23281307;23281308;23281309;23281309;23281332;23283995;23283995;23283995;23283995;23284356;23285110;23285110	23283113;23283113;23283113;23286752;23283113;23287439;23284484;23287488;23285743;23284410;23285454;23286545	-;-;-;-;-;-;-;-;-;-;-;-	6182	1	32	9	18	6	19	4	5	11	5	0.0572354	1.5425	0.29459	0.760726	0.360475	0.828597	0.237068	0.332305	0.536164	0.307316	0.525698
AL109936.8	chr1;chr1	23297797;23302344	23297877;23302866	+;+	604	1	1	2	2	0	0	0	0	0	1	0.0572354	0.0482031	0.0654644	0.0845251	0	0	0	0	0	0.0614633	0.0316891
HNRNPR	chr1;chr1;chr1;chr1;chr1;chr1;chr1;chr1;chr1;chr1;chr1;chr1;chr1;chr1;chr1;chr1;chr1;chr1;chr1;chr1;chr1;chr1;chr1;chr1;chr1;chr1;chr1;chr1;chr1;chr1;chr1;chr1;chr1;chr1;chr1;chr1;chr1;chr1;chr1;chr1;chr1;chr1;chr1;chr1;chr1;chr1;chr1;chr1;chr1;chr1;chr1;chr1;chr1;chr1;chr1;chr1;chr1;chr1;chr1;chr1;chr1;chr1;chr1;chr1;chr1;chr1;chr1;chr1;chr1;chr1;chr1;chr1;chr1;chr1;chr1;chr1;chr1;chr1;chr1;chr1…	23303771;23303963;23304688;23304688;23306412;23306412;23309783;23309784;23309786;23310333;23310454;23310828;23311201;23311201;23311201;23311201;23311201;23311201;23311201;23311201;23311662;23313553;23313553;23313553;23313553;23313553;23313553;23313553;23313553;23313599;23318483;23318483;23318483;23318483;23318483;23318483;23318483;23318483;23318483;23321528;23321528;23321528;23321528;23321528;233…	23304106;23304106;23311066;23311066;23306503;23306632;23311066;23311066;23311066;23311066;23311066;23311066;23311322;23311322;23311322;23311322;23311322;23311322;23311322;23311322;23311893;23313702;23313702;23313702;23313702;23313702;23313702;23313702;23313601;23313702;23318688;23318688;23318688;23318688;23318688;23318688;23318697;23318697;23318688;23321663;23321663;23321663;23321663;23321663;233…	-;-;-;-;-;-;-;-;-;-;-;-;-;-;-;-;-;-;-;-;-;-;-;-;-;-;-;-;-;-;-;-;-;-;-;-;-;-;-;-;-;-;-;-;-;-;-;-;-;-;-;-;-;-;-;-;-;-;-;-;-;-;-;-;-;-;-;-;-;-;-;-;-;-;-;-;-;-;-;-;-;-;-;-;-;-;-;-;-;-	8676	1707	2051	2846	973	2244	2480	1482	1261	2173	1046	97.7009	98.8646	93.1558	41.1215	134.818	108.154	87.8339	83.8073	105.917	64.2906	91.5663
ZNF436	chr1;chr1;chr1;chr1;chr1;chr1;chr1	23359448;23359975;23367042;23367042;23367973;23367973;23369366	23363221;23363221;23367168;23367168;23368386;23368065;23369836	-;-;-;-;-;-;-	4786	109	163	98	37	116	104	58	38	101	32	6.23866	7.85711	3.20776	1.56372	6.96919	4.53548	3.43749	2.52552	4.92296	1.96683	4.32247
ZNF436-AS1	chr1;chr1;chr1;chr1;chr1;chr1;chr1;chr1;chr1;chr1;chr1;chr1;chr1;chr1;chr1	23368997;23369199;23369218;23369236;23369238;23369250;23371139;23371139;23371139;23371139;23371139;23371144;23371474;23371513;23371513	23369029;23369324;23369513;23371782;23369324;23369513;23371209;23371839;23371512;23371602;23371209;23371209;23371783;23371783;23371783	+;+;+;+;+;+;+;+;+;+;+;+;+;+;+	2674	7	21	3	1	7	6	4	7	5	2	0.400648	1.01227	0.0981966	0.0422626	0.420555	0.261662	0.237068	0.465227	0.243711	0.122927	0.330452
AL109936.1	chr1	23370254	23370346	+	93	0	1	0	0	0	0	0	0	1	0	0	0.0482031	0	0	0	0	0	0	0.0487422	0	0.00969453
AL109936.3	chr1	23378380	23379029	-	650	0	0	0	0	0	0	1	0	0	0	0	0	0	0	0	0	0.0592671	0	0	0	0.00592671
TCEA3	chr1;chr1;chr1;chr1;chr1;chr1;chr1;chr1;chr1;chr1;chr1;chr1;chr1;chr1;chr1;chr1;chr1;chr1;chr1;chr1;chr1;chr1;chr1;chr1;chr1;chr1;chr1;chr1;chr1;chr1;chr1;chr1;chr1;chr1;chr1;chr1;chr1;chr1;chr1	23380909;23383433;23384346;23384346;23387273;23387273;23393879;23393879;23397545;23397545;23397792;23397792;23403481;23404069;23408560;23408664;23408664;23408664;23408664;23417249;23417249;23417249;23417249;23417249;23417345;23417904;23417904;23417904;23417904;23417904;23417904;23419077;23419077;23419077;23419077;23419077;23424565;23424565;23424565	23381474;23384068;23384417;23384417;23387419;23387419;23394033;23394033;23397601;23397601;23397955;23397955;23404160;23404160;23408726;23408726;23408726;23408726;23408726;23417390;23417390;23417390;23417390;23417390;23417390;23418298;23418009;23418009;23418009;23418009;23418009;23419236;23419386;23419139;23419139;23419139;23424707;23424618;23424748	-;-;-;-;-;-;-;-;-;-;-;-;-;-;-;-;-;-;-;-;-;-;-;-;-;-;-;-;-;-;-;-;-;-;-;-;-;-;-	3675	0	0	0	0	1	0	0	0	0	0	0	0	0	0	0.0600792	0	0	0	0	0	0.00600792
AL357134.1	chr1;chr1;chr1	23410832;23411463;23412102	23411128;23411546;23412146	+;+;+	426	0	0	0	0	0	0	0	0	0	0	0	0	0	0	0	0	0	0	0	0	0
ASAP3	chr1;chr1;chr1;chr1;chr1;chr1;chr1;chr1;chr1;chr1;chr1;chr1;chr1;chr1;chr1;chr1;chr1;chr1;chr1;chr1;chr1;chr1;chr1;chr1;chr1;chr1;chr1;chr1;chr1;chr1;chr1;chr1;chr1;chr1;chr1;chr1;chr1;chr1;chr1;chr1;chr1;chr1;chr1;chr1;chr1;chr1;chr1;chr1;chr1;chr1;chr1;chr1;chr1;chr1;chr1;chr1;chr1;chr1;chr1;chr1;chr1;chr1;chr1;chr1;chr1;chr1;chr1;chr1;chr1;chr1;chr1;chr1;chr1;chr1;chr1;chr1;chr1;chr1;chr1;chr1…	23428563;23428563;23428563;23429532;23429627;23429722;23431035;23431035;23431035;23431035;23431035;23431035;23431696;23431696;23431696;23431696;23431696;23431696;23433077;23433077;23433077;23433077;23433158;23433203;23433362;23433425;23433425;23433425;23433425;23433425;23433626;23433626;23433626;23433626;23433626;23434254;23434254;23434254;23434254;23434254;23434533;23434533;23434533;23434533;234…	23429930;23429930;23429930;23429930;23429930;23429930;23431125;23431125;23431125;23431125;23431125;23431125;23431918;23431918;23431918;23431823;23431918;23431918;23433272;23433272;23433272;23433272;23433272;23433272;23433532;23433532;23433532;23433532;23433532;23433532;23433693;23433693;23433693;23433693;23433693;23434369;23434369;23434369;23434369;23434369;23434618;23434618;23434618;23434618;234…	-;-;-;-;-;-;-;-;-;-;-;-;-;-;-;-;-;-;-;-;-;-;-;-;-;-;-;-;-;-;-;-;-;-;-;-;-;-;-;-;-;-;-;-;-;-;-;-;-;-;-;-;-;-;-;-;-;-;-;-;-;-;-;-;-;-;-;-;-;-;-;-;-;-;-;-;-;-;-;-;-;-;-;-;-;-;-;-;-;-;-;-;-;-;-;-;-;-;-;-;-;-;-;-;-;-;-;-;-;-;-;-;-;-;-;-;-;-;-;-;-;-;-;-;-;-;-;-;-;-;-;-;-;-;-;-;-	4988	4	6	3	2	0	2	1	0	5	1	0.228942	0.289219	0.0981966	0.0845251	0	0.0872207	0.0592671	0	0.243711	0.0614633	0.115254
E2F2	chr1;chr1;chr1;chr1;chr1;chr1;chr1;chr1;chr1	23506438;23516335;23516359;23519016;23519016;23520913;23521837;23524383;23530542	23510148;23516527;23516527;23519130;23519396;23521071;23522056;23524488;23531233	-;-;-;-;-;-;-;-;-	5462	37	44	0	6	2	19	1	7	3	11	2.11771	2.12094	0	0.253575	0.120158	0.828597	0.0592671	0.465227	0.146227	0.676096	0.67878
AL021154.1	chr1;chr1	23549139;23550765	23549443;23550915	-;-	456	0	0	0	0	0	0	0	0	0	0	0	0	0	0	0	0	0	0	0	0	0
ID3	chr1;chr1;chr1;chr1;chr1;chr1;chr1	23557926;23557934;23558445;23558935;23558935;23559127;23559127	23558415;23558415;23559019;23559075;23559019;23559443;23559501	-;-;-;-;-;-;-	1496	2705	3533	131	93	837	2271	379	980	420	652	154.822	170.302	4.28792	3.93042	50.2863	99.0391	22.4622	65.1318	20.4717	40.0741	63.0807
AL450043.1	chr1;chr1;chr1;chr1	23576436;23585226;23585403;23593435	23577333;23585318;23585546;23593621	-;-;-;-	1322	0	1	0	0	0	0	0	0	0	0	0	0.0482031	0	0	0	0	0	0	0	0	0.00482031
MDS2	chr1;chr1;chr1;chr1;chr1;chr1;chr1;chr1;chr1;chr1;chr1;chr1;chr1;chr1;chr1;chr1;chr1	23581495;23592482;23626736;23627334;23627781;23628507;23628507;23629481;23629481;23639109;23639109;23639680;23639680;23639680;23640389;23640389;23640389	23581678;23592812;23627537;23627537;23627998;23628597;23628597;23629557;23629557;23639251;23639251;23639795;23639795;23639795;23640568;23640549;23640568	+;+;+;+;+;+;+;+;+;+;+;+;+;+;+;+;+	2142	0	0	1	1	0	0	1	0	0	0	0	0	0.0327322	0.0422626	0	0	0.0592671	0	0	0	0.0134262
AL451000.1	chr1;chr1;chr1;chr1;chr1;chr1;chr1	23670294;23670695;23670911;23676282;23676518;23677674;23680206	23670346;23670813;23671212;23676478;23676743;23677908;23680259	+;+;+;+;+;+;+	1186	0	0	0	0	0	0	0	0	0	0	0	0	0	0	0	0	0	0	0	0	0
RPL11	chr1;chr1;chr1;chr1;chr1;chr1;chr1;chr1;chr1;chr1;chr1;chr1;chr1;chr1;chr1;chr1;chr1;chr1;chr1;chr1;chr1;chr1;chr1;chr1;chr1;chr1;chr1;chr1;chr1;chr1;chr1;chr1	23691742;23691806;23691806;23691821;23692306;23692609;23692609;23692609;23692609;23692612;23693807;23693807;23693807;23693807;23693807;23693807;23694660;23694660;23694660;23694660;23694660;23694660;23695798;23695798;23695798;23695798;23695798;23696344;23696344;23696344;23696344;23696344	23691829;23691829;23691829;23692060;23692759;23692759;23692759;23692759;23692759;23692759;23693913;23693913;23693913;23693913;23693913;23693913;23694791;23694791;23694791;23695908;23694791;23694791;23695908;23695946;23695908;23695908;23695908;23696418;23696425;23696412;23696835;23696417	+;+;+;+;+;+;+;+;+;+;+;+;+;+;+;+;+;+;+;+;+;+;+;+;+;+;+;+;+;+;+;+	2659	1661	971	1002	3508	605	880	788	1256	1009	1236	95.068	46.8052	32.7977	148.257	36.3479	38.3771	46.7025	83.475	49.1808	75.9686	65.298
ELOA-AS1	chr1;chr1;chr1;chr1;chr1;chr1;chr1;chr1;chr1;chr1;chr1;chr1;chr1;chr1;chr1;chr1;chr1	23706901;23760382;23760521;23760813;23771611;23771702;23772111;23772111;23772111;23772111;23772111;23772268;23772268;23772272;23778199;23778199;23778199	23708261;23761151;23761151;23761151;23771883;23771883;23772694;23772166;23772166;23772166;23772166;23772397;23772426;23772426;23778283;23778287;23778296	-;-;-;-;-;-;-;-;-;-;-;-;-;-;-;-;-	3086	121	129	57	27	147	105	108	49	93	21	6.92549	6.2182	1.86574	1.14109	8.83165	4.57909	6.40085	3.25659	4.53302	1.29073	4.50424
ELOA	chr1;chr1;chr1;chr1;chr1;chr1;chr1;chr1;chr1;chr1;chr1;chr1;chr1;chr1;chr1;chr1;chr1;chr1;chr1;chr1;chr1;chr1;chr1;chr1;chr1;chr1;chr1;chr1;chr1;chr1;chr1;chr1;chr1;chr1;chr1;chr1;chr1	23743155;23743366;23743472;23744034;23749021;23749021;23749021;23749021;23749842;23749842;23749842;23749842;23750845;23750845;23750845;23750845;23752407;23752407;23752407;23754100;23754100;23754100;23754363;23754363;23754363;23755843;23755843;23755843;23756274;23756274;23756274;23756953;23756953;23756953;23759512;23759512;23759512	23743578;23743578;23743578;23744270;23749077;23749077;23749077;23749077;23749948;23749948;23749948;23749948;23750944;23752030;23752030;23752030;23752518;23752518;23752518;23754255;23754255;23754255;23754460;23754460;23754460;23756023;23756023;23756023;23756385;23756385;23756385;23757125;23757125;23757125;23759893;23762040;23762059	+;+;+;+;+;+;+;+;+;+;+;+;+;+;+;+;+;+;+;+;+;+;+;+;+;+;+;+;+;+;+;+;+;+;+;+;+	5391	926	1160	1281	669	1607	1724	1192	860	1029	372	53	55.9156	41.9299	28.2737	96.5473	75.1843	70.6464	57.1565	50.1557	22.8643	55.1674
PITHD1	chr1;chr1;chr1;chr1;chr1;chr1;chr1;chr1;chr1;chr1;chr1;chr1;chr1	23778418;23779357;23779438;23779864;23785192;23785675;23785675;23785675;23786315;23786315;23786315;23787275;23787275	23778713;23779941;23779481;23779941;23785311;23785779;23785779;23785779;23786378;23786423;23786423;23788232;23788232	+;+;+;+;+;+;+;+;+;+;+;+;+	2173	1209	974	217	188	202	298	144	182	410	213	69.1976	46.9498	7.10289	7.94536	12.136	12.9959	8.53446	12.0959	19.9843	13.0917	21.0034
LYPLA2	chr1;chr1;chr1;chr1;chr1;chr1;chr1;chr1;chr1;chr1;chr1;chr1;chr1;chr1;chr1;chr1;chr1;chr1;chr1;chr1;chr1;chr1;chr1;chr1;chr1;chr1;chr1;chr1;chr1;chr1;chr1;chr1;chr1;chr1;chr1;chr1;chr1;chr1;chr1;chr1;chr1;chr1;chr1;chr1;chr1;chr1;chr1;chr1;chr1;chr1;chr1;chr1;chr1;chr1;chr1;chr1;chr1;chr1;chr1;chr1;chr1;chr1;chr1;chr1;chr1;chr1;chr1;chr1;chr1;chr1;chr1;chr1;chr1;chr1;chr1;chr1	23791145;23791187;23791187;23791203;23791203;23791221;23791971;23791992;23792552;23792657;23792657;23792657;23792657;23792657;23792657;23792657;23793008;23793008;23793008;23793008;23793008;23793008;23793151;23793151;23793151;23793151;23793151;23793151;23793151;23793151;23793653;23793705;23793705;23793705;23793705;23793705;23793705;23793705;23793705;23793860;23793860;23793860;23793860;23793860;237…	23791250;23791250;23791250;23791250;23791250;23791250;23792017;23792017;23792760;23792760;23792760;23792760;23792760;23792760;23792760;23792760;23793039;23793039;23793039;23793039;23793039;23793039;23793216;23793216;23793216;23793216;23793216;23793216;23793216;23793216;23793752;23793752;23793752;23793752;23793752;23793752;23793752;23793752;23793752;23793907;23793930;23793930;23793930;23793930;237…	+;+;+;+;+;+;+;+;+;+;+;+;+;+;+;+;+;+;+;+;+;+;+;+;+;+;+;+;+;+;+;+;+;+;+;+;+;+;+;+;+;+;+;+;+;+;+;+;+;+;+;+;+;+;+;+;+;+;+;+;+;+;+;+;+;+;+;+;+;+;+;+;+;+;+;+	2021	1759	1263	709	760	623	741	434	489	838	536	100.677	60.8805	23.2071	32.1196	37.4294	32.3153	25.7219	32.4994	40.8459	32.9443	41.8641
GALE	chr1;chr1;chr1;chr1;chr1;chr1;chr1;chr1;chr1;chr1;chr1;chr1;chr1;chr1;chr1;chr1;chr1;chr1;chr1;chr1;chr1;chr1;chr1;chr1;chr1;chr1;chr1;chr1;chr1;chr1;chr1;chr1;chr1;chr1;chr1;chr1;chr1;chr1;chr1;chr1;chr1;chr1;chr1;chr1;chr1;chr1;chr1;chr1;chr1;chr1;chr1;chr1;chr1;chr1;chr1;chr1;chr1;chr1;chr1;chr1;chr1;chr1;chr1;chr1;chr1;chr1;chr1;chr1;chr1;chr1;chr1;chr1;chr1;chr1;chr1;chr1;chr1;chr1;chr1;chr1…	23795599;23795599;23795600;23795604;23795661;23796004;23796151;23796151;23796151;23796151;23796151;23796151;23796509;23796509;23796509;23796509;23796509;23796697;23796697;23796697;23796697;23796697;23796697;23796876;23796876;23796876;23796876;23796876;23796876;23796876;23796876;23797034;23797034;23797034;23797034;23797034;23797034;23797034;23797074;23797092;23797094;23797695;23797695;23797695;237…	23796007;23796007;23796007;23796007;23796007;23796782;23796265;23796265;23796265;23796265;23796265;23796265;23796586;23796782;23796586;23796586;23796586;23796782;23796782;23796782;23796782;23796782;23796782;23796942;23796942;23796942;23796942;23796942;23796942;23796942;23796942;23797147;23797147;23797069;23797147;23797147;23797147;23797147;23797147;23797147;23797147;23797871;23797871;23797871;237…	-;-;-;-;-;-;-;-;-;-;-;-;-;-;-;-;-;-;-;-;-;-;-;-;-;-;-;-;-;-;-;-;-;-;-;-;-;-;-;-;-;-;-;-;-;-;-;-;-;-;-;-;-;-;-;-;-;-;-;-;-;-;-;-;-;-;-;-;-;-;-;-;-;-;-;-;-;-;-;-;-;-;-;-;-;-;-;-;-;-;-;-;-;-;-;-;-;-;-;-;-;-;-;-;-	3955	2052	881	637	373	594	413	416	284	784	344	117.447	42.467	20.8504	15.7639	35.6871	18.0111	24.6551	18.8749	38.2139	21.1434	35.3114
HMGCL	chr1;chr1;chr1;chr1;chr1;chr1;chr1;chr1;chr1;chr1;chr1;chr1;chr1;chr1;chr1;chr1;chr1;chr1;chr1;chr1;chr1;chr1;chr1;chr1;chr1;chr1;chr1;chr1;chr1;chr1;chr1;chr1;chr1;chr1;chr1;chr1;chr1;chr1;chr1;chr1;chr1;chr1;chr1;chr1;chr1;chr1;chr1;chr1;chr1;chr1;chr1;chr1	23801885;23801887;23801887;23801910;23803588;23804400;23804400;23804400;23804400;23806700;23807154;23808135;23808135;23808135;23808135;23808135;23808135;23809287;23810736;23810736;23810736;23813832;23814190;23814190;23814190;23814190;23816366;23816675;23816675;23816675;23816675;23816675;23816675;23817476;23817476;23817476;23817476;23817476;23817476;23820510;23820510;23820510;23820510;23820510;238…	23802564;23802564;23802564;23802564;23804525;23804525;23804525;23804525;23804525;23807040;23807285;23808323;23808215;23808323;23808323;23808323;23808323;23810799;23810799;23810799;23810799;23814338;23814338;23814321;23814338;23814338;23816770;23816761;23816770;23816770;23816770;23816770;23816770;23817533;23817583;23817583;23817583;23817583;23817583;23820593;23820593;23820593;23820593;23820593;238…	-;-;-;-;-;-;-;-;-;-;-;-;-;-;-;-;-;-;-;-;-;-;-;-;-;-;-;-;-;-;-;-;-;-;-;-;-;-;-;-;-;-;-;-;-;-;-;-;-;-;-;-	5628	1800	1465	1163	1013	769	981	651	616	1285	637	103.024	70.6176	38.0675	42.812	46.2009	42.7818	38.5829	40.94	62.6337	39.1521	52.4812
FUCA1	chr1;chr1;chr1;chr1;chr1;chr1;chr1;chr1	23845077;23846074;23848649;23854360;23859798;23863134;23865491;23867898	23845855;23846173;23848839;23854560;23859903;23863271;23865625;23868294	-;-;-;-;-;-;-;-	2047	47084	61042	54677	24249	27580	29386	19181	17261	43919	22562	2694.87	2942.42	1789.7	1024.83	1656.99	1281.53	1136.8	1147.18	2140.71	1386.73	1720.18
CNR2	chr1;chr1	23870515;23913246	23875662;23913362	-;-	5265	3	6	4	3	3	8	5	4	1	1	0.171706	0.289219	0.130929	0.126788	0.180238	0.348883	0.296336	0.265844	0.0487422	0.0614633	0.192015
BTBD6P1	chr1	23901471	23902737	-	1267	0	0	0	0	0	0	0	1	0	1	0	0	0	0	0	0	0	0.066461	0	0.0614633	0.0127924
AL590609.2	chr1;chr1	23907111;23907747	23907181;23907885	+;+	210	0	0	0	0	0	0	0	0	0	0	0	0	0	0	0	0	0	0	0	0	0
MIR378F	chr1	23929070	23929147	+	78	0	0	0	0	0	0	0	0	0	0	0	0	0	0	0	0	0	0	0	0	0
H3P1	chr1	23949016	23949383	-	368	0	0	0	0	0	0	0	0	0	0	0	0	0	0	0	0	0	0	0	0	0
PNRC2	chr1;chr1;chr1;chr1;chr1;chr1;chr1;chr1;chr1;chr1;chr1;chr1;chr1;chr1;chr1	23956839;23956982;23959109;23959828;23959828;23960929;23960929;23960929;23960933;23960968;23961440;23961440;23961440;23961440;23961440	23956907;23957127;23959256;23959998;23959998;23961134;23961134;23961134;23961134;23961134;23963462;23961443;23963446;23961880;23961465	+;+;+;+;+;+;+;+;+;+;+;+;+;+;+	2763	570	742	2921	984	1155	1412	947	746	1588	851	32.6242	35.7667	95.6108	41.5864	69.3915	61.5778	56.126	49.5799	77.4026	52.3053	57.1971
SRSF10	chr1;chr1;chr1;chr1;chr1;chr1;chr1;chr1;chr1;chr1;chr1;chr1;chr1;chr1;chr1;chr1;chr1;chr1;chr1;chr1;chr1;chr1;chr1;chr1;chr1;chr1;chr1;chr1;chr1;chr1;chr1;chr1;chr1;chr1;chr1;chr1;chr1;chr1;chr1;chr1;chr1;chr1;chr1;chr1;chr1;chr1;chr1;chr1;chr1;chr1;chr1;chr1;chr1;chr1;chr1;chr1;chr1;chr1;chr1;chr1;chr1;chr1;chr1;chr1;chr1;chr1;chr1;chr1;chr1;chr1;chr1;chr1;chr1;chr1;chr1;chr1	23964347;23964804;23966445;23966445;23967173;23967301;23967307;23967618;23969083;23970379;23970975;23971339;23971369;23971573;23971573;23971573;23971573;23971573;23971573;23971573;23971573;23971573;23971573;23971850;23971850;23971850;23971850;23971850;23971850;23971850;23971850;23971850;23971850;23971850;23971850;23974974;23974974;23974974;23974974;23974974;23974974;23974974;23974974;23974974;239…	23971439;23967723;23967723;23967723;23967723;23967723;23967956;23967956;23971439;23971439;23971439;23972012;23971626;23971623;23971626;23971623;23971623;23971626;23971623;23971626;23971623;23971626;23971626;23972012;23972012;23972012;23972012;23972012;23972012;23972012;23972012;23972012;23972012;23972012;23972012;23975052;23975080;23977652;23975080;23975077;23975077;23975077;23975077;23975051;239…	-;-;-;-;-;-;-;-;-;-;-;-;-;-;-;-;-;-;-;-;-;-;-;-;-;-;-;-;-;-;-;-;-;-;-;-;-;-;-;-;-;-;-;-;-;-;-;-;-;-;-;-;-;-;-;-;-;-;-;-;-;-;-;-;-;-;-;-;-;-;-;-;-;-;-;-	11860	1555	1530	3329	1510	2505	2493	2048	1580	2235	1006	89.0011	73.7508	108.965	63.8165	150.499	108.721	121.379	105.008	108.939	61.8321	99.1911
AL590609.1	chr1;chr1	24007881;24008277	24007965;24008519	-;-	328	0	1	0	0	0	0	0	0	0	0	0	0.0482031	0	0	0	0	0	0	0	0	0.00482031
AL591178.1	chr1;chr1;chr1;chr1	24040835;24042277;24064047;24086750	24040942;24042345;24064273;24086799	+;+;+;+	454	0	0	0	0	0	0	1	0	0	0	0	0	0	0	0	0	0.0592671	0	0	0	0.00592671
MYOM3	chr1;chr1;chr1;chr1;chr1;chr1;chr1;chr1;chr1;chr1;chr1;chr1;chr1;chr1;chr1;chr1;chr1;chr1;chr1;chr1;chr1;chr1;chr1;chr1;chr1;chr1;chr1;chr1;chr1;chr1;chr1;chr1;chr1;chr1;chr1;chr1;chr1;chr1;chr1;chr1;chr1;chr1;chr1;chr1;chr1;chr1;chr1;chr1;chr1;chr1;chr1;chr1;chr1;chr1;chr1;chr1;chr1;chr1;chr1;chr1;chr1;chr1;chr1	24056035;24056041;24056096;24058924;24058924;24061060;24061060;24061273;24061273;24061946;24061946;24063126;24063126;24063492;24063492;24064072;24064072;24065891;24065891;24066107;24067021;24067970;24068223;24071117;24071969;24074160;24075319;24076159;24080016;24081330;24081549;24082001;24082593;24083946;24084468;24086644;24086644;24089538;24089538;24090065;24090065;24090797;24090797;24092174;240…	24057627;24057627;24056326;24058979;24058979;24061082;24061082;24061309;24061309;24062109;24062109;24063234;24063234;24063530;24063530;24064159;24064159;24066001;24066001;24066579;24067088;24068029;24068367;24071253;24072013;24074269;24075475;24076273;24080194;24081456;24084639;24082188;24082714;24084132;24084639;24086827;24086827;24089665;24089665;24090118;24090118;24090996;24090996;24092315;240…	-;-;-;-;-;-;-;-;-;-;-;-;-;-;-;-;-;-;-;-;-;-;-;-;-;-;-;-;-;-;-;-;-;-;-;-;-;-;-;-;-;-;-;-;-;-;-;-;-;-;-;-;-;-;-;-;-;-;-;-;-;-;-	9214	1	3	0	0	0	1	1	0	0	0	0.0572354	0.144609	0	0	0	0.0436104	0.0592671	0	0	0	0.0304722
MYOM3-AS1	chr1;chr1;chr1	24066774;24081750;24083275	24066842;24081850;24083565	+;+;+	461	0	0	0	0	0	0	0	0	0	0	0	0	0	0	0	0	0	0	0	0	0
IL22RA1	chr1;chr1;chr1;chr1;chr1;chr1;chr1	24119771;24123302;24128141;24134211;24137131;24138582;24143040	24121737;24123423;24128279;24134386;24137309;24138714;24143140	-;-;-;-;-;-;-	2817	0	2	0	0	0	0	0	0	0	0	0	0.0964062	0	0	0	0	0	0	0	0	0.00964062
IFNLR1	chr1;chr1;chr1;chr1;chr1;chr1;chr1;chr1;chr1;chr1;chr1;chr1;chr1;chr1;chr1;chr1;chr1;chr1;chr1;chr1;chr1;chr1;chr1;chr1;chr1;chr1;chr1;chr1;chr1;chr1	24154168;24157099;24157130;24159000;24159052;24159052;24159474;24159474;24159474;24159474;24161378;24161542;24161542;24161542;24161542;24169417;24169417;24169417;24169417;24169417;24180731;24180731;24180731;24180731;24180731;24187191;24187191;24187191;24187191;24187802	24157891;24157891;24157804;24159182;24159182;24159182;24159633;24159633;24159633;24159633;24161684;24161684;24161684;24161684;24161684;24169601;24169601;24169601;24169601;24169601;24180854;24180854;24180854;24180854;24180854;24187248;24187248;24187261;24187289;24187959	-;-;-;-;-;-;-;-;-;-;-;-;-;-;-;-;-;-;-;-;-;-;-;-;-;-;-;-;-;-	4940	25	55	30	3	22	26	26	6	13	22	1.43089	2.65117	0.981966	0.126788	1.32174	1.13387	1.54094	0.398766	0.633648	1.35219	1.1572
LINC02800	chr1;chr1;chr1	24200240;24202464;24210133	24200391;24202599;24211693	+;+;+	1849	0	0	0	0	0	0	0	0	0	0	0	0	0	0	0	0	0	0	0	0	0
GRHL3-AS1	chr1;chr1;chr1;chr1;chr1	24307556;24308178;24310675;24311879;24321666	24307780;24308315;24310817;24311992;24321901	-;-;-;-;-	856	0	1	0	0	0	0	0	0	0	0	0	0.0482031	0	0	0	0	0	0	0	0	0.00482031
GRHL3	chr1;chr1;chr1;chr1;chr1;chr1;chr1;chr1;chr1;chr1;chr1;chr1;chr1;chr1;chr1;chr1;chr1;chr1;chr1;chr1;chr1;chr1;chr1;chr1;chr1;chr1;chr1;chr1;chr1;chr1;chr1;chr1;chr1;chr1;chr1;chr1;chr1;chr1;chr1;chr1;chr1;chr1;chr1;chr1;chr1;chr1;chr1;chr1;chr1;chr1;chr1;chr1;chr1;chr1;chr1;chr1;chr1;chr1;chr1;chr1;chr1;chr1;chr1;chr1;chr1;chr1;chr1;chr1;chr1;chr1;chr1;chr1;chr1;chr1;chr1;chr1;chr1;chr1;chr1;chr1…	24319357;24319425;24319456;24319566;24319814;24323040;24323040;24331426;24331426;24331426;24331426;24331426;24331426;24334645;24334645;24334645;24334645;24334645;24334645;24336482;24336482;24336482;24336482;24336482;24336482;24336482;24337078;24337078;24337078;24337078;24337078;24337498;24337636;24337636;24337636;24337636;24337636;24337992;24337992;24337992;24337992;24337992;24337992;24339668;243…	24319568;24319568;24319568;24319747;24319941;24323117;24323117;24331612;24331612;24331612;24331612;24331612;24331612;24334706;24334706;24334706;24334706;24334706;24334706;24336827;24336598;24336827;24336827;24336742;24336827;24336827;24337151;24337151;24337151;24337151;24337151;24337789;24337789;24337789;24337789;24337789;24337789;24338103;24338103;24338103;24338103;24338103;24338103;24339762;243…	+;+;+;+;+;+;+;+;+;+;+;+;+;+;+;+;+;+;+;+;+;+;+;+;+;+;+;+;+;+;+;+;+;+;+;+;+;+;+;+;+;+;+;+;+;+;+;+;+;+;+;+;+;+;+;+;+;+;+;+;+;+;+;+;+;+;+;+;+;+;+;+;+;+;+;+;+;+;+;+;+;+;+;+;+;+;+;+;+;+;+;+	3905	1	0	1	0	0	1	3	0	0	0	0.0572354	0	0.0327322	0	0	0.0436104	0.177801	0	0	0	0.0311379
STPG1	chr1;chr1;chr1;chr1;chr1;chr1;chr1;chr1;chr1;chr1;chr1;chr1;chr1;chr1;chr1;chr1;chr1;chr1;chr1;chr1;chr1;chr1;chr1;chr1;chr1;chr1;chr1;chr1;chr1;chr1;chr1;chr1;chr1;chr1;chr1;chr1;chr1;chr1;chr1;chr1;chr1;chr1;chr1;chr1;chr1;chr1;chr1;chr1;chr1;chr1;chr1;chr1;chr1;chr1;chr1;chr1;chr1;chr1;chr1;chr1;chr1;chr1	24356999;24356999;24357005;24357005;24360851;24360851;24360851;24360851;24368704;24369043;24369674;24369674;24369674;24369674;24369674;24373702;24373702;24373702;24373702;24373702;24373702;24379273;24379653;24379653;24379653;24379653;24379653;24379653;24383867;24383902;24383902;24383902;24383902;24383902;24391203;24391258;24391561;24391561;24391561;24391561;24391561;24391562;24391924;24391924;244…	24358619;24358619;24358619;24358619;24361041;24361041;24361041;24361041;24369839;24369407;24369839;24369839;24369839;24369839;24369839;24373810;24373810;24373810;24373810;24373810;24373810;24379823;24379823;24379823;24379823;24379823;24379823;24379823;24384003;24384003;24384003;24384003;24384003;24384003;24391679;24391679;24391679;24391679;24391679;24391679;24391679;24391679;24392071;24392067;244…	-;-;-;-;-;-;-;-;-;-;-;-;-;-;-;-;-;-;-;-;-;-;-;-;-;-;-;-;-;-;-;-;-;-;-;-;-;-;-;-;-;-;-;-;-;-;-;-;-;-;-;-;-;-;-;-;-;-;-;-;-;-	8511	81	73	65	44	41	44	20	22	37	29	4.63607	3.51883	2.12759	1.85955	2.46325	1.91886	1.18534	1.46214	1.80346	1.78244	2.27575
NIPAL3	chr1;chr1;chr1;chr1;chr1;chr1;chr1;chr1;chr1;chr1;chr1;chr1;chr1;chr1;chr1;chr1;chr1;chr1;chr1;chr1;chr1;chr1;chr1;chr1;chr1;chr1;chr1;chr1;chr1;chr1;chr1;chr1;chr1;chr1;chr1;chr1;chr1;chr1;chr1;chr1;chr1;chr1;chr1;chr1;chr1;chr1;chr1;chr1;chr1;chr1;chr1;chr1;chr1;chr1;chr1	24415802;24415803;24415812;24415813;24415814;24415858;24419291;24419291;24419291;24419291;24419291;24419291;24421814;24433104;24440172;24440172;24440172;24440172;24442055;24442055;24442055;24442055;24445185;24445185;24445185;24445185;24449481;24449481;24449481;24449481;24453408;24453408;24453408;24453408;24454054;24456138;24456138;24456138;24456166;24457734;24458888;24458888;24458888;24458888;244…	24415904;24415904;24415904;24415904;24415904;24415904;24419640;24419640;24420128;24419640;24419640;24419640;24422110;24433213;24440240;24440240;24440240;24440240;24442226;24442226;24442226;24442226;24445244;24445244;24445244;24445244;24449626;24449626;24449626;24449626;24453504;24453504;24453504;24453504;24454824;24456273;24456273;24456273;24456273;24457833;24458976;24458976;24458976;24458976;244…	+;+;+;+;+;+;+;+;+;+;+;+;+;+;+;+;+;+;+;+;+;+;+;+;+;+;+;+;+;+;+;+;+;+;+;+;+;+;+;+;+;+;+;+;+;+;+;+;+;+;+;+;+;+;+	9396	184	366	172	133	60	125	59	58	147	81	10.5313	17.6423	5.62994	5.62092	3.60475	5.45129	3.49676	3.85474	7.1651	4.97853	6.79757
RCAN3AS	chr1;chr1;chr1;chr1;chr1;chr1;chr1;chr1;chr1;chr1;chr1;chr1;chr1;chr1;chr1	24496254;24496265;24496270;24496333;24496422;24499653;24499653;24499653;24499653;24502348;24502348;24502348;24502373;24533371;24535259	24496596;24496596;24496596;24496596;24496596;24499711;24499763;24499804;24499711;24502360;24502382;24502360;24502382;24533460;24535400	-;-;-;-;-;-;-;-;-;-;-;-;-;-;-	762	36	43	78	29	27	26	12	15	77	45	2.06048	2.07273	2.55311	1.22561	1.62214	1.13387	0.711205	0.996915	3.75315	2.76585	1.88951
RCAN3	chr1;chr1;chr1;chr1;chr1;chr1;chr1;chr1;chr1;chr1;chr1;chr1;chr1;chr1;chr1;chr1;chr1;chr1;chr1;chr1;chr1;chr1;chr1;chr1;chr1;chr1;chr1;chr1;chr1;chr1;chr1;chr1;chr1;chr1;chr1;chr1;chr1;chr1;chr1;chr1;chr1;chr1;chr1	24502351;24502351;24502836;24502897;24502897;24507567;24507594;24514314;24514314;24514314;24514314;24514314;24514320;24514347;24514373;24531218;24531218;24531218;24531218;24531218;24531218;24531218;24533083;24533083;24533083;24533083;24533083;24533083;24533083;24533113;24533114;24535093;24535093;24535093;24535093;24535093;24535093;24535093;24535093;24535093;24535093;24535093;24535783	24502463;24502463;24503150;24503117;24503150;24507728;24507728;24514567;24514567;24514567;24514567;24514567;24514567;24514567;24514567;24531391;24531391;24531391;24531391;24531391;24531391;24531391;24533254;24533254;24533254;24533254;24533254;24533254;24533254;24533254;24533254;24535279;24535357;24535369;24535337;24537019;24535357;24537019;24537019;24541040;24537019;24536800;24535861	+;+;+;+;+;+;+;+;+;+;+;+;+;+;+;+;+;+;+;+;+;+;+;+;+;+;+;+;+;+;+;+;+;+;+;+;+;+;+;+;+;+;+	7138	518	583	849	247	284	295	135	121	733	307	29.648	28.1024	27.7896	10.4389	17.0625	12.8651	8.00106	8.04178	35.728	18.8692	19.6547
NCMAP-DT	chr1;chr1;chr1	24538802;24551888;24555816	24539876;24552048;24556024	-;-;-	1445	115	108	73	12	37	23	19	11	94	13	6.58207	5.20594	2.38945	0.507151	2.22293	1.00304	1.12608	0.731071	4.58176	0.799023	2.51485
NCMAP	chr1;chr1;chr1;chr1;chr1;chr1;chr1;chr1	24556087;24589464;24595424;24595424;24600940;24600940;24605606;24605606	24556169;24589624;24595512;24595517;24601024;24601024;24609328;24609328	+;+;+;+;+;+;+;+	4146	0	0	0	0	0	0	0	0	0	0	0	0	0	0	0	0	0	0	0	0	0
AL445686.1	chr1	24563627	24563974	+	348	0	0	0	0	0	0	0	0	0	0	0	0	0	0	0	0	0	0	0	0	0
AL445686.2	chr1	24625411	24625513	-	103	0	0	0	0	0	0	0	0	0	0	0	0	0	0	0	0	0	0	0	0	0
SRRM1	chr1;chr1;chr1;chr1;chr1;chr1;chr1;chr1;chr1;chr1;chr1;chr1;chr1;chr1;chr1;chr1;chr1;chr1;chr1;chr1;chr1;chr1;chr1;chr1;chr1;chr1;chr1;chr1;chr1;chr1;chr1;chr1;chr1;chr1;chr1;chr1;chr1;chr1;chr1;chr1;chr1;chr1;chr1;chr1;chr1;chr1;chr1;chr1;chr1;chr1;chr1;chr1;chr1;chr1;chr1;chr1;chr1;chr1;chr1;chr1;chr1;chr1;chr1;chr1;chr1;chr1;chr1;chr1;chr1;chr1;chr1;chr1;chr1;chr1;chr1;chr1;chr1;chr1;chr1;chr1…	24631716;24633019;24633066;24635644;24641231;24643272;24643275;24643288;24643293;24643299;24643302;24643305;24643308;24643322;24643559;24645984;24645984;24645984;24645984;24645984;24645984;24645984;24645984;24645984;24645984;24645984;24645984;24646667;24646667;24646667;24646667;24646667;24646667;24646667;24646667;24646667;24646667;24646667;24646667;24647079;24647079;24647079;24648024;24648534;246…	24631777;24633099;24633099;24635877;24641392;24643347;24643347;24643347;24643347;24643347;24643347;24643347;24643347;24643347;24643732;24646073;24646073;24646073;24646073;24646073;24646073;24646073;24646073;24646073;24646073;24646073;24646073;24646789;24646789;24646789;24646789;24646789;24646789;24649029;24646789;24646789;24646789;24646789;24646789;24647208;24647208;24647588;24648166;24649029;246…	+;+;+;+;+;+;+;+;+;+;+;+;+;+;+;+;+;+;+;+;+;+;+;+;+;+;+;+;+;+;+;+;+;+;+;+;+;+;+;+;+;+;+;+;+;+;+;+;+;+;+;+;+;+;+;+;+;+;+;+;+;+;+;+;+;+;+;+;+;+;+;+;+;+;+;+;+;+;+;+;+;+;+;+;+;+;+;+;+;+;+;+;+;+;+;+;+;+;+;+;+;+;+;+;+;+;+;+;+;+;+;+;+;+;+;+;+;+;+;+;+;+;+;+;+;+;+;+;+;+;+;+;+;+;+;+;+;+;+;+;+;+;+;+;+;+;+;+;+;+;+;+;+;+;+;+;+;+;+;+;+;+;+;+	7922	824	1051	1045	645	895	999	642	462	969	336	47.162	50.6615	34.2051	27.2594	53.7709	43.5667	38.0495	30.705	47.2312	20.6517	39.3263
AL445648.1	chr1;chr1;chr1;chr1	24704894;24705070;24713947;24717235	24704987;24705146;24714299;24717596	+;+;+;+	886	0	0	0	0	0	0	0	0	0	0	0	0	0	0	0	0	0	0	0	0	0
CLIC4	chr1;chr1;chr1;chr1;chr1;chr1;chr1;chr1;chr1;chr1;chr1;chr1;chr1;chr1;chr1;chr1;chr1;chr1;chr1;chr1;chr1	24745382;24745382;24745409;24745447;24793177;24797742;24797742;24797742;24797742;24814094;24814094;24814094;24827010;24827010;24827010;24839860;24839860;24839860;24840773;24840773;24844129	24745625;24745625;24745625;24745625;24793213;24797963;24797851;24797851;24797851;24814219;24814219;24814219;24827116;24827116;24827116;24840041;24840041;24839907;24844321;24842587;24844267	+;+;+;+;+;+;+;+;+;+;+;+;+;+;+;+;+;+;+;+;+	4467	1507	2338	17688	5484	8566	7348	7875	3882	6902	2974	86.2538	112.699	578.967	231.768	514.639	320.449	466.729	258.002	336.418	182.792	308.872
RNU6-1208P	chr1	24777873	24777979	-	107	0	0	0	1	1	1	1	0	0	0	0	0	0	0.0422626	0.0600792	0.0436104	0.0592671	0	0	0	0.0205219
RUNX3	chr1;chr1;chr1;chr1;chr1;chr1;chr1;chr1;chr1;chr1;chr1;chr1;chr1;chr1;chr1;chr1;chr1;chr1;chr1;chr1;chr1;chr1;chr1;chr1;chr1;chr1	24899511;24899518;24901029;24902572;24907259;24907259;24907259;24907259;24919240;24919240;24919240;24919240;24927574;24927574;24927574;24927574;24928743;24929587;24929587;24929587;24929737;24964514;24964514;24964514;24964836;24965020	24902666;24902666;24902666;24902666;24907417;24907417;24907417;24907417;24919344;24919344;24919344;24919344;24927730;24927730;24927730;24927730;24928798;24929852;24929852;24929877;24929852;24964579;24964668;24965010;24964984;24965121	-;-;-;-;-;-;-;-;-;-;-;-;-;-;-;-;-;-;-;-;-;-;-;-;-;-	4523	190	305	682	1451	121	330	125	213	408	641	10.8747	14.702	22.3234	61.323	7.26959	14.3914	7.40839	14.1562	19.8868	39.398	21.1733
MIR6731	chr1	24919345	24919416	-	72	0	0	1	2	1	2	0	0	1	0	0	0	0.0327322	0.0845251	0.0600792	0.0872207	0	0	0.0487422	0	0.03133
AL445471.1	chr1;chr1;chr1	24961345;24962047;24962975	24961846;24962241;24963097	+;+;+	820	3	2	1	0	0	1	1	1	0	0	0.171706	0.0964062	0.0327322	0	0	0.0436104	0.0592671	0.066461	0	0	0.0470183
AL445471.2	chr1	24968423	24970865	-	2443	0	0	0	1	1	0	0	1	0	0	0	0	0	0.0422626	0.0600792	0	0	0.066461	0	0	0.0168803
MIR4425	chr1	25023503	25023586	+	84	0	0	0	0	0	0	0	0	0	0	0	0	0	0	0	0	0	0	0	0	0
LINC02793	chr1;chr1;chr1;chr1;chr1	25041136;25041136;25043713;25043713;25046730	25041378;25041378;25044225;25043902;25047404	+;+;+;+;+	1431	0	0	0	3	0	1	0	0	0	0	0	0	0	0.126788	0	0.0436104	0	0	0	0	0.0170398
AL050344.1	chr1;chr1;chr1;chr1;chr1	25043707;25103853;25110458;25112879;25112879	25043836;25103971;25110829;25113120;25113119	-;-;-;-;-	863	0	0	0	2	0	1	0	0	0	0	0	0	0	0.0845251	0	0.0436104	0	0	0	0	0.0128135
IFITM3P7	chr1	25125053	25125454	-	402	0	0	0	0	0	0	0	0	0	0	0	0	0	0	0	0	0	0	0	0	0
AL031432.1	chr1;chr1	25208139;25208534	25208222;25209437	+;+	988	0	0	0	0	0	0	0	0	0	0	0	0	0	0	0	0	0	0	0	0	0
SYF2	chr1;chr1;chr1;chr1;chr1;chr1;chr1;chr1;chr1;chr1;chr1;chr1;chr1;chr1;chr1;chr1;chr1	25222276;25222965;25225002;25225002;25227442;25227442;25228118;25228118;25228998;25229015;25230309;25232104;25232104;25232104;25232444;25232444;25232444	25223431;25223431;25225100;25225100;25227532;25227532;25228235;25228235;25229123;25229123;25232211;25232432;25232211;25232211;25232502;25232486;25232502	-;-;-;-;-;-;-;-;-;-;-;-;-;-;-;-;-	3773	518	511	837	1414	478	828	472	552	574	382	29.648	24.6318	27.3969	59.7593	28.7179	36.1094	27.9741	36.6865	27.978	23.479	32.2381
AL031432.4	chr1	25232586	25234775	+	2190	12	19	6	6	4	9	11	3	12	1	0.686825	0.915859	0.196393	0.253575	0.240317	0.392493	0.651938	0.199383	0.584906	0.0614633	0.418315
AL031432.5	chr1	25239494	25240253	+	760	5	8	8	3	2	6	1	2	0	1	0.286177	0.385625	0.261858	0.126788	0.120158	0.261662	0.0592671	0.132922	0	0.0614633	0.169592
RSRP1	chr1;chr1;chr1;chr1;chr1;chr1;chr1;chr1;chr1;chr1;chr1;chr1;chr1;chr1;chr1;chr1;chr1;chr1;chr1;chr1;chr1;chr1;chr1;chr1;chr1;chr1;chr1;chr1;chr1;chr1;chr1;chr1;chr1;chr1;chr1;chr1;chr1;chr1;chr1;chr1;chr1;chr1;chr1;chr1;chr1;chr1;chr1;chr1;chr1;chr1;chr1;chr1;chr1;chr1;chr1;chr1;chr1;chr1;chr1;chr1;chr1;chr1;chr1;chr1;chr1;chr1;chr1;chr1;chr1;chr1;chr1;chr1;chr1;chr1	25242249;25242249;25242249;25242255;25242255;25242255;25242256;25242278;25242291;25242363;25242539;25242539;25242539;25242539;25243550;25243550;25243550;25243550;25243550;25243550;25243550;25243550;25243550;25243550;25244071;25244072;25244177;25244454;25244454;25244454;25244999;25245150;25245150;25245150;25245150;25245150;25245150;25245150;25245991;25246444;25246444;25246444;25246444;25246444;252…	25242705;25242705;25242426;25242426;25242705;25242705;25242705;25242705;25242413;25242413;25242705;25242705;25242705;25242705;25243654;25243633;25244224;25243633;25244224;25243633;25243633;25245301;25243633;25244105;25244498;25245301;25245301;25244498;25244498;25244498;25245301;25245208;25245301;25245301;25245301;25245301;25245301;25245301;25246016;25246592;25247029;25246627;25247029;25247029;252…	-;-;-;-;-;-;-;-;-;-;-;-;-;-;-;-;-;-;-;-;-;-;-;-;-;-;-;-;-;-;-;-;-;-;-;-;-;-;-;-;-;-;-;-;-;-;-;-;-;-;-;-;-;-;-;-;-;-;-;-;-;-;-;-;-;-;-;-;-;-;-;-;-;-	6730	635	1292	1059	745	587	832	521	434	755	344	36.3445	62.2784	34.6634	31.4856	35.2665	36.2838	30.8782	28.8441	36.8003	21.1434	35.3988
AL031432.3	chr1	25247837	25248321	+	485	0	1	0	2	0	2	0	1	0	0	0	0.0482031	0	0.0845251	0	0.0872207	0	0.066461	0	0	0.028641
AL031432.2	chr1;chr1	25266102;25266711	25266134;25267136	-;-	459	2	0	2	2	1	2	0	0	1	1	0.114471	0	0.0654644	0.0845251	0.0600792	0.0872207	0	0	0.0487422	0.0614633	0.0521966
RHD	chr1;chr1;chr1;chr1;chr1;chr1;chr1;chr1;chr1;chr1;chr1;chr1;chr1;chr1;chr1;chr1;chr1;chr1;chr1;chr1;chr1;chr1;chr1;chr1;chr1;chr1;chr1;chr1;chr1;chr1;chr1;chr1;chr1;chr1;chr1;chr1;chr1;chr1;chr1;chr1;chr1;chr1;chr1;chr1;chr1;chr1;chr1;chr1;chr1;chr1;chr1;chr1;chr1;chr1;chr1;chr1;chr1;chr1;chr1;chr1;chr1;chr1;chr1;chr1;chr1;chr1;chr1;chr1;chr1;chr1;chr1;chr1;chr1;chr1;chr1;chr1;chr1;chr1;chr1;chr1…	25272393;25272439;25272486;25272498;25272509;25272548;25272548;25272548;25272548;25272548;25272548;25284573;25284573;25284573;25284573;25284573;25284573;25284573;25284573;25284573;25284573;25284573;25290641;25290641;25290641;25290641;25290641;25290641;25290641;25290641;25290641;25290641;25290641;25300946;25300946;25300946;25300946;25300946;25300946;25300946;25300946;25300946;25300946;25300946;253…	25272695;25272695;25272695;25272695;25272695;25272695;25272695;25272695;25272695;25272695;25272695;25284759;25284759;25284759;25284759;25284759;25284759;25284759;25284759;25284759;25284759;25284759;25290791;25290791;25290791;25290791;25290791;25290791;25290791;25290791;25290791;25290791;25290791;25301093;25301093;25301093;25301093;25301093;25301093;25301093;25301093;25301093;25301093;25301093;253…	+;+;+;+;+;+;+;+;+;+;+;+;+;+;+;+;+;+;+;+;+;+;+;+;+;+;+;+;+;+;+;+;+;+;+;+;+;+;+;+;+;+;+;+;+;+;+;+;+;+;+;+;+;+;+;+;+;+;+;+;+;+;+;+;+;+;+;+;+;+;+;+;+;+;+;+;+;+;+;+;+;+;+;+;+;+;+;+;+;+;+;+;+;+;+	3313	4	3	8	25	6	11	8	7	3	2	0.228942	0.144609	0.261858	1.05656	0.360475	0.479714	0.474137	0.465227	0.146227	0.122927	0.374068
SDHDP6	chr1	25294164	25294643	-	480	1	0	1	1	0	0	1	4	1	0	0.0572354	0	0.0327322	0.0422626	0	0	0.0592671	0.265844	0.0487422	0	0.0506084
AL928711.1	chr1;chr1	25336429;25337040	25336461;25337465	-;-	459	4	5	6	5	2	1	8	3	1	1	0.228942	0.241016	0.196393	0.211313	0.120158	0.0436104	0.474137	0.199383	0.0487422	0.0614633	0.182516
TMEM50A	chr1;chr1;chr1;chr1;chr1;chr1;chr1;chr1;chr1;chr1;chr1;chr1;chr1;chr1;chr1;chr1;chr1;chr1;chr1;chr1;chr1;chr1;chr1;chr1;chr1;chr1;chr1;chr1;chr1;chr1;chr1;chr1	25338317;25338320;25338323;25338334;25338460;25340474;25340474;25340474;25340474;25342592;25342961;25342961;25342961;25351626;25351626;25351626;25351626;25351626;25351626;25352882;25352882;25352882;25352882;25356793;25356793;25356793;25356793;25356793;25360660;25360660;25360660;25360660	25338456;25338456;25338456;25338456;25338817;25340579;25340579;25340579;25340579;25343073;25343073;25343073;25343073;25351693;25351654;25351693;25351693;25351693;25351693;25352974;25352974;25352974;25352974;25356853;25356853;25356853;25356853;25356853;25361279;25362361;25361265;25360967	+;+;+;+;+;+;+;+;+;+;+;+;+;+;+;+;+;+;+;+;+;+;+;+;+;+;+;+;+;+;+;+	3010	3469	4105	11528	11138	3484	5285	3515	3856	6730	4984	198.55	197.874	377.337	470.72	209.316	230.481	208.324	256.274	328.035	306.333	278.324
RHCE	chr1;chr1;chr1;chr1;chr1;chr1;chr1;chr1;chr1;chr1;chr1;chr1;chr1;chr1;chr1;chr1;chr1;chr1;chr1;chr1;chr1;chr1;chr1;chr1;chr1;chr1;chr1;chr1;chr1;chr1;chr1;chr1;chr1;chr1;chr1;chr1;chr1;chr1;chr1;chr1;chr1;chr1;chr1;chr1;chr1;chr1;chr1;chr1;chr1;chr1;chr1;chr1;chr1;chr1;chr1;chr1;chr1;chr1;chr1;chr1;chr1;chr1;chr1;chr1;chr1;chr1;chr1;chr1;chr1;chr1;chr1;chr1;chr1	25362249;25362308;25362312;25362359;25362363;25362431;25362523;25370467;25370467;25370467;25370467;25370467;25370467;25370467;25375349;25375349;25375349;25375349;25375349;25385498;25385711;25385711;25385711;25385711;25385711;25385711;25388976;25388976;25388976;25388976;25388976;25388976;25388976;25390749;25390749;25390749;25390749;25390749;25391994;25391994;25391994;25391994;25391994;25402596;254…	25362553;25362553;25362553;25362553;25362553;25362553;25362553;25370540;25370540;25370540;25370540;25370540;25370540;25370540;25375428;25375428;25375428;25375428;25375428;25385844;25385844;25385844;25385844;25385844;25385844;25385844;25389113;25389113;25389113;25389113;25389113;25389113;25389113;25390915;25390915;25390915;25390915;25390915;25392141;25392141;25392141;25392141;25392141;25402746;254…	-;-;-;-;-;-;-;-;-;-;-;-;-;-;-;-;-;-;-;-;-;-;-;-;-;-;-;-;-;-;-;-;-;-;-;-;-;-;-;-;-;-;-;-;-;-;-;-;-;-;-;-;-;-;-;-;-;-;-;-;-;-;-;-;-;-;-;-;-;-;-;-;-	2433	52	63	120	52	65	73	49	38	91	54	2.97624	3.0368	3.92786	2.19765	3.90515	3.18356	2.90409	2.52552	4.43554	3.31902	3.24114
AL031284.1	chr1	25398721	25399198	+	478	3	2	2	1	1	0	3	0	4	0	0.171706	0.0964062	0.0654644	0.0422626	0.0600792	0	0.177801	0	0.194969	0	0.0808689
MACO1	chr1;chr1;chr1;chr1;chr1;chr1;chr1;chr1;chr1;chr1;chr1;chr1;chr1;chr1;chr1;chr1;chr1;chr1;chr1;chr1;chr1;chr1;chr1;chr1;chr1;chr1;chr1;chr1;chr1;chr1;chr1;chr1;chr1;chr1	25430858;25430897;25430960;25446762;25446762;25446762;25448808;25448808;25448808;25448893;25454259;25454259;25454259;25454259;25456653;25456653;25458391;25458391;25458391;25484116;25484116;25484127;25485613;25485613;25485613;25489173;25489173;25489173;25491410;25491410;25491410;25498264;25498264;25498264	25431178;25431178;25431178;25446903;25446903;25446903;25448934;25448934;25448934;25448934;25454382;25454382;25454382;25454382;25456831;25456831;25458783;25458892;25458892;25484274;25484274;25484274;25485795;25485795;25485795;25489293;25489293;25489293;25491584;25491584;25491584;25499230;25500209;25500205	+;+;+;+;+;+;+;+;+;+;+;+;+;+;+;+;+;+;+;+;+;+;+;+;+;+;+;+;+;+;+;+;+;+	3979	55	85	147	135	120	218	97	95	72	36	3.14795	4.09727	4.81163	5.70545	7.20951	9.50706	5.74891	6.3138	3.50944	2.21268	5.22637
LDLRAP1	chr1;chr1;chr1;chr1;chr1;chr1;chr1;chr1;chr1;chr1;chr1;chr1;chr1;chr1;chr1;chr1;chr1;chr1;chr1;chr1;chr1;chr1;chr1;chr1;chr1;chr1;chr1;chr1;chr1;chr1;chr1	25543606;25549961;25553364;25553922;25553922;25554860;25554860;25554860;25554881;25557153;25557153;25557153;25562644;25562644;25562816;25563070;25563070;25563634;25563661;25563661;25563661;25564591;25565173;25565173;25565173;25565176;25566848;25566848;25566848;25566848;25566848	25543786;25550035;25554064;25554064;25554064;25554879;25554972;25554972;25554972;25557429;25557267;25557267;25562716;25562716;25563153;25563153;25563153;25563791;25565207;25563791;25563791;25564761;25565207;25565207;25565207;25565207;25567000;25567570;25567636;25568884;25568886	+;+;+;+;+;+;+;+;+;+;+;+;+;+;+;+;+;+;+;+;+;+;+;+;+;+;+;+;+;+;+	5371	342	281	108	43	116	168	63	101	163	50	19.5745	13.5451	3.53508	1.81729	6.96919	7.32654	3.73383	6.71256	7.94497	3.07316	7.42322
AL606491.1	chr1;chr1	25581478;25590169	25581772;25590356	+;+	483	1	0	2	0	0	0	0	1	1	0	0.0572354	0	0.0654644	0	0	0	0	0.066461	0.0487422	0	0.0237903
MAN1C1	chr1;chr1;chr1;chr1;chr1;chr1;chr1;chr1;chr1;chr1;chr1;chr1;chr1;chr1;chr1;chr1;chr1;chr1;chr1;chr1;chr1;chr1;chr1;chr1;chr1;chr1;chr1;chr1;chr1;chr1;chr1;chr1;chr1;chr1;chr1;chr1;chr1;chr1;chr1;chr1;chr1;chr1;chr1;chr1;chr1;chr1;chr1;chr1;chr1;chr1;chr1;chr1;chr1;chr1;chr1;chr1;chr1;chr1;chr1;chr1;chr1;chr1;chr1;chr1;chr1;chr1;chr1	25617468;25617468;25617850;25654242;25686440;25686440;25686440;25686502;25709602;25746668;25746668;25746668;25746668;25746668;25749255;25749255;25749255;25749255;25749255;25753484;25753484;25753484;25753484;25753484;25758592;25758592;25758592;25758592;25758592;25763638;25763874;25763874;25763874;25763874;25771657;25771657;25771657;25771657;25772069;25775932;25777589;25778105;25778105;25778105;257…	25618337;25618337;25618337;25654366;25686536;25686536;25686536;25686536;25710145;25746783;25746783;25746783;25746783;25746783;25749335;25749335;25749335;25749335;25749335;25753578;25753578;25753578;25753578;25753578;25758709;25761684;25758709;25758709;25758713;25763639;25763967;25763967;25763967;25763967;25771772;25771772;25771772;25771772;25772403;25776029;25777658;25778324;25778324;25778324;257…	+;+;+;+;+;+;+;+;+;+;+;+;+;+;+;+;+;+;+;+;+;+;+;+;+;+;+;+;+;+;+;+;+;+;+;+;+;+;+;+;+;+;+;+;+;+;+;+;+;+;+;+;+;+;+;+;+;+;+;+;+;+;+;+;+;+;+	9026	12	16	5	98	3	12	1	7	5	7	0.686825	0.77125	0.163661	4.14173	0.180238	0.523324	0.0592671	0.465227	0.243711	0.430243	0.766548
AL031280.1	chr1;chr1	25644544;25658765	25646420;25659111	-;-	2224	0	1	0	4	0	1	0	0	1	0	0	0.0482031	0	0.16905	0	0.0436104	0	0	0.0487422	0	0.0309606
SELENON	chr1;chr1;chr1;chr1;chr1;chr1;chr1;chr1;chr1;chr1;chr1;chr1;chr1;chr1;chr1;chr1;chr1;chr1;chr1;chr1;chr1;chr1;chr1;chr1;chr1;chr1;chr1;chr1;chr1;chr1;chr1;chr1;chr1;chr1;chr1;chr1;chr1;chr1;chr1;chr1;chr1;chr1;chr1;chr1;chr1;chr1;chr1	25800176;25800193;25800193;25801043;25801043;25801043;25802016;25805142;25805142;25805142;25808580;25808580;25808580;25809026;25809026;25809026;25809683;25809683;25809683;25811454;25811454;25811454;25811691;25811691;25811691;25812686;25812687;25812687;25812687;25812728;25813575;25813631;25813881;25813881;25813881;25813881;25813881;25814077;25814077;25814077;25814077;25814077;25815548;25815548;258…	25800413;25800413;25800413;25801160;25801160;25801160;25802117;25805275;25805275;25805275;25808789;25808789;25808789;25809150;25809150;25809150;25809820;25809820;25809820;25811535;25811535;25811535;25811879;25811879;25811879;25812792;25812792;25812792;25812781;25812792;25813663;25813641;25813993;25813993;25813993;25813993;25813993;25814178;25814178;25814178;25814178;25814178;25815990;25818221;258…	+;+;+;+;+;+;+;+;+;+;+;+;+;+;+;+;+;+;+;+;+;+;+;+;+;+;+;+;+;+;+;+;+;+;+;+;+;+;+;+;+;+;+;+;+;+;+	4421	93	63	137	195	50	74	51	67	75	66	5.32289	3.0368	4.48431	8.2412	3.00396	3.22717	3.02262	4.45289	3.65566	4.05658	4.25041
AL020996.2	chr1;chr1;chr1;chr1;chr1;chr1;chr1	25811470;25811691;25813973;25814077;25822996;25823019;25823644	25811535;25811879;25813993;25814178;25823308;25823128;25823744	+;+;+;+;+;+;+	792	149	104	112	52	89	94	59	55	98	48	8.52808	5.01312	3.66601	2.19765	5.34705	4.09937	3.49676	3.65536	4.77673	2.95024	4.37304
AL020996.1	chr1;chr1;chr1;chr1;chr1;chr1;chr1;chr1;chr1	25816749;25816750;25817562;25817562;25818223;25818403;25818491;25819644;25819712	25816880;25816880;25817713;25817713;25818424;25818424;25820797;25819772;25819743	-;-;-;-;-;-;-;-;-	2793	56	36	40	50	29	38	25	31	44	25	3.20518	1.73531	1.30929	2.11313	1.7423	1.65719	1.48168	2.06029	2.14466	1.53658	1.89856
MTFR1L	chr1;chr1;chr1;chr1;chr1;chr1;chr1;chr1;chr1;chr1;chr1;chr1;chr1;chr1;chr1;chr1;chr1;chr1;chr1;chr1;chr1;chr1;chr1;chr1;chr1;chr1;chr1;chr1;chr1;chr1;chr1;chr1;chr1;chr1;chr1;chr1;chr1;chr1;chr1;chr1;chr1;chr1;chr1;chr1;chr1;chr1;chr1;chr1;chr1;chr1;chr1;chr1;chr1;chr1;chr1;chr1;chr1;chr1;chr1;chr1;chr1;chr1;chr1;chr1;chr1;chr1;chr1;chr1;chr1;chr1;chr1;chr1;chr1;chr1;chr1;chr1;chr1;chr1;chr1;chr1…	25818640;25819926;25819929;25819929;25819939;25819940;25819954;25819955;25819978;25819979;25819981;25819986;25820003;25820188;25820193;25820193;25820232;25820443;25820762;25820828;25821523;25822996;25822996;25823019;25823019;25823019;25823019;25823019;25823019;25823019;25823019;25823019;25823019;25823019;25823019;25823019;25823019;25823019;25823019;25823238;25823238;25823238;25823240;25823346;258…	25818852;25820029;25820029;25820029;25820029;25820029;25820029;25820029;25820029;25820029;25820029;25820029;25820029;25820349;25820414;25820349;25820659;25820659;25820921;25821003;25823128;25823128;25823128;25823128;25823128;25823128;25823128;25823128;25823128;25823128;25823128;25823128;25823128;25823128;25823747;25823128;25823128;25823128;25823128;25823323;25823323;25823323;25823439;25823439;258…	+;+;+;+;+;+;+;+;+;+;+;+;+;+;+;+;+;+;+;+;+;+;+;+;+;+;+;+;+;+;+;+;+;+;+;+;+;+;+;+;+;+;+;+;+;+;+;+;+;+;+;+;+;+;+;+;+;+;+;+;+;+;+;+;+;+;+;+;+;+;+;+;+;+;+;+;+;+;+;+;+;+;+;+;+;+;+;+;+;+;+;+;+;+;+;+;+;+;+;+;+;+;+;+;+;+;+;+;+;+;+;+;+;+;+;+;+;+;+;+;+;+;+;+;+;+;+;+;+	5797	1045	884	899	412	604	642	416	404	717	329	59.811	42.6116	29.4262	17.4122	36.2879	27.9979	24.6551	26.8502	34.9481	20.2214	32.0222
AL020996.3	chr1	25831913	25832134	-	222	150	123	129	60	89	89	55	70	121	52	8.58531	5.92898	4.22245	2.53575	5.34705	3.88132	3.25969	4.65227	5.8978	3.19609	4.75067
AUNIP	chr1;chr1;chr1;chr1;chr1;chr1;chr1;chr1;chr1	25831913;25834006;25834006;25835022;25837413;25837413;25837413;25859280;25859280	25832158;25835846;25834331;25835846;25837554;25837547;25837554;25859457;25859458	-;-;-;-;-;-;-;-;-	2408	171	159	141	69	97	120	60	82	135	60	9.78726	7.6643	4.61524	2.91612	5.82769	5.23324	3.55603	5.4498	6.58019	3.6878	5.53177
AL033528.3	chr1;chr1	25859613;25862835	25859875;25863420	+;+	849	5	0	0	0	0	1	0	0	0	2	0.286177	0	0	0	0	0.0436104	0	0	0	0.122927	0.0452714
PAQR7	chr1;chr1	25861210;25870609	25863861;25871253	-;-	3297	32	15	1	2	7	7	11	8	2	7	1.83153	0.723047	0.0327322	0.0845251	0.420555	0.305273	0.651938	0.531688	0.0974843	0.430243	0.510902
AL033528.1	chr1	25877496	25877605	+	110	0	0	0	0	0	0	0	0	0	0	0	0	0	0	0	0	0	0	0	0	0
STMN1	chr1;chr1;chr1;chr1;chr1;chr1;chr1;chr1;chr1;chr1;chr1;chr1;chr1;chr1;chr1;chr1;chr1;chr1;chr1;chr1;chr1;chr1;chr1;chr1;chr1;chr1;chr1;chr1;chr1;chr1;chr1;chr1;chr1;chr1;chr1;chr1;chr1	25884181;25885440;25892514;25900116;25900118;25900568;25900595;25900741;25901407;25901491;25901491;25901491;25901491;25901491;25901491;25901612;25903641;25903641;25903641;25903641;25903641;25903641;25903641;25904664;25904664;25904664;25904664;25904664;25904664;25904664;25905049;25905144;25905852;25906389;25906389;25906389;25906788	25885869;25885869;25892607;25901087;25901087;25901087;25901087;25901087;25901682;25901682;25901682;25903813;25901682;25901682;25901682;25901682;25903813;25903813;25903813;25903813;25903813;25903813;25903813;25904738;25904738;25904738;25904738;25904738;25904738;25904738;25905128;25905489;25906153;25906417;25906466;25906419;25906991	-;-;-;-;-;-;-;-;-;-;-;-;-;-;-;-;-;-;-;-;-;-;-;-;-;-;-;-;-;-;-;-;-;-;-;-;-	6247	1764	2642	873	2981	408	1876	312	1343	1002	1573	100.963	127.353	28.5752	125.985	24.5123	81.813	18.4913	89.2571	48.8397	96.6818	74.2471
SNRPFP2	chr1	25887360	25887610	+	251	0	0	0	0	0	0	0	0	0	0	0	0	0	0	0	0	0	0	0	0	0
AL033528.2	chr1	25888970	25889109	+	140	0	0	0	0	0	0	0	0	0	0	0	0	0	0	0	0	0	0	0	0	0
MIR3917	chr1	25906362	25906454	-	93	86	117	35	113	14	67	7	47	42	56	4.92225	5.63977	1.14563	4.77567	0.841109	2.92189	0.41487	3.12367	2.04717	3.44194	2.9274
PAFAH2	chr1;chr1;chr1;chr1;chr1;chr1;chr1;chr1;chr1;chr1;chr1;chr1;chr1;chr1;chr1;chr1;chr1;chr1;chr1;chr1;chr1;chr1;chr1;chr1;chr1;chr1;chr1;chr1;chr1;chr1;chr1;chr1;chr1;chr1;chr1;chr1;chr1;chr1;chr1;chr1;chr1;chr1;chr1;chr1;chr1;chr1	25959767;25960770;25972558;25972558;25974480;25974480;25976682;25976682;25982364;25982364;25982364;25982365;25982404;25983946;25983946;25983946;25983946;25983946;25983956;25984002;25984460;25984460;25984460;25984460;25984460;25984460;25988231;25988231;25988231;25988231;25989448;25989448;25989448;25989448;25990727;25990727;25990727;25990727;25990727;25997448;25997448;25998025;25998025;25998025;259…	25962083;25962083;25972712;25972712;25974650;25974650;25976773;25976773;25982477;25982477;25982477;25982477;25982477;25984109;25984087;25984087;25984087;25984087;25984102;25984087;25984528;25984528;25984528;25984528;25984528;25984528;25988327;25988327;25988327;25988327;25989601;25989601;25989601;25989601;25990863;25990863;25990863;25990921;25990863;25997621;25997621;25998055;25998117;25998056;259…	-;-;-;-;-;-;-;-;-;-;-;-;-;-;-;-;-;-;-;-;-;-;-;-;-;-;-;-;-;-;-;-;-;-;-;-;-;-;-;-;-;-;-;-;-;-	3795	502	451	202	124	253	270	154	107	204	93	28.7322	21.7396	6.6119	5.24056	15.2	11.7748	9.12714	7.11133	9.9434	5.71609	12.1197
RNU6-110P	chr1	25964197	25964300	+	104	0	0	0	0	0	0	0	0	0	0	0	0	0	0	0	0	0	0	0	0	0
AL592064.1	chr1	26006006	26006130	+	125	0	0	0	0	0	0	0	0	0	0	0	0	0	0	0	0	0	0	0	0	0
AL592064.2	chr1	26006216	26006299	+	84	0	0	0	0	0	0	0	0	0	0	0	0	0	0	0	0	0	0	0	0	0
EXTL1	chr1;chr1;chr1;chr1;chr1;chr1;chr1;chr1;chr1;chr1;chr1;chr1;chr1;chr1;chr1;chr1;chr1;chr1;chr1;chr1;chr1;chr1;chr1;chr1	26019884;26021775;26023189;26029193;26029193;26029193;26029600;26029600;26030476;26030476;26030476;26031132;26031132;26031132;26031460;26031460;26032130;26032396;26033229;26033696;26033696;26034836;26034836;26035165	26019944;26023425;26023425;26029286;26029286;26029286;26029707;26029707;26030595;26030595;26030595;26031555;26031264;26031264;26031547;26031566;26032485;26032485;26033315;26033856;26033856;26035004;26035004;26036464	+;+;+;+;+;+;+;+;+;+;+;+;+;+;+;+;+;+;+;+;+;+;+;+	4542	0	1	0	0	0	0	0	0	0	0	0	0.0482031	0	0	0	0	0	0	0	0	0.00482031
SLC30A2	chr1;chr1;chr1;chr1;chr1;chr1;chr1;chr1;chr1;chr1;chr1;chr1;chr1;chr1;chr1;chr1;chr1;chr1	26037252;26037252;26039777;26039777;26041700;26041700;26042549;26042549;26043398;26043398;26043439;26044298;26044298;26044997;26044997;26044997;26045847;26045847	26039305;26039305;26039911;26039911;26041805;26041805;26042708;26042708;26043551;26043551;26043551;26044444;26044444;26045451;26045217;26045217;26046118;26046113	-;-;-;-;-;-;-;-;-;-;-;-;-;-;-;-;-;-	3483	0	5	0	0	0	2	0	0	0	0	0	0.241016	0	0	0	0.0872207	0	0	0	0	0.0328236
AL391650.2	chr1;chr1	26046665;26048644	26047149;26049099	+;+	941	0	0	0	0	0	0	0	0	0	0	0	0	0	0	0	0	0	0	0	0	0
TRIM63	chr1;chr1;chr1;chr1;chr1;chr1;chr1;chr1;chr1;chr1;chr1;chr1	26051304;26053893;26057203;26057628;26058390;26060266;26061166;26061244;26066268;26066268;26067336;26067336	26051883;26053964;26057327;26057650;26058623;26060361;26061334;26061334;26066440;26066440;26068436;26067633	-;-;-;-;-;-;-;-;-;-;-;-	2573	0	0	0	0	0	0	1	0	0	0	0	0	0	0	0	0	0.0592671	0	0	0	0.00592671
PDIK1L	chr1;chr1;chr1;chr1;chr1;chr1;chr1;chr1;chr1;chr1;chr1;chr1;chr1	26111165;26111173;26111824;26111837;26112460;26114292;26114292;26114292;26114292;26121837;26121837;26121837;26121837	26111420;26111420;26111915;26111915;26112650;26114593;26114593;26114593;26114593;26125543;26122124;26125555;26125530	+;+;+;+;+;+;+;+;+;+;+;+;+	4560	152	217	71	28	141	128	90	46	112	29	8.69979	10.4601	2.32399	1.18335	8.47117	5.58213	5.33404	3.05721	5.45912	1.78244	5.23533
FAM110D	chr1;chr1	26159079;26161212	26159126;26163962	+;+	2799	0	0	0	1	0	0	0	0	0	0	0	0	0	0.0422626	0	0	0	0	0	0	0.00422626
C1orf232	chr1;chr1;chr1;chr1;chr1;chr1;chr1	26164161;26165708;26165826;26166035;26166035;26168416;26168416	26164455;26165923;26165923;26166118;26166118;26168581;26168581	-;-;-;-;-;-;-	761	0	0	0	0	0	0	0	0	0	0	0	0	0	0	0	0	0	0	0	0	0
AL391650.1	chr1;chr1;chr1;chr1;chr1;chr1;chr1;chr1;chr1;chr1;chr1;chr1;chr1;chr1;chr1;chr1;chr1	26169516;26169947;26170180;26170194;26170325;26170491;26170538;26170538;26171156;26171156;26171156;26171156;26171617;26171617;26171617;26171617;26171770	26170598;26170350;26170350;26170598;26170598;26171335;26170813;26170598;26171335;26171373;26171335;26171335;26171689;26171831;26171821;26171665;26171821	-;-;-;-;-;-;-;-;-;-;-;-;-;-;-;-;-	2073	249	107	59	182	69	92	106	138	83	66	14.2516	5.15773	1.9312	7.69179	4.14547	4.01215	6.28231	9.17162	4.0456	4.05658	6.07461
ZNF593	chr1;chr1;chr1;chr1;chr1	26169908;26169942;26170418;26170418;26170575	26170183;26170183;26170873;26170480;26170873	+;+;+;+;+	732	248	105	58	182	69	91	105	138	82	66	14.1944	5.06133	1.89847	7.69179	4.14547	3.96854	6.22305	9.17162	3.99686	4.05658	6.04081
CNKSR1	chr1;chr1;chr1;chr1;chr1;chr1;chr1;chr1;chr1;chr1;chr1;chr1;chr1;chr1;chr1;chr1;chr1;chr1;chr1;chr1;chr1;chr1;chr1;chr1;chr1;chr1;chr1;chr1;chr1;chr1;chr1;chr1;chr1;chr1;chr1;chr1;chr1;chr1;chr1;chr1;chr1;chr1;chr1;chr1;chr1;chr1;chr1;chr1;chr1;chr1;chr1;chr1;chr1;chr1;chr1;chr1;chr1;chr1;chr1;chr1;chr1;chr1;chr1;chr1;chr1;chr1;chr1;chr1;chr1;chr1;chr1;chr1;chr1;chr1;chr1;chr1;chr1;chr1;chr1;chr1…	26177484;26177490;26177491;26177503;26177509;26177512;26177512;26180168;26180453;26180453;26180453;26180453;26180453;26180453;26180453;26180715;26180715;26180715;26180715;26180715;26180715;26180715;26180715;26181587;26181857;26181857;26181857;26181857;26181857;26181857;26181857;26182005;26182055;26182361;26182361;26182361;26182361;26182361;26182361;26182361;26182361;26182361;26182399;26182480;261…	26177580;26177599;26177599;26177599;26177599;26177599;26177599;26180610;26180610;26180610;26180610;26180610;26180610;26180610;26180610;26180896;26180896;26180896;26181083;26180896;26180896;26180896;26180896;26181941;26181941;26181941;26181941;26181941;26181941;26181941;26181941;26182082;26182082;26182402;26182402;26182402;26182402;26182402;26182402;26182402;26182402;26182402;26182402;26182584;261…	+;+;+;+;+;+;+;+;+;+;+;+;+;+;+;+;+;+;+;+;+;+;+;+;+;+;+;+;+;+;+;+;+;+;+;+;+;+;+;+;+;+;+;+;+;+;+;+;+;+;+;+;+;+;+;+;+;+;+;+;+;+;+;+;+;+;+;+;+;+;+;+;+;+;+;+;+;+;+;+;+;+;+;+;+;+;+;+;+;+;+;+;+;+;+;+;+;+;+;+;+;+;+;+;+;+;+;+;+;+;+;+;+;+;+;+;+;+;+;+;+;+;+;+;+;+;+;+;+;+;+;+;+;+;+;+;+;+;+;+;+;+;+;+;+;+;+;+;+;+;+;+;+	3960	0	1	3	1	0	0	0	1	0	0	0	0.0482031	0.0981966	0.0422626	0	0	0	0.066461	0	0	0.0255123
[truncated: 59,734 more rows]

## Sheet: Table S3 DE genes
LPS	PAM3CSK4	R848	poly(I:C)	All		Differential Expression analysis using DEseq2
TEAD4	RNF166	JUNB	PER3	IL15
KCNJ5	STOX2	LINC02762	ODF3B	PSMA6
[truncated: 1,868 more rows]

## Sheet: Table S4 PANTHER Gene Onthology
All											R848										poly(I:C)
[truncated: 175 more rows]

## Sheet: Table S5 R2C2 Indexing 
		Pilot
[truncated: 12 more rows]

## Sheet: Table S6 DE isoforms
Chi2 contigency table p-value	GeneName_GeneID	Significant with alpha=0.05 after Bonferoni multiple testing correction	DE gene?	Manually determined main isoform feature different between DE isoforms
[truncated: 1,872 more rows]

[truncated: 3 more sheets: Table S7 RT-qPCR Validation, Table S8 Isoform classification, Table S9 Oligo Sequences]
